# Supplementary material for: Atypical pericapillary Ly6G⁺Nur77⁺ macrophages initiate type-2 immune responses to allergens in the mouse lung
Source: Nat Commun. 2026 Jan 22;17:1946. doi: 10.1038/s41467-026-68652-5 (PMC12929616; doi:10.1038/s41467-026-68652-5)
Supplement: Supplementary file 3 — Supplementary Data 1 [file 41467_2026_68652_MOESM3_ESM.xlsx]

## Sheet: Gene signature
Subtype		Classical Ly6c+ monocytes		Non-classical Ly6c- monocytes
Gene		sell		pparg
		ly6c2		apoe
		ccr2		cd36
		lyz2		csf1r
		ccl9		cx3cr1
		cebpa		itgax
		cebpd		itgal
		cebpe		cebpb
		irf7		fcgr4
		ifi30		nr4a1
		lgals3		treml4
		mmp8		bcl6
		fos		klf2
		tmpo		mef2a
		irf8		klf4
		cd52		il10ra
		mpeg1		bcl2
		rxra		Cd300e
		trem2		Eno3
		ccna2		Cd300ld
		ccnb2		Dusp16
		stat2		Ear2
		F13a1		Eno3
		Fn1		Ceacam1
		Tmsb10		Cd9
