# Supplementary material for: Atypical pericapillary Ly6G⁺Nur77⁺ macrophages initiate type-2 immune responses to allergens in the mouse lung
Source: Nat Commun. 2026 Jan 22;17:1946. doi: 10.1038/s41467-026-68652-5 (PMC12929616; doi:10.1038/s41467-026-68652-5)
Supplement: Supplementary file 4 — Supplementary Data 2 [file 41467_2026_68652_MOESM4_ESM.xlsx]

## Sheet: seurat_clusters_0
ID	Description	GeneRatio	p.adjust
GO:0022613	ribonucleoprotein complex biogenesis	151/1745	2.04945e-69
GO:0042254	ribosome biogenesis	123/1745	2.48489e-62
GO:0006364	rRNA processing	84/1745	8.58317e-43
GO:0140053	mitochondrial gene expression	73/1745	2.54771e-41
GO:0032543	mitochondrial translation	65/1745	4.3889e-41
GO:0016072	rRNA metabolic process	88/1745	1.39713e-40
GO:0034470	ncRNA processing	112/1745	5.91365e-40
GO:0042273	ribosomal large subunit biogenesis	45/1745	1.78488e-32
GO:0006457	protein folding	65/1745	6.79588e-32
GO:0045333	cellular respiration	73/1745	2.60386e-27
GO:0006091	generation of precursor metabolites and energy	103/1745	4.91398e-27
GO:0009141	nucleoside triphosphate metabolic process	57/1745	6.47148e-23
GO:0015980	energy derivation by oxidation of organic compounds	80/1745	7.33456e-23
GO:0009165	nucleotide biosynthetic process	69/1745	7.33456e-23
GO:1901293	nucleoside phosphate biosynthetic process	69/1745	1.10139e-22
GO:0009117	nucleotide metabolic process	97/1745	1.65815e-22
GO:0009060	aerobic respiration	58/1745	2.38694e-22
GO:0009260	ribonucleotide biosynthetic process	60/1745	2.70681e-22
GO:0046390	ribose phosphate biosynthetic process	61/1745	3.54662e-22
GO:0009199	ribonucleoside triphosphate metabolic process	53/1745	5.36014e-22
GO:0009144	purine nucleoside triphosphate metabolic process	53/1745	9.64827e-22
GO:0009152	purine ribonucleotide biosynthetic process	57/1745	2.17011e-21
GO:0009201	ribonucleoside triphosphate biosynthetic process	44/1745	2.27611e-21
GO:0009142	nucleoside triphosphate biosynthetic process	45/1745	2.52501e-21
GO:0009205	purine ribonucleoside triphosphate metabolic process	51/1745	2.54277e-21
GO:0072522	purine-containing compound biosynthetic process	63/1745	2.5456e-21
GO:0042274	ribosomal small subunit biogenesis	41/1745	5.28237e-21
GO:0009259	ribonucleotide metabolic process	78/1745	1.07157e-20
GO:0006164	purine nucleotide biosynthetic process	61/1745	1.07157e-20
GO:0019693	ribose phosphate metabolic process	79/1745	1.15253e-20
GO:0006119	oxidative phosphorylation	48/1745	1.29109e-20
GO:0000470	maturation of LSU-rRNA	23/1745	1.90833e-20
GO:0009206	purine ribonucleoside triphosphate biosynthetic process	42/1745	1.90833e-20
GO:0022618	protein-RNA complex assembly	52/1745	2.6095e-20
GO:0009145	purine nucleoside triphosphate biosynthetic process	42/1745	2.68464e-20
GO:0071826	protein-RNA complex organization	53/1745	3.64796e-20
GO:0009150	purine ribonucleotide metabolic process	74/1745	9.9751e-20
GO:0046034	ATP metabolic process	44/1745	7.05401e-19
GO:0006163	purine nucleotide metabolic process	83/1745	3.32089e-18
GO:0033108	mitochondrial respiratory chain complex assembly	38/1745	3.36809e-18
GO:0006754	ATP biosynthetic process	37/1745	9.33364e-18
GO:0072521	purine-containing compound metabolic process	86/1745	9.41656e-18
GO:0002181	cytoplasmic translation	44/1745	3.5931e-17
GO:0031647	regulation of protein stability	65/1745	2.62379e-16
GO:0006399	tRNA metabolic process	47/1745	8.94048e-16
GO:0015986	proton motive force-driven ATP synthesis	29/1745	1.60235e-15
GO:0042255	ribosome assembly	28/1745	2.6023e-15
GO:0061077	chaperone-mediated protein folding	28/1745	2.6023e-15
GO:0022900	electron transport chain	36/1745	1.20726e-14
GO:0072594	establishment of protein localization to organelle	77/1745	1.51096e-14
GO:0022904	respiratory electron transport chain	34/1745	2.64693e-14
GO:0010257	NADH dehydrogenase complex assembly	26/1745	1.81442e-13
GO:0032981	mitochondrial respiratory chain complex I assembly	26/1745	1.81442e-13
GO:0042776	proton motive force-driven mitochondrial ATP synthesis	26/1745	1.81442e-13
GO:0050821	protein stabilization	46/1745	3.71315e-13
GO:0006839	mitochondrial transport	40/1745	5.14906e-13
GO:0006913	nucleocytoplasmic transport	63/1745	1.89005e-12
GO:0051169	nuclear transport	63/1745	1.89005e-12
GO:0006626	protein targeting to mitochondrion	27/1745	9.37341e-12
GO:0070585	protein localization to mitochondrion	31/1745	1.41031e-11
GO:0000460	maturation of 5.8S rRNA	18/1745	1.67012e-11
GO:0072655	establishment of protein localization to mitochondrion	29/1745	4.66712e-11
GO:0042775	mitochondrial ATP synthesis coupled electron transport	26/1745	4.92953e-11
GO:2001233	regulation of apoptotic signaling pathway	68/1745	6.24844e-11
GO:0000463	maturation of LSU-rRNA from tricistronic rRNA transcript (SSU-rRNA, 5.8S rRNA, LSU-rRNA)	13/1745	7.75362e-11
GO:0042773	ATP synthesis coupled electron transport	26/1745	9.02046e-11
GO:0006417	regulation of translation	65/1745	1.98013e-10
GO:0030150	protein import into mitochondrial matrix	13/1745	5.98064e-10
GO:0140236	translation at presynapse	19/1745	7.12979e-10
GO:0034248	regulation of amide metabolic process	70/1745	7.2494e-10
GO:0019646	aerobic electron transport chain	22/1745	7.32269e-10
GO:0051205	protein insertion into membrane	22/1745	7.32269e-10
GO:0140241	translation at synapse	19/1745	1.0381e-09
GO:0140242	translation at postsynapse	19/1745	1.0381e-09
GO:0097193	intrinsic apoptotic signaling pathway	54/1745	1.23257e-09
GO:0008380	RNA splicing	66/1745	1.53412e-09
GO:0000027	ribosomal large subunit assembly	14/1745	2.95544e-09
GO:0000387	spliceosomal snRNP assembly	16/1745	4.96468e-09
GO:0051168	nuclear export	36/1745	5.61204e-09
GO:0006605	protein targeting	50/1745	6.59455e-09
GO:0045862	positive regulation of proteolysis	57/1745	6.59455e-09
GO:1904851	positive regulation of establishment of protein localization to telomere	9/1745	6.94475e-09
GO:0006066	alcohol metabolic process	55/1745	8.02781e-09
GO:1901361	organic cyclic compound catabolic process	68/1745	1.0037e-08
GO:0034599	cellular response to oxidative stress	43/1745	1.34209e-08
GO:2001234	negative regulation of apoptotic signaling pathway	44/1745	1.46229e-08
GO:0006458	'de novo' protein folding	16/1745	1.93142e-08
GO:0019439	aromatic compound catabolic process	65/1745	1.97172e-08
GO:0046700	heterocycle catabolic process	63/1745	1.9902e-08
GO:0002495	antigen processing and presentation of peptide antigen via MHC class II	13/1745	2.27781e-08
GO:0008637	apoptotic mitochondrial changes	28/1745	2.93917e-08
GO:0070203	regulation of establishment of protein localization to telomere	9/1745	3.22037e-08
GO:0016032	viral process	51/1745	3.65415e-08
GO:0006520	amino acid metabolic process	45/1745	4.45643e-08
GO:0034655	nucleobase-containing compound catabolic process	59/1745	4.81111e-08
GO:0044270	cellular nitrogen compound catabolic process	62/1745	4.86765e-08
GO:1990542	mitochondrial transmembrane transport	19/1745	5.0546e-08
GO:0006403	RNA localization	34/1745	5.35541e-08
GO:0009451	RNA modification	32/1745	5.35541e-08
GO:0009123	nucleoside monophosphate metabolic process	20/1745	5.98002e-08
GO:0018208	peptidyl-proline modification	16/1745	6.17764e-08
GO:0002504	antigen processing and presentation of peptide or polysaccharide antigen via MHC class II	13/1745	6.91566e-08
GO:0032259	methylation	45/1745	7.38896e-08
GO:0006979	response to oxidative stress	56/1745	8.09168e-08
GO:0071806	protein transmembrane transport	19/1745	8.83525e-08
GO:0070202	regulation of establishment of protein localization to chromosome	9/1745	1.0576e-07
GO:0044743	protein transmembrane import into intracellular organelle	15/1745	1.07079e-07
GO:0051084	'de novo' post-translational protein folding	15/1745	1.07079e-07
GO:0030099	myeloid cell differentiation	64/1745	1.25773e-07
GO:0001558	regulation of cell growth	62/1745	1.3301e-07
GO:0000466	maturation of 5.8S rRNA from tricistronic rRNA transcript (SSU-rRNA, 5.8S rRNA, LSU-rRNA)	12/1745	1.60678e-07
GO:0050900	leukocyte migration	56/1745	1.74998e-07
GO:0016485	protein processing	43/1745	1.81318e-07
GO:0000154	rRNA modification	13/1745	1.86772e-07
GO:0042176	regulation of protein catabolic process	53/1745	2.16636e-07
GO:0008033	tRNA processing	27/1745	2.36747e-07
GO:0030595	leukocyte chemotaxis	40/1745	2.49368e-07
GO:0019058	viral life cycle	41/1745	2.59284e-07
GO:1902600	proton transmembrane transport	26/1745	2.8092e-07
GO:1904816	positive regulation of protein localization to chromosome, telomeric region	9/1745	2.87222e-07
GO:0044282	small molecule catabolic process	51/1745	3.28617e-07
GO:0030490	maturation of SSU-rRNA	16/1745	3.46028e-07
GO:0048771	tissue remodeling	37/1745	3.64352e-07
GO:0007006	mitochondrial membrane organization	25/1745	3.93537e-07
GO:0044403	biological process involved in symbiotic interaction	42/1745	4.01981e-07
GO:0000413	protein peptidyl-prolyl isomerization	12/1745	4.51298e-07
GO:0062197	cellular response to chemical stress	47/1745	4.7978e-07
GO:0048002	antigen processing and presentation of peptide antigen	21/1745	6.53657e-07
GO:0043414	macromolecule methylation	37/1745	6.53657e-07
GO:0009124	nucleoside monophosphate biosynthetic process	15/1745	6.53657e-07
GO:0065002	intracellular protein transmembrane transport	17/1745	7.87266e-07
GO:0006397	mRNA processing	63/1745	9.03108e-07
GO:0009156	ribonucleoside monophosphate biosynthetic process	13/1745	1.07641e-06
GO:0051402	neuron apoptotic process	51/1745	1.30962e-06
GO:0006487	protein N-linked glycosylation	18/1745	1.45187e-06
GO:0072331	signal transduction by p53 class mediator	29/1745	1.51205e-06
GO:0071674	mononuclear cell migration	34/1745	1.56472e-06
GO:1904814	regulation of protein localization to chromosome, telomeric region	9/1745	1.56472e-06
GO:0006935	chemotaxis	59/1745	1.97234e-06
GO:0009161	ribonucleoside monophosphate metabolic process	16/1745	2.10746e-06
GO:0009100	glycoprotein metabolic process	49/1745	2.19895e-06
GO:0015931	nucleobase-containing compound transport	34/1745	2.2097e-06
GO:0042330	taxis	59/1745	2.2199e-06
GO:1901652	response to peptide	59/1745	2.2199e-06
GO:0007007	inner mitochondrial membrane organization	13/1745	2.26935e-06
GO:0071897	DNA biosynthetic process	32/1745	2.388e-06
GO:2001242	regulation of intrinsic apoptotic signaling pathway	33/1745	2.56962e-06
GO:0061620	glycolytic process through glucose-6-phosphate	10/1745	2.57929e-06
GO:0097529	myeloid leukocyte migration	39/1745	2.70216e-06
GO:0018195	peptidyl-arginine modification	9/1745	3.11298e-06
GO:0005996	monosaccharide metabolic process	42/1745	3.81133e-06
GO:0051881	regulation of mitochondrial membrane potential	21/1745	3.83165e-06
GO:1904951	positive regulation of establishment of protein localization	49/1745	4.06418e-06
GO:0045454	cell redox homeostasis	12/1745	4.06418e-06
GO:0051235	maintenance of location	50/1745	4.08676e-06
GO:0019886	antigen processing and presentation of exogenous peptide antigen via MHC class II	10/1745	4.41764e-06
GO:0060326	cell chemotaxis	46/1745	4.43184e-06
GO:0051204	protein insertion into mitochondrial membrane	11/1745	4.52948e-06
GO:0061615	glycolytic process through fructose-6-phosphate	11/1745	4.52948e-06
GO:0071816	tail-anchored membrane protein insertion into ER membrane	9/1745	5.83104e-06
GO:0098761	cellular response to interleukin-7	9/1745	5.83104e-06
GO:0034504	protein localization to nucleus	46/1745	6.13673e-06
GO:0006090	pyruvate metabolic process	26/1745	6.14927e-06
GO:1903050	regulation of proteolysis involved in protein catabolic process	36/1745	6.4645e-06
GO:0000375	RNA splicing, via transesterification reactions	43/1745	6.4645e-06
GO:0000377	RNA splicing, via transesterification reactions with bulged adenosine as nucleophile	43/1745	6.4645e-06
GO:0000398	mRNA splicing, via spliceosome	43/1745	6.4645e-06
GO:0031638	zymogen activation	18/1745	6.47271e-06
GO:0140694	non-membrane-bounded organelle assembly	52/1745	6.64485e-06
GO:0072676	lymphocyte migration	23/1745	6.78889e-06
GO:1901873	regulation of post-translational protein modification	42/1745	7.28037e-06
GO:0046365	monosaccharide catabolic process	14/1745	7.70208e-06
GO:1903317	regulation of protein maturation	18/1745	7.87415e-06
GO:0051085	chaperone cofactor-dependent protein refolding	12/1745	8.02994e-06
GO:0062125	regulation of mitochondrial gene expression	12/1745	8.02994e-06
GO:0002262	myeloid cell homeostasis	34/1745	8.33933e-06
GO:0045453	bone resorption	19/1745	8.37302e-06
GO:0000959	mitochondrial RNA metabolic process	15/1745	8.37692e-06
GO:0033013	tetrapyrrole metabolic process	15/1745	8.37692e-06
GO:0006413	translational initiation	24/1745	9.58217e-06
GO:0098760	response to interleukin-7	9/1745	9.81482e-06
GO:0045048	protein insertion into ER membrane	11/1745	9.82808e-06
GO:0009408	response to heat	20/1745	1.01492e-05
GO:0043523	regulation of neuron apoptotic process	43/1745	1.01586e-05
GO:0048732	gland development	59/1745	1.06424e-05
GO:0009168	purine ribonucleoside monophosphate biosynthetic process	10/1745	1.07478e-05
GO:0052547	regulation of peptidase activity	56/1745	1.25761e-05
GO:0019882	antigen processing and presentation	25/1745	1.28125e-05
GO:0046849	bone remodeling	22/1745	1.29371e-05
GO:0048872	homeostasis of number of cells	51/1745	1.30321e-05
GO:0043524	negative regulation of neuron apoptotic process	33/1745	1.31826e-05
GO:0006278	RNA-templated DNA biosynthetic process	16/1745	1.31826e-05
GO:0007004	telomere maintenance via telomerase	16/1745	1.31826e-05
GO:0007040	lysosome organization	21/1745	1.33786e-05
GO:0080171	lytic vacuole organization	21/1745	1.33786e-05
GO:0090151	establishment of protein localization to mitochondrial membrane	11/1745	1.38994e-05
GO:0009126	purine nucleoside monophosphate metabolic process	13/1745	1.41717e-05
GO:0042060	wound healing	48/1745	1.51464e-05
GO:0050657	nucleic acid transport	26/1745	1.58888e-05
GO:0050658	RNA transport	26/1745	1.58888e-05
GO:0070200	establishment of protein localization to telomere	9/1745	1.58888e-05
GO:2000573	positive regulation of DNA biosynthetic process	18/1745	1.5914e-05
GO:0046037	GMP metabolic process	10/1745	1.59655e-05
GO:0051098	regulation of binding	51/1745	1.64413e-05
GO:0043161	proteasome-mediated ubiquitin-dependent protein catabolic process	55/1745	1.69142e-05
GO:2000278	regulation of DNA biosynthetic process	24/1745	1.79898e-05
GO:0006401	RNA catabolic process	41/1745	1.90856e-05
GO:0042168	heme metabolic process	12/1745	2.01145e-05
GO:0061136	regulation of proteasomal protein catabolic process	31/1745	2.07488e-05
GO:0002696	positive regulation of leukocyte activation	53/1745	2.18404e-05
GO:0010821	regulation of mitochondrion organization	26/1745	2.26115e-05
GO:0051236	establishment of RNA localization	26/1745	2.26115e-05
GO:0009127	purine nucleoside monophosphate biosynthetic process	10/1745	2.39842e-05
GO:0034101	erythrocyte homeostasis	28/1745	2.60187e-05
GO:0019318	hexose metabolic process	37/1745	2.74255e-05
GO:0090150	establishment of protein localization to membrane	38/1745	2.85356e-05
GO:0034341	response to type II interferon	26/1745	2.8798e-05
GO:0045727	positive regulation of translation	25/1745	2.9749e-05
GO:0070129	regulation of mitochondrial translation	10/1745	3.58512e-05
GO:0009895	negative regulation of catabolic process	45/1745	3.6117e-05
GO:0009167	purine ribonucleoside monophosphate metabolic process	12/1745	3.65755e-05
GO:0002396	MHC protein complex assembly	8/1745	3.69366e-05
GO:0002501	peptide antigen assembly with MHC protein complex	8/1745	3.69366e-05
GO:0006177	GMP biosynthetic process	8/1745	3.69366e-05
GO:0016078	tRNA catabolic process	8/1745	3.69366e-05
GO:0033157	regulation of intracellular protein transport	34/1745	3.92565e-05
GO:0043434	response to peptide hormone	49/1745	4.05931e-05
GO:0046718	viral entry into host cell	20/1745	4.06576e-05
GO:0034605	cellular response to heat	14/1745	4.11366e-05
GO:0050867	positive regulation of cell activation	54/1745	4.11407e-05
GO:0090398	cellular senescence	19/1745	4.3059e-05
GO:0001836	release of cytochrome c from mitochondria	16/1745	4.3059e-05
GO:0010833	telomere maintenance via telomere lengthening	17/1745	4.4814e-05
GO:2000058	regulation of ubiquitin-dependent protein catabolic process	28/1745	5.47848e-05
GO:0051251	positive regulation of lymphocyte activation	46/1745	5.68023e-05
GO:0030593	neutrophil chemotaxis	21/1745	5.68023e-05
GO:2001243	negative regulation of intrinsic apoptotic signaling pathway	21/1745	5.68023e-05
GO:0046112	nucleobase biosynthetic process	8/1745	6.24519e-05
GO:1990266	neutrophil migration	24/1745	6.28603e-05
GO:0070613	regulation of protein processing	16/1745	6.31828e-05
GO:0016052	carbohydrate catabolic process	27/1745	6.53683e-05
GO:0022411	cellular component disassembly	54/1745	6.63256e-05
GO:0045088	regulation of innate immune response	55/1745	6.69483e-05
GO:0044409	entry into host	20/1745	7.25052e-05
GO:0051701	biological process involved in interaction with host	26/1745	7.87323e-05
GO:0006418	tRNA aminoacylation for protein translation	12/1745	8.09314e-05
GO:0014812	muscle cell migration	23/1745	8.25876e-05
GO:0006096	glycolytic process	20/1745	8.33529e-05
GO:0043457	regulation of cellular respiration	15/1745	8.74595e-05
GO:0032963	collagen metabolic process	22/1745	9.5973e-05
GO:0044000	movement in host	22/1745	9.5973e-05
GO:0008360	regulation of cell shape	24/1745	9.95102e-05
GO:0032434	regulation of proteasomal ubiquitin-dependent protein catabolic process	24/1745	9.95102e-05
GO:0001522	pseudouridine synthesis	8/1745	9.97371e-05
GO:0006081	cellular aldehyde metabolic process	17/1745	0.000105056
GO:0006790	sulfur compound metabolic process	39/1745	0.000106663
GO:1903828	negative regulation of protein localization	34/1745	0.000107969
GO:0031396	regulation of protein ubiquitination	31/1745	0.000112886
GO:0031400	negative regulation of protein modification process	54/1745	0.000124429
GO:0002548	monocyte chemotaxis	15/1745	0.000126383
GO:0006360	transcription by RNA polymerase I	15/1745	0.000126383
GO:0070085	glycosylation	32/1745	0.000129184
GO:1901605	alpha-amino acid metabolic process	29/1745	0.000129772
GO:0071621	granulocyte chemotaxis	23/1745	0.00013034
GO:0006778	porphyrin-containing compound metabolic process	12/1745	0.00013034
GO:0032386	regulation of intracellular transport	43/1745	0.000130983
GO:1901653	cellular response to peptide	43/1745	0.000130983
GO:0043248	proteasome assembly	7/1745	0.000146048
GO:0006123	mitochondrial electron transport, cytochrome c to oxygen	8/1745	0.000154032
GO:1903715	regulation of aerobic respiration	11/1745	0.000159187
GO:1901136	carbohydrate derivative catabolic process	26/1745	0.000159452
GO:1903320	regulation of protein modification by small protein conjugation or removal	34/1745	0.000159452
GO:0043039	tRNA aminoacylation	12/1745	0.000164437
GO:0045039	protein insertion into mitochondrial inner membrane	6/1745	0.000171408
GO:0097530	granulocyte migration	26/1745	0.000175802
GO:0006354	DNA-templated transcription elongation	21/1745	0.000177921
GO:0016054	organic acid catabolic process	33/1745	0.000198752
GO:0046395	carboxylic acid catabolic process	33/1745	0.000198752
GO:0006486	protein glycosylation	29/1745	0.000201687
GO:0043413	macromolecule glycosylation	29/1745	0.000201687
GO:0019320	hexose catabolic process	11/1745	0.000203551
GO:0043038	amino acid activation	12/1745	0.000204465
GO:0045047	protein targeting to ER	12/1745	0.000204465
GO:0043542	endothelial cell migration	32/1745	0.00020723
GO:0097191	extrinsic apoptotic signaling pathway	33/1745	0.000211682
GO:0071675	regulation of mononuclear cell migration	22/1745	0.000212558
GO:1901796	regulation of signal transduction by p53 class mediator	17/1745	0.000220409
GO:0001889	liver development	23/1745	0.000222557
GO:0031167	rRNA methylation	8/1745	0.00022628
GO:0051341	regulation of oxidoreductase activity	18/1745	0.000229179
GO:0070198	protein localization to chromosome, telomeric region	10/1745	0.000234662
GO:0001510	RNA methylation	16/1745	0.000234662
GO:0006188	IMP biosynthetic process	7/1745	0.000237369
GO:0006611	protein export from nucleus	15/1745	0.000242464
GO:0042440	pigment metabolic process	15/1745	0.000242464
GO:0072678	T cell migration	15/1745	0.000242464
GO:0043281	regulation of cysteine-type endopeptidase activity involved in apoptotic process	30/1745	0.00024286
GO:0031589	cell-substrate adhesion	44/1745	0.000246894
GO:0034250	positive regulation of amide metabolic process	26/1745	0.000249251
GO:0070972	protein localization to endoplasmic reticulum	16/1745	0.000271369
GO:1902652	secondary alcohol metabolic process	25/1745	0.000277613
GO:0045124	regulation of bone resorption	13/1745	0.000278263
GO:0072593	reactive oxygen species metabolic process	34/1745	0.000283173
GO:0010952	positive regulation of peptidase activity	28/1745	0.000285509
GO:0006006	glucose metabolic process	31/1745	0.000293859
GO:0061008	hepaticobiliary system development	23/1745	0.000299
GO:0000462	maturation of SSU-rRNA from tricistronic rRNA transcript (SSU-rRNA, 5.8S rRNA, LSU-rRNA)	10/1745	0.000300942
GO:0032212	positive regulation of telomere maintenance via telomerase	10/1745	0.000300942
GO:0001818	negative regulation of cytokine production	39/1745	0.000303551
GO:0052548	regulation of endopeptidase activity	43/1745	0.000303551
GO:1903332	regulation of protein folding	6/1745	0.000315167
GO:0051702	biological process involved in interaction with symbiont	20/1745	0.000319613
GO:0009266	response to temperature stimulus	25/1745	0.000330841
GO:0051353	positive regulation of oxidoreductase activity	13/1745	0.000330841
GO:0031639	plasminogen activation	9/1745	0.000330841
GO:0046822	regulation of nucleocytoplasmic transport	22/1745	0.000355585
GO:0051028	mRNA transport	20/1745	0.000358777
GO:0034614	cellular response to reactive oxygen species	23/1745	0.000362346
GO:0051651	maintenance of location in cell	33/1745	0.000373469
GO:0071353	cellular response to interleukin-4	10/1745	0.000388193
GO:0051099	positive regulation of binding	28/1745	0.000397196
GO:0046850	regulation of bone remodeling	14/1745	0.000397196
GO:2000116	regulation of cysteine-type endopeptidase activity	32/1745	0.000397196
GO:0045765	regulation of angiogenesis	38/1745	0.000397196
GO:0030218	erythrocyte differentiation	24/1745	0.000397196
GO:0042177	negative regulation of protein catabolic process	20/1745	0.000397196
GO:0002697	regulation of immune effector process	52/1745	0.000413377
GO:0002833	positive regulation of response to biotic stimulus	47/1745	0.000419047
GO:0070661	leukocyte proliferation	48/1745	0.000419047
GO:0016311	dephosphorylation	40/1745	0.000423344
GO:0072599	establishment of protein localization to endoplasmic reticulum	12/1745	0.000447821
GO:0051054	positive regulation of DNA metabolic process	39/1745	0.000468206
GO:0030307	positive regulation of cell growth	29/1745	0.00047738
GO:0007033	vacuole organization	30/1745	0.000486705
GO:1901342	regulation of vasculature development	38/1745	0.000515602
GO:0006879	intracellular iron ion homeostasis	15/1745	0.000516904
GO:0002399	MHC class II protein complex assembly	6/1745	0.000547246
GO:0002503	peptide antigen assembly with MHC class II protein complex	6/1745	0.000547246
GO:0046166	glyceraldehyde-3-phosphate biosynthetic process	6/1745	0.000547246
GO:0046209	nitric oxide metabolic process	17/1745	0.000547246
GO:0006735	NADH regeneration	7/1745	0.000547246
GO:0010755	regulation of plasminogen activation	7/1745	0.000547246
GO:0061621	canonical glycolysis	7/1745	0.000547246
GO:0061718	glucose catabolic process to pyruvate	7/1745	0.000547246
GO:0070131	positive regulation of mitochondrial translation	7/1745	0.000547246
GO:0046651	lymphocyte proliferation	44/1745	0.000567721
GO:0002183	cytoplasmic translational initiation	9/1745	0.00057163
GO:0070199	establishment of protein localization to chromosome	9/1745	0.00057163
GO:1903319	positive regulation of protein maturation	9/1745	0.00057163
GO:0048144	fibroblast proliferation	23/1745	0.000573174
GO:0048659	smooth muscle cell proliferation	28/1745	0.000576751
GO:0042692	muscle cell differentiation	51/1745	0.000577549
GO:2001236	regulation of extrinsic apoptotic signaling pathway	25/1745	0.00060366
GO:0009112	nucleobase metabolic process	10/1745	0.000607099
GO:0070670	response to interleukin-4	10/1745	0.000607099
GO:1905517	macrophage migration	14/1745	0.000624098
GO:0090199	regulation of release of cytochrome c from mitochondria	12/1745	0.000638503
GO:1901607	alpha-amino acid biosynthetic process	13/1745	0.00064636
GO:0045861	negative regulation of proteolysis	42/1745	0.000648971
GO:0009306	protein secretion	48/1745	0.000651475
GO:0048660	regulation of smooth muscle cell proliferation	27/1745	0.000651475
GO:0071346	cellular response to type II interferon	20/1745	0.000667097
GO:0043648	dicarboxylic acid metabolic process	17/1745	0.000682471
GO:2001057	reactive nitrogen species metabolic process	17/1745	0.000682471
GO:0035592	establishment of protein localization to extracellular region	48/1745	0.000682471
GO:0002685	regulation of leukocyte migration	32/1745	0.000730613
GO:0006402	mRNA catabolic process	32/1745	0.000730613
GO:0043030	regulation of macrophage activation	13/1745	0.000755199
GO:0043516	regulation of DNA damage response, signal transduction by p53 class mediator	10/1745	0.000755199
GO:1904358	positive regulation of telomere maintenance via telomere lengthening	10/1745	0.000755199
GO:0000302	response to reactive oxygen species	27/1745	0.000760709
GO:0080164	regulation of nitric oxide metabolic process	15/1745	0.000761302
GO:0032943	mononuclear cell proliferation	44/1745	0.000761417
GO:0062012	regulation of small molecule metabolic process	44/1745	0.000761417
GO:0006400	tRNA modification	16/1745	0.000770496
GO:0072332	intrinsic apoptotic signaling pathway by p53 class mediator	16/1745	0.000770496
GO:0010810	regulation of cell-substrate adhesion	30/1745	0.000779803
GO:0006888	endoplasmic reticulum to Golgi vesicle-mediated transport	20/1745	0.000810428
GO:0045116	protein neddylation	8/1745	0.000810428
GO:0046165	alcohol biosynthetic process	22/1745	0.000818437
GO:0048524	positive regulation of viral process	14/1745	0.000821628
GO:0014910	regulation of smooth muscle cell migration	18/1745	0.000821628
GO:0007596	blood coagulation	25/1745	0.000821628
GO:0034661	ncRNA catabolic process	11/1745	0.000846718
GO:0006122	mitochondrial electron transport, ubiquinol to cytochrome c	6/1745	0.000846718
GO:0018216	peptidyl-arginine methylation	6/1745	0.000846718
GO:0048102	autophagic cell death	6/1745	0.000846718
GO:0045926	negative regulation of growth	33/1745	0.000855714
GO:0034103	regulation of tissue remodeling	16/1745	0.000861965
GO:0046394	carboxylic acid biosynthetic process	38/1745	0.000884041
GO:0002687	positive regulation of leukocyte migration	25/1745	0.000885102
GO:0071692	protein localization to extracellular region	48/1745	0.000893999
GO:0017004	cytochrome complex assembly	10/1745	0.000910095
GO:0046825	regulation of protein export from nucleus	10/1745	0.000910095
GO:0051170	import into nucleus	26/1745	0.000910095
GO:0070098	chemokine-mediated signaling pathway	14/1745	0.000934762
GO:0014909	smooth muscle cell migration	19/1745	0.000948032
GO:0051222	positive regulation of protein transport	40/1745	0.000952997
GO:0010594	regulation of endothelial cell migration	25/1745	0.000952997
GO:0071887	leukocyte apoptotic process	23/1745	0.00103471
GO:0010823	negative regulation of mitochondrion organization	12/1745	0.00103471
GO:0048247	lymphocyte chemotaxis	12/1745	0.00103471
GO:0050817	coagulation	25/1745	0.00103471
GO:0009101	glycoprotein biosynthetic process	35/1745	0.00103471
GO:0016053	organic acid biosynthetic process	38/1745	0.00103894
GO:0019319	hexose biosynthetic process	17/1745	0.00105648
GO:1901874	negative regulation of post-translational protein modification	17/1745	0.00105648
GO:0051131	chaperone-mediated protein complex assembly	7/1745	0.00107713
GO:0006405	RNA export from nucleus	16/1745	0.00108992
GO:0009303	rRNA transcription	10/1745	0.0011135
GO:0007599	hemostasis	25/1745	0.00111384
GO:0033002	muscle cell proliferation	34/1745	0.00121152
GO:1903051	negative regulation of proteolysis involved in protein catabolic process	14/1745	0.00123756
GO:0030217	T cell differentiation	39/1745	0.00124921
GO:0046364	monosaccharide biosynthetic process	18/1745	0.00125195
GO:1990874	vascular associated smooth muscle cell proliferation	15/1745	0.00125195
GO:0030098	lymphocyte differentiation	51/1745	0.00128576
GO:0036296	response to increased oxygen levels	6/1745	0.00130164
GO:0010631	epithelial cell migration	38/1745	0.00130234
GO:0006368	transcription elongation by RNA polymerase II	17/1745	0.00132828
GO:2000241	regulation of reproductive process	29/1745	0.00133966
GO:0002764	immune response-regulating signaling pathway	48/1745	0.00136054
GO:0008203	cholesterol metabolic process	22/1745	0.00136994
GO:0006007	glucose catabolic process	8/1745	0.00137186
GO:0006783	heme biosynthetic process	8/1745	0.00137186
GO:0072677	eosinophil migration	8/1745	0.00137186
GO:0032436	positive regulation of proteasomal ubiquitin-dependent protein catabolic process	16/1745	0.00137186
GO:0010595	positive regulation of endothelial cell migration	18/1745	0.00137186
GO:0050678	regulation of epithelial cell proliferation	46/1745	0.00138796
GO:0071677	positive regulation of mononuclear cell migration	15/1745	0.00140051
GO:0043467	regulation of generation of precursor metabolites and energy	23/1745	0.00142381
GO:0090132	epithelium migration	38/1745	0.00143506
GO:0022409	positive regulation of cell-cell adhesion	40/1745	0.00144554
GO:0019915	lipid storage	17/1745	0.00145972
GO:1903706	regulation of hemopoiesis	48/1745	0.00146322
GO:0051224	negative regulation of protein transport	22/1745	0.00146322
GO:0006620	post-translational protein targeting to endoplasmic reticulum membrane	7/1745	0.00146322
GO:1905146	lysosomal protein catabolic process	7/1745	0.00146322
GO:0002757	immune response-activating signaling pathway	47/1745	0.00148566
GO:0002429	immune response-activating cell surface receptor signaling pathway	34/1745	0.00149892
GO:0070371	ERK1 and ERK2 cascade	41/1745	0.0015024
GO:0070372	regulation of ERK1 and ERK2 cascade	39/1745	0.0015024
GO:0016126	sterol biosynthetic process	13/1745	0.00150826
GO:0030308	negative regulation of cell growth	27/1745	0.00150826
GO:0042542	response to hydrogen peroxide	16/1745	0.00150826
GO:0001824	blastocyst development	23/1745	0.0015115
GO:0071375	cellular response to peptide hormone stimulus	35/1745	0.0015115
GO:0070374	positive regulation of ERK1 and ERK2 cascade	30/1745	0.00156168
GO:0090130	tissue migration	38/1745	0.00156622
GO:0034446	substrate adhesion-dependent cell spreading	17/1745	0.00159557
GO:2000059	negative regulation of ubiquitin-dependent protein catabolic process	12/1745	0.00160847
GO:0016125	sterol metabolic process	23/1745	0.00164091
GO:0007339	binding of sperm to zona pellucida	11/1745	0.00165466
GO:0001906	cell killing	34/1745	0.00166511
GO:0010954	positive regulation of protein processing	8/1745	0.00172809
GO:0032786	positive regulation of DNA-templated transcription, elongation	13/1745	0.00172809
GO:0042116	macrophage activation	18/1745	0.00183017
GO:0001935	endothelial cell proliferation	24/1745	0.00183072
GO:0045732	positive regulation of protein catabolic process	27/1745	0.00186415
GO:0006167	AMP biosynthetic process	6/1745	0.00186646
GO:0046794	transport of virus	6/1745	0.00186646
GO:0006094	gluconeogenesis	16/1745	0.00188695
GO:0000492	box C/D snoRNP assembly	5/1745	0.00192742
GO:0006388	tRNA splicing, via endonucleolytic cleavage and ligation	5/1745	0.00192742
GO:0001667	ameboidal-type cell migration	49/1745	0.0019277
GO:0050870	positive regulation of T cell activation	33/1745	0.00194128
GO:0032210	regulation of telomere maintenance via telomerase	11/1745	0.0019464
GO:0000028	ribosomal small subunit assembly	7/1745	0.00194726
GO:0008652	amino acid biosynthetic process	13/1745	0.00197064
GO:0045089	positive regulation of innate immune response	42/1745	0.00198362
GO:1904705	regulation of vascular associated smooth muscle cell proliferation	14/1745	0.00199058
GO:0034976	response to endoplasmic reticulum stress	32/1745	0.00199473
GO:1904950	negative regulation of establishment of protein localization	22/1745	0.00199473
GO:0000723	telomere maintenance	21/1745	0.0020841
GO:0002699	positive regulation of immune effector process	37/1745	0.00213968
GO:0006695	cholesterol biosynthetic process	12/1745	0.0021477
GO:1902653	secondary alcohol biosynthetic process	12/1745	0.0021477
GO:1904356	regulation of telomere maintenance via telomere lengthening	12/1745	0.0021477
GO:1903900	regulation of viral life cycle	22/1745	0.00215926
GO:0045780	positive regulation of bone resorption	8/1745	0.00215926
GO:0046184	aldehyde biosynthetic process	8/1745	0.00215926
GO:0051882	mitochondrial depolarization	8/1745	0.00215926
GO:0062098	regulation of programmed necrotic cell death	8/1745	0.00215926
GO:0019079	viral genome replication	19/1745	0.00215926
GO:0048661	positive regulation of smooth muscle cell proliferation	18/1745	0.00216523
GO:0030330	DNA damage response, signal transduction by p53 class mediator	13/1745	0.00222263
GO:0018198	peptidyl-cysteine modification	11/1745	0.00224642
GO:0097300	programmed necrotic cell death	11/1745	0.00224642
GO:0006220	pyrimidine nucleotide metabolic process	10/1745	0.00225729
GO:0070555	response to interleukin-1	16/1745	0.00229116
GO:0006473	protein acetylation	18/1745	0.00239081
GO:0048193	Golgi vesicle transport	33/1745	0.00240534
GO:0006809	nitric oxide biosynthetic process	15/1745	0.00242919
GO:0019884	antigen processing and presentation of exogenous antigen	12/1745	0.00245142
GO:0035036	sperm-egg recognition	12/1745	0.00245142
GO:1903008	organelle disassembly	20/1745	0.00251913
GO:0009064	glutamine family amino acid metabolic process	13/1745	0.00251913
GO:0070231	T cell apoptotic process	13/1745	0.00251913
GO:0007039	protein catabolic process in the vacuole	7/1745	0.00251913
GO:0009147	pyrimidine nucleoside triphosphate metabolic process	7/1745	0.00251913
GO:0048245	eosinophil chemotaxis	7/1745	0.00251913
GO:0060749	mammary gland alveolus development	7/1745	0.00251913
GO:0061377	mammary gland lobule development	7/1745	0.00251913
GO:0000002	mitochondrial genome maintenance	9/1745	0.00253214
GO:0010950	positive regulation of endopeptidase activity	23/1745	0.00253214
GO:0002768	immune response-regulating cell surface receptor signaling pathway	34/1745	0.00253214
GO:0000479	endonucleolytic cleavage of tricistronic rRNA transcript (SSU-rRNA, 5.8S rRNA, LSU-rRNA)	6/1745	0.00256156
GO:0009148	pyrimidine nucleoside triphosphate biosynthetic process	6/1745	0.00256156
GO:0019682	glyceraldehyde-3-phosphate metabolic process	6/1745	0.00256156
GO:0106380	purine ribonucleotide salvage	6/1745	0.00256156
GO:0016073	snRNA metabolic process	11/1745	0.00257379
GO:2001056	positive regulation of cysteine-type endopeptidase activity	21/1745	0.00257767
GO:0032784	regulation of DNA-templated transcription elongation	15/1745	0.00264418
GO:0006120	mitochondrial electron transport, NADH to ubiquinone	8/1745	0.00264418
GO:0042558	pteridine-containing compound metabolic process	8/1745	0.00264418
GO:0046033	AMP metabolic process	8/1745	0.00264418
GO:1903578	regulation of ATP metabolic process	8/1745	0.00264418
GO:0050708	regulation of protein secretion	37/1745	0.00265738
GO:0002573	myeloid leukocyte differentiation	32/1745	0.00273222
GO:0010822	positive regulation of mitochondrion organization	14/1745	0.00275555
GO:0002752	cell surface pattern recognition receptor signaling pathway	13/1745	0.00280373
GO:2000060	positive regulation of ubiquitin-dependent protein catabolic process	17/1745	0.00280373
GO:0006606	protein import into nucleus	24/1745	0.00291762
GO:0045766	positive regulation of angiogenesis	24/1745	0.00291762
GO:1904018	positive regulation of vasculature development	24/1745	0.00291762
GO:0043087	regulation of GTPase activity	38/1745	0.00292491
GO:0010632	regulation of epithelial cell migration	30/1745	0.00293393
GO:0018205	peptidyl-lysine modification	28/1745	0.00293393
GO:0000394	RNA splicing, via endonucleolytic cleavage and ligation	5/1745	0.00293393
GO:0006488	dolichol-linked oligosaccharide biosynthetic process	5/1745	0.00293393
GO:0015808	L-alanine transport	5/1745	0.00293393
GO:0002478	antigen processing and presentation of exogenous peptide antigen	11/1745	0.00294006
GO:0003254	regulation of membrane depolarization	11/1745	0.00294006
GO:0046148	pigment biosynthetic process	11/1745	0.00294006
GO:0032200	telomere organization	21/1745	0.00297412
GO:0016051	carbohydrate biosynthetic process	27/1745	0.00297412
GO:0016556	mRNA modification	9/1745	0.00297685
GO:0010611	regulation of cardiac muscle hypertrophy	14/1745	0.00303991
GO:1990868	response to chemokine	14/1745	0.00303991
GO:1990869	cellular response to chemokine	14/1745	0.00303991
GO:0043393	regulation of protein binding	28/1745	0.00308333
GO:0070301	cellular response to hydrogen peroxide	12/1745	0.00309056
GO:0051900	regulation of mitochondrial depolarization	7/1745	0.00317445
GO:0060544	regulation of necroptotic process	7/1745	0.00317445
GO:0043280	positive regulation of cysteine-type endopeptidase activity involved in apoptotic process	19/1745	0.00321533
GO:0010634	positive regulation of epithelial cell migration	22/1745	0.00327332
GO:0055006	cardiac cell development	18/1745	0.00329003
GO:0055088	lipid homeostasis	24/1745	0.00329003
GO:0032675	regulation of interleukin-6 production	23/1745	0.00329003
GO:0009991	response to extracellular stimulus	47/1745	0.00330606
GO:0050878	regulation of body fluid levels	38/1745	0.00331634
GO:0071709	membrane assembly	11/1745	0.00337889
GO:0048545	response to steroid hormone	30/1745	0.00344232
GO:0071498	cellular response to fluid shear stress	6/1745	0.00345224
GO:0097428	protein maturation by iron-sulfur cluster transfer	6/1745	0.00345224
GO:0050727	regulation of inflammatory response	43/1745	0.00349528
GO:0050863	regulation of T cell activation	43/1745	0.00349528
GO:0051147	regulation of muscle cell differentiation	22/1745	0.00349528
GO:1902175	regulation of oxidative stress-induced intrinsic apoptotic signaling pathway	9/1745	0.00354799
GO:0044788	modulation by host of viral process	10/1745	0.00355177
GO:0098781	ncRNA transcription	20/1745	0.00361923
GO:0001936	regulation of endothelial cell proliferation	21/1745	0.00372387
GO:0002703	regulation of leukocyte mediated immunity	35/1745	0.00374082
GO:0062013	positive regulation of small molecule metabolic process	24/1745	0.00376298
GO:0002220	innate immune response activating cell surface receptor signaling pathway	14/1745	0.00378395
GO:1901799	negative regulation of proteasomal protein catabolic process	11/1745	0.00389683
GO:0006779	porphyrin-containing compound biosynthetic process	8/1745	0.00397038
GO:0033014	tetrapyrrole biosynthetic process	8/1745	0.00397038
GO:0042632	cholesterol homeostasis	16/1745	0.00401115
GO:2001237	negative regulation of extrinsic apoptotic signaling pathway	16/1745	0.00401115
GO:0043484	regulation of RNA splicing	24/1745	0.00401302
GO:0033617	mitochondrial cytochrome c oxidase assembly	7/1745	0.00401302
GO:0034405	response to fluid shear stress	7/1745	0.00401302
GO:0042398	cellular modified amino acid biosynthetic process	7/1745	0.00401302
GO:0046040	IMP metabolic process	7/1745	0.00401302
GO:0140354	lipid import into cell	7/1745	0.00401302
GO:1903052	positive regulation of proteolysis involved in protein catabolic process	19/1745	0.00407684
GO:0042391	regulation of membrane potential	49/1745	0.00408146
GO:0000082	G1/S transition of mitotic cell cycle	28/1745	0.00410103
GO:0001666	response to hypoxia	28/1745	0.00410103
GO:1903311	regulation of mRNA metabolic process	34/1745	0.00410103
GO:0006383	transcription by RNA polymerase III	10/1745	0.00410857
GO:0014743	regulation of muscle hypertrophy	14/1745	0.00416234
GO:0030433	ubiquitin-dependent ERAD pathway	14/1745	0.00416234
GO:1902686	mitochondrial outer membrane permeabilization involved in programmed cell death	9/1745	0.00417328
GO:0051091	positive regulation of DNA-binding transcription factor activity	31/1745	0.00427251
GO:0008630	intrinsic apoptotic signaling pathway in response to DNA damage	17/1745	0.00427251
GO:0032755	positive regulation of interleukin-6 production	17/1745	0.00427251
GO:0070227	lymphocyte apoptotic process	17/1745	0.00427251
GO:0000491	small nucleolar ribonucleoprotein complex assembly	5/1745	0.00427251
GO:0006183	GTP biosynthetic process	5/1745	0.00427251
GO:0009133	nucleoside diphosphate biosynthetic process	5/1745	0.00427251
GO:0034427	nuclear-transcribed mRNA catabolic process, exonucleolytic, 3'-5'	5/1745	0.00427251
GO:0042559	pteridine-containing compound biosynthetic process	5/1745	0.00427251
GO:0055092	sterol homeostasis	16/1745	0.00429827
GO:0045428	regulation of nitric oxide biosynthetic process	13/1745	0.00431009
GO:2000144	positive regulation of DNA-templated transcription initiation	13/1745	0.00431009
GO:2000106	regulation of leukocyte apoptotic process	18/1745	0.00453651
GO:1901875	positive regulation of post-translational protein modification	23/1745	0.00453841
GO:0042407	cristae formation	6/1745	0.00453841
GO:0061051	positive regulation of cell growth involved in cardiac muscle cell development	6/1745	0.00453841
GO:0050729	positive regulation of inflammatory response	22/1745	0.00455239
GO:1902903	regulation of supramolecular fiber organization	41/1745	0.00463676
GO:1901800	positive regulation of proteasomal protein catabolic process	17/1745	0.00464622
GO:0006352	DNA-templated transcription initiation	19/1745	0.00470235
GO:0001938	positive regulation of endothelial cell proliferation	16/1745	0.00470466
GO:0045185	maintenance of protein location	16/1745	0.00470466
GO:1905952	regulation of lipid localization	24/1745	0.00477643
GO:0034243	regulation of transcription elongation by RNA polymerase II	13/1745	0.00483244
GO:2000377	regulation of reactive oxygen species metabolic process	22/1745	0.00488
GO:0071560	cellular response to transforming growth factor beta stimulus	29/1745	0.00488
GO:0044843	cell cycle G1/S phase transition	30/1745	0.00493376
GO:0007035	vacuolar acidification	7/1745	0.00496581
GO:2000401	regulation of lymphocyte migration	12/1745	0.00497352
GO:0045637	regulation of myeloid cell differentiation	28/1745	0.00508973
GO:0003012	muscle system process	45/1745	0.00511466
GO:0031334	positive regulation of protein-containing complex assembly	26/1745	0.00514897
GO:0022612	gland morphogenesis	21/1745	0.00523487
GO:0019080	viral gene expression	13/1745	0.00541414
GO:0046824	positive regulation of nucleocytoplasmic transport	13/1745	0.00541414
GO:0002688	regulation of leukocyte chemotaxis	19/1745	0.00549594
GO:0003158	endothelium development	19/1745	0.00549594
GO:0042063	gliogenesis	41/1745	0.00549594
GO:0032868	response to insulin	30/1745	0.00549594
GO:0006956	complement activation	12/1745	0.00561306
GO:0140895	cell surface toll-like receptor signaling pathway	12/1745	0.00561306
GO:0055007	cardiac muscle cell differentiation	21/1745	0.00561306
GO:0006644	phospholipid metabolic process	38/1745	0.00561422
GO:0045807	positive regulation of endocytosis	25/1745	0.00561422
GO:0006720	isoprenoid metabolic process	16/1745	0.00561422
GO:0043502	regulation of muscle adaptation	16/1745	0.00561422
GO:0007029	endoplasmic reticulum organization	15/1745	0.00564119
GO:0030168	platelet activation	15/1745	0.00564119
GO:0032204	regulation of telomere maintenance	15/1745	0.00564119
GO:0051090	regulation of DNA-binding transcription factor activity	44/1745	0.00565528
GO:0035794	positive regulation of mitochondrial membrane permeability	9/1745	0.00569051
GO:0032635	interleukin-6 production	23/1745	0.00585305
GO:0043487	regulation of RNA stability	23/1745	0.00585305
GO:0009220	pyrimidine ribonucleotide biosynthetic process	6/1745	0.00590271
GO:0019081	viral translation	6/1745	0.00590271
GO:0032261	purine nucleotide salvage	6/1745	0.00590271
GO:0007179	transforming growth factor beta receptor signaling pathway	25/1745	0.00591036
GO:0030038	contractile actin filament bundle assembly	17/1745	0.00591036
GO:0043149	stress fiber assembly	17/1745	0.00591036
GO:0071559	response to transforming growth factor beta	29/1745	0.00599338
GO:0010639	negative regulation of organelle organization	40/1745	0.0060296
GO:0001682	tRNA 5'-leader removal	5/1745	0.0060296
GO:0007042	lysosomal lumen acidification	5/1745	0.0060296
GO:0009209	pyrimidine ribonucleoside triphosphate biosynthetic process	5/1745	0.0060296
GO:0019348	dolichol metabolic process	5/1745	0.0060296
GO:0006221	pyrimidine nucleotide biosynthetic process	7/1745	0.0060674
GO:0051899	membrane depolarization	15/1745	0.00613255
GO:1902905	positive regulation of supramolecular fiber organization	23/1745	0.0061692
GO:0032387	negative regulation of intracellular transport	12/1745	0.0061692
GO:0043903	regulation of biological process involved in symbiotic interaction	12/1745	0.0061692
GO:0035306	positive regulation of dephosphorylation	11/1745	0.00630102
GO:0006633	fatty acid biosynthetic process	21/1745	0.00631313
GO:0090316	positive regulation of intracellular protein transport	20/1745	0.00631313
GO:0031398	positive regulation of protein ubiquitination	17/1745	0.00637507
GO:0002064	epithelial cell development	28/1745	0.00659735
GO:0032435	negative regulation of proteasomal ubiquitin-dependent protein catabolic process	9/1745	0.00659919
GO:0045943	positive regulation of transcription by RNA polymerase I	8/1745	0.0066494
GO:0097345	mitochondrial outer membrane permeabilization	8/1745	0.0066494
GO:1904706	negative regulation of vascular associated smooth muscle cell proliferation	8/1745	0.0066494
GO:0006304	DNA modification	14/1745	0.00669914
GO:0030500	regulation of bone mineralization	14/1745	0.00669914
GO:0010811	positive regulation of cell-substrate adhesion	19/1745	0.00672181
GO:1903555	regulation of tumor necrosis factor superfamily cytokine production	26/1745	0.00673502
GO:0071453	cellular response to oxygen levels	21/1745	0.00673502
GO:1903039	positive regulation of leukocyte cell-cell adhesion	33/1745	0.00681603
GO:0034249	negative regulation of amide metabolic process	28/1745	0.00691061
GO:0050920	regulation of chemotaxis	28/1745	0.00691061
GO:0060135	maternal process involved in female pregnancy	10/1745	0.00702642
GO:2000404	regulation of T cell migration	10/1745	0.00702642
GO:0002705	positive regulation of leukocyte mediated immunity	24/1745	0.0072396
GO:0001776	leukocyte homeostasis	19/1745	0.0072396
GO:1905897	regulation of response to endoplasmic reticulum stress	13/1745	0.00724385
GO:0048738	cardiac muscle tissue development	31/1745	0.00728782
GO:0002082	regulation of oxidative phosphorylation	7/1745	0.00740345
GO:0016226	iron-sulfur cluster assembly	7/1745	0.00740345
GO:0031163	metallo-sulfur cluster assembly	7/1745	0.00740345
GO:0046716	muscle cell cellular homeostasis	7/1745	0.00740345
GO:0098901	regulation of cardiac muscle cell action potential	7/1745	0.00740345
GO:1903076	regulation of protein localization to plasma membrane	17/1745	0.00745162
GO:0016075	rRNA catabolic process	6/1745	0.00748982
GO:0006636	unsaturated fatty acid biosynthetic process	9/1745	0.00759382
GO:1905710	positive regulation of membrane permeability	9/1745	0.00759382
GO:2000403	positive regulation of lymphocyte migration	9/1745	0.00759382
GO:0032206	positive regulation of telomere maintenance	12/1745	0.00766568
GO:0050792	regulation of viral process	23/1745	0.00788081
GO:0008361	regulation of cell size	26/1745	0.0079736
GO:0032091	negative regulation of protein binding	15/1745	0.00797733
GO:0044091	membrane biogenesis	11/1745	0.00797733
GO:0009988	cell-cell recognition	13/1745	0.00797855
GO:0071456	cellular response to hypoxia	17/1745	0.00806137
GO:0050921	positive regulation of chemotaxis	21/1745	0.00820949
GO:1900180	regulation of protein localization to nucleus	21/1745	0.00820949
GO:0002679	respiratory burst involved in defense response	5/1745	0.00821891
GO:0006415	translational termination	5/1745	0.00821891
GO:0006490	oligosaccharide-lipid intermediate biosynthetic process	5/1745	0.00821891
GO:0046598	positive regulation of viral entry into host cell	5/1745	0.00821891
GO:0071027	nuclear RNA surveillance	5/1745	0.00821891
GO:0072683	T cell extravasation	5/1745	0.00821891
GO:0075294	positive regulation by symbiont of entry into host	5/1745	0.00821891
GO:0098883	synapse pruning	5/1745	0.00821891
GO:0055013	cardiac muscle cell development	16/1745	0.00836182
GO:0031668	cellular response to extracellular stimulus	30/1745	0.0084035
GO:0060612	adipose tissue development	12/1745	0.0084916
GO:1905475	regulation of protein localization to membrane	25/1745	0.00872794
GO:0072595	maintenance of protein localization in organelle	9/1745	0.00875995
GO:0031397	negative regulation of protein ubiquitination	13/1745	0.00875995
GO:0071347	cellular response to interleukin-1	13/1745	0.00875995
GO:0030278	regulation of ossification	19/1745	0.00885777
GO:1905039	carboxylic acid transmembrane transport	19/1745	0.00885777
GO:1901617	organic hydroxy compound biosynthetic process	28/1745	0.00889337
GO:0046039	GTP metabolic process	7/1745	0.00891737
GO:1903902	positive regulation of viral life cycle	7/1745	0.00891737
GO:0032968	positive regulation of transcription elongation by RNA polymerase II	10/1745	0.00900678
GO:1900542	regulation of purine nucleotide metabolic process	10/1745	0.00900678
GO:0071478	cellular response to radiation	22/1745	0.00903176
GO:0001893	maternal placenta development	8/1745	0.00914051
GO:0043094	cellular metabolic compound salvage	8/1745	0.00914051
GO:1902107	positive regulation of leukocyte differentiation	25/1745	0.00914051
GO:1903708	positive regulation of hemopoiesis	25/1745	0.00914051
GO:0032535	regulation of cellular component size	41/1745	0.00928483
GO:0043401	steroid hormone mediated signaling pathway	17/1745	0.00928799
GO:0043254	regulation of protein-containing complex assembly	43/1745	0.00932723
GO:1904375	regulation of protein localization to cell periphery	20/1745	0.00932723
GO:0019221	cytokine-mediated signaling pathway	44/1745	0.00932723
GO:0009067	aspartate family amino acid biosynthetic process	6/1745	0.00932723
GO:0009219	pyrimidine deoxyribonucleotide metabolic process	6/1745	0.00932723
GO:1903825	organic acid transmembrane transport	19/1745	0.00939134
GO:1903321	negative regulation of protein modification by small protein conjugation or removal	14/1745	0.0095107
GO:0050670	regulation of lymphocyte proliferation	31/1745	0.0095107
GO:0008625	extrinsic apoptotic signaling pathway via death domain receptors	13/1745	0.0095107
GO:0051149	positive regulation of muscle cell differentiation	13/1745	0.0095107
GO:0051851	modulation by host of symbiont process	13/1745	0.0095107
GO:0071706	tumor necrosis factor superfamily cytokine production	26/1745	0.00969332
GO:0051100	negative regulation of binding	21/1745	0.00975692
GO:0045927	positive regulation of growth	34/1745	0.00988567
GO:0009394	2'-deoxyribonucleotide metabolic process	9/1745	0.00991962
GO:0019692	deoxyribose phosphate metabolic process	9/1745	0.00991962
GO:0031341	regulation of cell killing	20/1745	0.00991962
GO:0043500	muscle adaptation	18/1745	0.0100482
GO:0000041	transition metal ion transport	15/1745	0.0100855
GO:0006140	regulation of nucleotide metabolic process	10/1745	0.0100855
GO:0090257	regulation of muscle system process	29/1745	0.0101462
GO:0090559	regulation of membrane permeability	12/1745	0.0103283
GO:0014015	positive regulation of gliogenesis	14/1745	0.0103734
GO:0018394	peptidyl-lysine acetylation	13/1745	0.0104796
GO:0030336	negative regulation of cell migration	33/1745	0.0104897
GO:0070663	regulation of leukocyte proliferation	33/1745	0.0104897
GO:0032368	regulation of lipid transport	20/1745	0.0104897
GO:0043543	protein acylation	20/1745	0.0104897
GO:0001953	negative regulation of cell-matrix adhesion	8/1745	0.0104897
GO:0014912	negative regulation of smooth muscle cell migration	8/1745	0.0104897
GO:1902110	positive regulation of mitochondrial membrane permeability involved in apoptotic process	8/1745	0.0104897
GO:0008535	respiratory chain complex IV assembly	7/1745	0.0104897
GO:0010878	cholesterol storage	7/1745	0.0104897
GO:0010955	negative regulation of protein processing	7/1745	0.0104897
GO:1900745	positive regulation of p38MAPK cascade	7/1745	0.0104897
GO:1903318	negative regulation of protein maturation	7/1745	0.0104897
GO:0032970	regulation of actin filament-based process	40/1745	0.0105398
GO:0032680	regulation of tumor necrosis factor production	25/1745	0.0105548
GO:0000956	nuclear-transcribed mRNA catabolic process	17/1745	0.0105548
GO:2000146	negative regulation of cell motility	34/1745	0.0105977
GO:0043518	negative regulation of DNA damage response, signal transduction by p53 class mediator	5/1745	0.0107569
GO:0099116	tRNA 5'-end processing	5/1745	0.0107569
GO:0051897	positive regulation of phosphatidylinositol 3-kinase/protein kinase B signal transduction	23/1745	0.0108365
GO:1903532	positive regulation of secretion by cell	39/1745	0.010858
GO:0006356	regulation of transcription by RNA polymerase I	9/1745	0.0112329
GO:0051452	intracellular pH reduction	9/1745	0.0112329
GO:0032965	regulation of collagen biosynthetic process	10/1745	0.0112621
GO:0032944	regulation of mononuclear cell proliferation	31/1745	0.0112668
GO:0048145	regulation of fibroblast proliferation	17/1745	0.011323
GO:1905954	positive regulation of lipid localization	17/1745	0.011323
GO:0030282	bone mineralization	18/1745	0.011323
GO:0006390	mitochondrial transcription	6/1745	0.011323
GO:0006907	pinocytosis	6/1745	0.011323
GO:0009129	pyrimidine nucleoside monophosphate metabolic process	6/1745	0.011323
GO:0030810	positive regulation of nucleotide biosynthetic process	6/1745	0.011323
GO:0042790	nucleolar large rRNA transcription by RNA polymerase I	6/1745	0.011323
GO:0043101	purine-containing compound salvage	6/1745	0.011323
GO:0044794	positive regulation by host of viral process	6/1745	0.011323
GO:0090201	negative regulation of release of cytochrome c from mitochondria	6/1745	0.011323
GO:1900373	positive regulation of purine nucleotide biosynthetic process	6/1745	0.011323
GO:0009566	fertilization	25/1745	0.0116558
GO:0060348	bone development	27/1745	0.0116558
GO:0048588	developmental cell growth	31/1745	0.0116723
GO:0032964	collagen biosynthetic process	11/1745	0.0120127
GO:0051495	positive regulation of cytoskeleton organization	23/1745	0.0120788
GO:0070266	necroptotic process	8/1745	0.0120955
GO:1904646	cellular response to amyloid-beta	8/1745	0.0120955
GO:0030316	osteoclast differentiation	18/1745	0.012114
GO:0032869	cellular response to insulin stimulus	25/1745	0.0122966
GO:0070228	regulation of lymphocyte apoptotic process	13/1745	0.0123037
GO:2000142	regulation of DNA-templated transcription initiation	13/1745	0.0123037
GO:2000379	positive regulation of reactive oxygen species metabolic process	13/1745	0.0123037
GO:0009218	pyrimidine ribonucleotide metabolic process	7/1745	0.0123296
GO:0045730	respiratory burst	7/1745	0.0123296
GO:0060343	trabecula formation	7/1745	0.0123296
GO:1990000	amyloid fibril formation	7/1745	0.0123296
GO:0006479	protein methylation	15/1745	0.0125405
GO:0008213	protein alkylation	15/1745	0.0125405
GO:1903037	regulation of leukocyte cell-cell adhesion	40/1745	0.0125405
GO:0009262	deoxyribonucleotide metabolic process	9/1745	0.0126046
GO:0002758	innate immune response-activating signaling pathway	27/1745	0.0128252
GO:0061041	regulation of wound healing	17/1745	0.012961
GO:0002218	activation of innate immune response	30/1745	0.012961
GO:0006414	translational elongation	14/1745	0.013064
GO:0043535	regulation of blood vessel endothelial cell migration	14/1745	0.013064
GO:0030100	regulation of endocytosis	35/1745	0.0131031
GO:0002221	pattern recognition receptor signaling pathway	26/1745	0.0136015
GO:0002821	positive regulation of adaptive immune response	21/1745	0.0137406
GO:0051017	actin filament bundle assembly	21/1745	0.0137406
GO:0042098	T cell proliferation	29/1745	0.0138228
GO:0030518	intracellular steroid hormone receptor signaling pathway	16/1745	0.0138228
GO:0010038	response to metal ion	33/1745	0.0138228
GO:0006044	N-acetylglucosamine metabolic process	5/1745	0.0138228
GO:0032048	cardiolipin metabolic process	5/1745	0.0138228
GO:0046185	aldehyde catabolic process	5/1745	0.0138228
GO:0060546	negative regulation of necroptotic process	5/1745	0.0138228
GO:0110096	cellular response to aldehyde	5/1745	0.0138228
GO:1901163	regulation of trophoblast cell migration	5/1745	0.0138228
GO:1904181	positive regulation of membrane depolarization	5/1745	0.0138228
GO:0006144	purine nucleobase metabolic process	6/1745	0.0138228
GO:0031579	membrane raft organization	6/1745	0.0138228
GO:0061013	regulation of mRNA catabolic process	22/1745	0.0138709
GO:0035051	cardiocyte differentiation	23/1745	0.0140786
GO:0009063	amino acid catabolic process	14/1745	0.0141024
GO:0006767	water-soluble vitamin metabolic process	9/1745	0.0141024
GO:0090317	negative regulation of intracellular protein transport	9/1745	0.0141024
GO:0006631	fatty acid metabolic process	44/1745	0.0141024
GO:0001731	formation of translation preinitiation complex	4/1745	0.0141024
GO:0002536	respiratory burst involved in inflammatory response	4/1745	0.0141024
GO:0031125	rRNA 3'-end processing	4/1745	0.0141024
GO:0032263	GMP salvage	4/1745	0.0141024
GO:0042439	ethanolamine-containing compound metabolic process	4/1745	0.0141024
GO:0044571	[2Fe-2S] cluster assembly	4/1745	0.0141024
GO:0071028	nuclear mRNA surveillance	4/1745	0.0141024
GO:0072674	multinuclear osteoclast differentiation	4/1745	0.0141024
GO:0075509	endocytosis involved in viral entry into host cell	4/1745	0.0141024
GO:0110095	cellular detoxification of aldehyde	4/1745	0.0141024
GO:1901984	negative regulation of protein acetylation	4/1745	0.0141024
GO:0010155	regulation of proton transport	7/1745	0.01432
GO:0043032	positive regulation of macrophage activation	7/1745	0.01432
GO:0002532	production of molecular mediator involved in inflammatory response	15/1745	0.0143566
GO:0019751	polyol metabolic process	15/1745	0.0143566
GO:0032609	type II interferon production	18/1745	0.0144379
GO:0051146	striated muscle cell differentiation	35/1745	0.0144725
GO:0016570	histone modification	20/1745	0.0146943
GO:0008654	phospholipid biosynthetic process	25/1745	0.0146943
GO:0032640	tumor necrosis factor production	25/1745	0.0146943
GO:0002460	adaptive immune response based on somatic recombination of immune receptors built from immunoglobulin superfamily domains	46/1745	0.0147775
GO:0008631	intrinsic apoptotic signaling pathway in response to oxidative stress	10/1745	0.0153575
GO:0034142	toll-like receptor 4 signaling pathway	10/1745	0.0153575
GO:0051496	positive regulation of stress fiber assembly	10/1745	0.0153575
GO:0052372	modulation by symbiont of entry into host	10/1745	0.0153575
GO:0090287	regulation of cellular response to growth factor stimulus	33/1745	0.0153575
GO:0006997	nucleus organization	18/1745	0.0154215
GO:0036503	ERAD pathway	15/1745	0.0155
GO:0009066	aspartate family amino acid metabolic process	8/1745	0.0157016
GO:0030574	collagen catabolic process	8/1745	0.0157016
GO:0030890	positive regulation of B cell proliferation	9/1745	0.0159075
GO:0032233	positive regulation of actin filament bundle assembly	11/1745	0.0159288
GO:0061572	actin filament bundle organization	21/1745	0.015933
GO:0006919	activation of cysteine-type endopeptidase activity involved in apoptotic process	12/1745	0.015933
GO:1901606	alpha-amino acid catabolic process	12/1745	0.015933
GO:0070482	response to oxygen levels	33/1745	0.0159477
GO:0051492	regulation of stress fiber assembly	14/1745	0.0163491
GO:1902105	regulation of leukocyte differentiation	36/1745	0.0163973
GO:0009615	response to virus	38/1745	0.0164792
GO:2000045	regulation of G1/S transition of mitotic cell cycle	20/1745	0.01652
GO:0006760	folic acid-containing compound metabolic process	6/1745	0.01652
GO:0043173	nucleotide salvage	6/1745	0.01652
GO:2001169	regulation of ATP biosynthetic process	6/1745	0.01652
GO:0001516	prostaglandin biosynthetic process	7/1745	0.016706
GO:0006516	glycoprotein catabolic process	7/1745	0.016706
GO:0046457	prostanoid biosynthetic process	7/1745	0.016706
GO:2000756	regulation of peptidyl-lysine acetylation	7/1745	0.016706
GO:0030301	cholesterol transport	16/1745	0.016706
GO:0000054	ribosomal subunit export from nucleus	5/1745	0.0171884
GO:0000291	nuclear-transcribed mRNA catabolic process, exonucleolytic	5/1745	0.0171884
GO:0009208	pyrimidine ribonucleoside triphosphate metabolic process	5/1745	0.0171884
GO:0018119	peptidyl-cysteine S-nitrosylation	5/1745	0.0171884
GO:0032328	alanine transport	5/1745	0.0171884
GO:0033750	ribosome localization	5/1745	0.0171884
GO:0061000	negative regulation of dendritic spine development	5/1745	0.0171884
GO:0061318	renal filtration cell differentiation	5/1745	0.0171884
GO:0061450	trophoblast cell migration	5/1745	0.0171884
GO:0071025	RNA surveillance	5/1745	0.0171884
GO:0072112	podocyte differentiation	5/1745	0.0171884
GO:0072311	glomerular epithelial cell differentiation	5/1745	0.0171884
GO:1901663	quinone biosynthetic process	5/1745	0.0171884
GO:2001171	positive regulation of ATP biosynthetic process	5/1745	0.0171884
GO:0007584	response to nutrient	12/1745	0.0172193
GO:0006406	mRNA export from nucleus	11/1745	0.0172591
GO:0010563	negative regulation of phosphorus metabolic process	41/1745	0.0172591
GO:0045936	negative regulation of phosphate metabolic process	41/1745	0.0172591
GO:0014706	striated muscle tissue development	31/1745	0.0172805
GO:0072330	monocarboxylic acid biosynthetic process	25/1745	0.0176644
GO:0043368	positive T cell selection	8/1745	0.0176644
GO:1903573	negative regulation of response to endoplasmic reticulum stress	8/1745	0.0176644
GO:0002690	positive regulation of leukocyte chemotaxis	15/1745	0.0176644
GO:0036293	response to decreased oxygen levels	28/1745	0.0177037
GO:0001503	ossification	45/1745	0.0178406
GO:0048638	regulation of developmental growth	39/1745	0.0180249
GO:0022604	regulation of cell morphogenesis	29/1745	0.018155
GO:0009755	hormone-mediated signaling pathway	20/1745	0.0182748
GO:1903322	positive regulation of protein modification by small protein conjugation or removal	18/1745	0.0183308
GO:1903557	positive regulation of tumor necrosis factor superfamily cytokine production	18/1745	0.0183308
GO:0051607	defense response to virus	33/1745	0.0184446
GO:0046902	regulation of mitochondrial membrane permeability	10/1745	0.018687
GO:1902806	regulation of cell cycle G1/S phase transition	22/1745	0.018687
GO:0007229	integrin-mediated signaling pathway	14/1745	0.0187285
GO:0042306	regulation of protein import into nucleus	12/1745	0.0187285
GO:1901292	nucleoside phosphate catabolic process	12/1745	0.0187285
GO:0014896	muscle hypertrophy	16/1745	0.018951
GO:0045600	positive regulation of fat cell differentiation	11/1745	0.0189573
GO:0140546	defense response to symbiont	33/1745	0.0191544
GO:0044273	sulfur compound catabolic process	7/1745	0.0191544
GO:0007338	single fertilization	20/1745	0.0191544
GO:0006054	N-acetylneuraminate metabolic process	4/1745	0.0191544
GO:0042118	endothelial cell activation	4/1745	0.0191544
GO:0045050	protein insertion into ER membrane by stop-transfer membrane-anchor sequence	4/1745	0.0191544
GO:0045602	negative regulation of endothelial cell differentiation	4/1745	0.0191544
GO:0046051	UTP metabolic process	4/1745	0.0191544
GO:0060159	regulation of dopamine receptor signaling pathway	4/1745	0.0191544
GO:0060600	dichotomous subdivision of an epithelial terminal unit	4/1745	0.0191544
GO:0075522	IRES-dependent viral translational initiation	4/1745	0.0191544
GO:0050730	regulation of peptidyl-tyrosine phosphorylation	28/1745	0.0191593
GO:0061138	morphogenesis of a branching epithelium	25/1745	0.0192075
GO:0007159	leukocyte cell-cell adhesion	42/1745	0.0194167
GO:0000422	autophagy of mitochondrion	13/1745	0.0195103
GO:0061726	mitochondrion disassembly	13/1745	0.0195103
GO:0061028	establishment of endothelial barrier	9/1745	0.0195148
GO:0035966	response to topologically incorrect protein	17/1745	0.019771
GO:0071900	regulation of protein serine/threonine kinase activity	34/1745	0.0198535
GO:0010001	glial cell differentiation	30/1745	0.0198793
GO:1900744	regulation of p38MAPK cascade	8/1745	0.0198793
GO:0015918	sterol transport	16/1745	0.0200431
GO:0043534	blood vessel endothelial cell migration	16/1745	0.0200431
GO:0031343	positive regulation of cell killing	15/1745	0.0201303
GO:0110020	regulation of actomyosin structure organization	15/1745	0.0201303
GO:0015850	organic hydroxy compound transport	32/1745	0.0203315
GO:0072527	pyrimidine-containing compound metabolic process	10/1745	0.020442
GO:0001885	endothelial cell development	11/1745	0.0206057
GO:0016236	macroautophagy	28/1745	0.0208983
GO:0015711	organic anion transport	41/1745	0.0208983
GO:0002730	regulation of dendritic cell cytokine production	5/1745	0.0211392
GO:0016093	polyprenol metabolic process	5/1745	0.0211392
GO:0017014	protein nitrosylation	5/1745	0.0211392
GO:0034471	ncRNA 5'-end processing	5/1745	0.0211392
GO:0062099	negative regulation of programmed necrotic cell death	5/1745	0.0211392
GO:1900221	regulation of amyloid-beta clearance	5/1745	0.0211392
GO:1903376	regulation of oxidative stress-induced neuron intrinsic apoptotic signaling pathway	5/1745	0.0211392
GO:1903580	positive regulation of ATP metabolic process	5/1745	0.0211392
GO:2001267	regulation of cysteine-type endopeptidase activity involved in apoptotic signaling pathway	5/1745	0.0211392
GO:0040013	negative regulation of locomotion	35/1745	0.021327
GO:0050671	positive regulation of lymphocyte proliferation	21/1745	0.0214323
GO:1900182	positive regulation of protein localization to nucleus	14/1745	0.0214323
GO:0003007	heart morphogenesis	30/1745	0.0214362
GO:0031330	negative regulation of cellular catabolic process	22/1745	0.0214362
GO:0042113	B cell activation	32/1745	0.0218562
GO:0009225	nucleotide-sugar metabolic process	7/1745	0.0218562
GO:0051973	positive regulation of telomerase activity	7/1745	0.0218562
GO:0061050	regulation of cell growth involved in cardiac muscle cell development	7/1745	0.0218562
GO:0072528	pyrimidine-containing compound biosynthetic process	7/1745	0.0218562
GO:0008037	cell recognition	19/1745	0.0221155
GO:1901983	regulation of protein acetylation	8/1745	0.0224068
GO:1902108	regulation of mitochondrial membrane permeability involved in apoptotic process	8/1745	0.0224068
GO:0009166	nucleotide catabolic process	11/1745	0.0224068
GO:0032507	maintenance of protein location in cell	11/1745	0.0224068
GO:0001890	placenta development	21/1745	0.0225425
GO:0032042	mitochondrial DNA metabolic process	6/1745	0.0228915
GO:0032231	regulation of actin filament bundle assembly	15/1745	0.023038
GO:0035967	cellular response to topologically incorrect protein	14/1745	0.023038
GO:0033674	positive regulation of kinase activity	40/1745	0.0231134
GO:0071496	cellular response to external stimulus	33/1745	0.0238146
GO:0001909	leukocyte mediated cytotoxicity	21/1745	0.0238721
GO:0031667	response to nutrient levels	40/1745	0.0239831
GO:0046596	regulation of viral entry into host cell	9/1745	0.0242962
GO:1904407	positive regulation of nitric oxide metabolic process	9/1745	0.0242962
GO:0032649	regulation of type II interferon production	16/1745	0.0243582
GO:0032652	regulation of interleukin-1 production	15/1745	0.0247749
GO:0045639	positive regulation of myeloid cell differentiation	15/1745	0.0247749
GO:0007264	small GTPase mediated signal transduction	40/1745	0.0248042
GO:0033077	T cell differentiation in thymus	14/1745	0.0248264
GO:0010712	regulation of collagen metabolic process	10/1745	0.0248264
GO:0090303	positive regulation of wound healing	10/1745	0.0248264
GO:0032946	positive regulation of mononuclear cell proliferation	21/1745	0.0251366
GO:0010574	regulation of vascular endothelial growth factor production	7/1745	0.0252698
GO:0006470	protein dephosphorylation	25/1745	0.0252698
GO:0051348	negative regulation of transferase activity	27/1745	0.0252743
GO:0010613	positive regulation of cardiac muscle hypertrophy	8/1745	0.0253189
GO:1904645	response to amyloid-beta	8/1745	0.0253189
GO:0002579	positive regulation of antigen processing and presentation	4/1745	0.0253248
GO:0002732	positive regulation of dendritic cell cytokine production	4/1745	0.0253248
GO:0006241	CTP biosynthetic process	4/1745	0.0253248
GO:0033240	positive regulation of amine metabolic process	4/1745	0.0253248
GO:0033762	response to glucagon	4/1745	0.0253248
GO:0034135	regulation of toll-like receptor 2 signaling pathway	4/1745	0.0253248
GO:0036295	cellular response to increased oxygen levels	4/1745	0.0253248
GO:1905907	negative regulation of amyloid fibril formation	4/1745	0.0253248
GO:2000434	regulation of protein neddylation	4/1745	0.0253248
GO:0001952	regulation of cell-matrix adhesion	16/1745	0.0257405
GO:0000963	mitochondrial RNA processing	5/1745	0.0258228
GO:0000966	RNA 5'-end processing	5/1745	0.0258228
GO:0002371	dendritic cell cytokine production	5/1745	0.0258228
GO:0030502	negative regulation of bone mineralization	5/1745	0.0258228
GO:0044539	long-chain fatty acid import into cell	5/1745	0.0258228
GO:0072010	glomerular epithelium development	5/1745	0.0258228
GO:0003300	cardiac muscle hypertrophy	15/1745	0.0261542
GO:0048662	negative regulation of smooth muscle cell proliferation	11/1745	0.0265092
GO:1901264	carbohydrate derivative transport	11/1745	0.0265092
GO:0010718	positive regulation of epithelial to mesenchymal transition	9/1745	0.0265092
GO:0035272	exocrine system development	9/1745	0.0265092
GO:0051289	protein homotetramerization	9/1745	0.0265092
GO:0001763	morphogenesis of a branching structure	26/1745	0.0265092
GO:0002070	epithelial cell maturation	6/1745	0.0265092
GO:0010575	positive regulation of vascular endothelial growth factor production	6/1745	0.0265092
GO:0032740	positive regulation of interleukin-17 production	6/1745	0.0265092
GO:0036260	RNA capping	6/1745	0.0265092
GO:0045981	positive regulation of nucleotide metabolic process	6/1745	0.0265092
GO:0046685	response to arsenic-containing substance	6/1745	0.0265092
GO:0070841	inclusion body assembly	6/1745	0.0265092
GO:0071577	zinc ion transmembrane transport	6/1745	0.0265092
GO:1900544	positive regulation of purine nucleotide metabolic process	6/1745	0.0265092
GO:0044706	multi-multicellular organism process	23/1745	0.0268022
GO:0006575	cellular modified amino acid metabolic process	16/1745	0.0271056
GO:0061387	regulation of extent of cell growth	16/1745	0.0271056
GO:0001837	epithelial to mesenchymal transition	19/1745	0.0272133
GO:1903531	negative regulation of secretion by cell	21/1745	0.0272865
GO:0006869	lipid transport	41/1745	0.0272917
GO:0050866	negative regulation of cell activation	24/1745	0.0276632
GO:0045446	endothelial cell differentiation	15/1745	0.0277027
GO:0045621	positive regulation of lymphocyte differentiation	17/1745	0.0279289
GO:0014742	positive regulation of muscle hypertrophy	8/1745	0.0279289
GO:0031952	regulation of protein autophosphorylation	8/1745	0.0279289
GO:0042771	intrinsic apoptotic signaling pathway in response to DNA damage by p53 class mediator	8/1745	0.0279289
GO:0034644	cellular response to UV	13/1745	0.0279289
GO:0070167	regulation of biomineral tissue development	14/1745	0.0279289
GO:0071214	cellular response to abiotic stimulus	33/1745	0.0279289
GO:0104004	cellular response to environmental stimulus	33/1745	0.0279289
GO:0006084	acetyl-CoA metabolic process	7/1745	0.0282517
GO:0090025	regulation of monocyte chemotaxis	7/1745	0.0282517
GO:0051783	regulation of nuclear division	18/1745	0.0283068
GO:0006260	DNA replication	28/1745	0.0283863
GO:0002456	T cell mediated immunity	19/1745	0.0285613
GO:0030879	mammary gland development	19/1745	0.0285613
GO:0030522	intracellular receptor signaling pathway	32/1745	0.0290174
GO:0070897	transcription preinitiation complex assembly	10/1745	0.0293509
GO:2000107	negative regulation of leukocyte apoptotic process	12/1745	0.0297186
GO:0070665	positive regulation of leukocyte proliferation	22/1745	0.029817
GO:0001933	negative regulation of protein phosphorylation	33/1745	0.0301373
GO:0002819	regulation of adaptive immune response	26/1745	0.0301373
GO:0043488	regulation of mRNA stability	19/1745	0.0302739
GO:1901987	regulation of cell cycle phase transition	41/1745	0.0310169
GO:0006925	inflammatory cell apoptotic process	6/1745	0.0310169
GO:0031365	N-terminal protein amino acid modification	6/1745	0.0310169
GO:0046823	negative regulation of nucleocytoplasmic transport	6/1745	0.0310169
GO:0060445	branching involved in salivary gland morphogenesis	6/1745	0.0310169
GO:0006309	apoptotic DNA fragmentation	5/1745	0.031082
GO:0036480	neuron intrinsic apoptotic signaling pathway in response to oxidative stress	5/1745	0.031082
GO:0046827	positive regulation of protein export from nucleus	5/1745	0.031082
GO:1904177	regulation of adipose tissue development	5/1745	0.031082
GO:0009620	response to fungus	11/1745	0.0310957
GO:0042554	superoxide anion generation	8/1745	0.0311619
GO:0014013	regulation of gliogenesis	17/1745	0.0311619
GO:0032760	positive regulation of tumor necrosis factor production	17/1745	0.0311619
GO:0048675	axon extension	17/1745	0.0311619
GO:0006694	steroid biosynthetic process	20/1745	0.031766
GO:0032729	positive regulation of type II interferon production	12/1745	0.0320172
GO:0033344	cholesterol efflux	10/1745	0.0320421
GO:0051656	establishment of organelle localization	44/1745	0.0320421
GO:0007435	salivary gland morphogenesis	7/1745	0.0320421
GO:0030808	regulation of nucleotide biosynthetic process	7/1745	0.0320421
GO:1900371	regulation of purine nucleotide biosynthetic process	7/1745	0.0320421
GO:2000406	positive regulation of T cell migration	7/1745	0.0320421
GO:0051047	positive regulation of secretion	40/1745	0.0320421
GO:0006367	transcription initiation at RNA polymerase II promoter	13/1745	0.0320421
GO:0006766	vitamin metabolic process	13/1745	0.0320421
GO:0031126	sno(s)RNA 3'-end processing	4/1745	0.0321002
GO:0043628	regulatory ncRNA 3'-end processing	4/1745	0.0321002
GO:0045136	development of secondary sexual characteristics	4/1745	0.0321002
GO:0090520	sphingolipid mediated signaling pathway	4/1745	0.0321002
GO:0090557	establishment of endothelial intestinal barrier	4/1745	0.0321002
GO:0097421	liver regeneration	4/1745	0.0321002
GO:1902510	regulation of apoptotic DNA fragmentation	4/1745	0.0321002
GO:1905097	regulation of guanyl-nucleotide exchange factor activity	4/1745	0.0321002
GO:1990144	intrinsic apoptotic signaling pathway in response to hypoxia	4/1745	0.0321002
GO:0032388	positive regulation of intracellular transport	21/1745	0.0327953
GO:0008202	steroid metabolic process	34/1745	0.032886
GO:0002274	myeloid leukocyte activation	28/1745	0.032993
GO:0014897	striated muscle hypertrophy	15/1745	0.0330814
GO:0001649	osteoblast differentiation	24/1745	0.0342135
GO:0032409	regulation of transporter activity	30/1745	0.0347004
GO:0001937	negative regulation of endothelial cell proliferation	8/1745	0.0347004
GO:0048246	macrophage chemotaxis	8/1745	0.0347004
GO:0050767	regulation of neurogenesis	44/1745	0.0348522
GO:0060261	positive regulation of transcription initiation by RNA polymerase II	10/1745	0.0348522
GO:0050680	negative regulation of epithelial cell proliferation	19/1745	0.035119
GO:0002709	regulation of T cell mediated immunity	15/1745	0.035373
GO:0032612	interleukin-1 production	15/1745	0.035373
GO:0006693	prostaglandin metabolic process	9/1745	0.035373
GO:0044772	mitotic cell cycle phase transition	41/1745	0.0355385
GO:0032928	regulation of superoxide anion generation	6/1745	0.0355385
GO:0033119	negative regulation of RNA splicing	6/1745	0.0355385
GO:0060444	branching involved in mammary gland duct morphogenesis	6/1745	0.0355385
GO:0090200	positive regulation of release of cytochrome c from mitochondria	6/1745	0.0355385
GO:0006289	nucleotide-excision repair	11/1745	0.036358
GO:0036294	cellular response to decreased oxygen levels	17/1745	0.036851
GO:0002577	regulation of antigen processing and presentation	5/1745	0.0371247
GO:0034472	snRNA 3'-end processing	5/1745	0.0371247
GO:0071219	cellular response to molecule of bacterial origin	31/1745	0.0372721
GO:0098739	import across plasma membrane	22/1745	0.0373536
GO:0006275	regulation of DNA replication	15/1745	0.0375926
GO:0042100	B cell proliferation	15/1745	0.0375926
GO:0051101	regulation of DNA binding	15/1745	0.0375926
GO:0046942	carboxylic acid transport	34/1745	0.0378265
GO:0071216	cellular response to biotic stimulus	33/1745	0.0381675
GO:0051972	regulation of telomerase activity	8/1745	0.0386757
GO:0006986	response to unfolded protein	14/1745	0.0387863
GO:0006692	prostanoid metabolic process	9/1745	0.0389392
GO:0032757	positive regulation of interleukin-8 production	9/1745	0.0389392
GO:1903170	negative regulation of calcium ion transmembrane transport	9/1745	0.0389392
GO:0014009	glial cell proliferation	11/1745	0.0394252
GO:0006898	receptor-mediated endocytosis	27/1745	0.0402451
GO:0042593	glucose homeostasis	29/1745	0.0403874
GO:0031214	biomineral tissue development	20/1745	0.0405997
GO:0015849	organic acid transport	34/1745	0.0405997
GO:0001910	regulation of leukocyte mediated cytotoxicity	16/1745	0.0408323
GO:0010573	vascular endothelial growth factor production	7/1745	0.0408323
GO:0030488	tRNA methylation	7/1745	0.0408323
GO:0006206	pyrimidine nucleobase metabolic process	4/1745	0.0408323
GO:0006924	activation-induced cell death of T cells	4/1745	0.0408323
GO:0009130	pyrimidine nucleoside monophosphate biosynthetic process	4/1745	0.0408323
GO:0019511	peptidyl-proline hydroxylation	4/1745	0.0408323
GO:0046479	glycosphingolipid catabolic process	4/1745	0.0408323
GO:0051764	actin crosslink formation	4/1745	0.0408323
GO:0060346	bone trabecula formation	4/1745	0.0408323
GO:0071895	odontoblast differentiation	4/1745	0.0408323
GO:0097577	sequestering of iron ion	4/1745	0.0408323
GO:1901836	regulation of transcription of nucleolar large rRNA by RNA polymerase I	4/1745	0.0408323
GO:0045070	positive regulation of viral genome replication	6/1745	0.0408705
GO:0060252	positive regulation of glial cell proliferation	6/1745	0.0408705
GO:0030516	regulation of axon extension	14/1745	0.0409663
GO:0034502	protein localization to chromosome	14/1745	0.0409663
GO:0008016	regulation of heart contraction	21/1745	0.0414507
GO:0033500	carbohydrate homeostasis	29/1745	0.0414507
GO:0045787	positive regulation of cell cycle	34/1745	0.0415162
GO:0007160	cell-matrix adhesion	24/1745	0.0420758
GO:0050679	positive regulation of epithelial cell proliferation	24/1745	0.0420758
GO:0045582	positive regulation of T cell differentiation	15/1745	0.0421466
GO:0033143	regulation of intracellular steroid hormone receptor signaling pathway	11/1745	0.0421953
GO:1903036	positive regulation of response to wounding	11/1745	0.0421953
GO:0051123	RNA polymerase II preinitiation complex assembly	9/1745	0.042327
GO:1900024	regulation of substrate adhesion-dependent cell spreading	9/1745	0.042327
GO:0051048	negative regulation of secretion	22/1745	0.042327
GO:1903115	regulation of actin filament-based movement	8/1745	0.0423596
GO:1905521	regulation of macrophage migration	8/1745	0.0423596
GO:0090092	regulation of transmembrane receptor protein serine/threonine kinase signaling pathway	26/1745	0.0426692
GO:0045598	regulation of fat cell differentiation	17/1745	0.0429242
GO:0048024	regulation of mRNA splicing, via spliceosome	14/1745	0.0435714
GO:0006541	glutamine metabolic process	5/1745	0.0435815
GO:0010232	vascular transport	5/1745	0.0435815
GO:0035751	regulation of lysosomal lumen pH	5/1745	0.0435815
GO:2001044	regulation of integrin-mediated signaling pathway	5/1745	0.0435815
GO:0071383	cellular response to steroid hormone stimulus	20/1745	0.0440334
GO:1904062	regulation of monoatomic cation transmembrane transport	34/1745	0.0441948
GO:0002237	response to molecule of bacterial origin	38/1745	0.0444006
GO:0006801	superoxide metabolic process	10/1745	0.0444006
GO:0006949	syncytium formation	10/1745	0.0444006
GO:0030968	endoplasmic reticulum unfolded protein response	10/1745	0.0444006
GO:0006612	protein targeting to membrane	15/1745	0.0444006
GO:0035303	regulation of dephosphorylation	15/1745	0.0444006
GO:0032370	positive regulation of lipid transport	13/1745	0.0444601
GO:1903034	regulation of response to wounding	19/1745	0.0444601
GO:0098773	skin epidermis development	18/1745	0.0448835
GO:0017015	regulation of transforming growth factor beta receptor signaling pathway	16/1745	0.0448835
GO:0072329	monocarboxylic acid catabolic process	16/1745	0.0448835
GO:0002065	columnar/cuboidal epithelial cell differentiation	17/1745	0.0450307
GO:0051453	regulation of intracellular pH	11/1745	0.0451619
GO:0006730	one-carbon metabolic process	7/1745	0.0451619
GO:0086004	regulation of cardiac muscle cell contraction	7/1745	0.0451619
GO:0007162	negative regulation of cell adhesion	30/1745	0.04555
GO:0042770	signal transduction in response to DNA damage	20/1745	0.0458848
GO:0007595	lactation	9/1745	0.0459821
GO:0030225	macrophage differentiation	9/1745	0.0459821
GO:0002026	regulation of the force of heart contraction	6/1745	0.0461683
GO:0006829	zinc ion transport	6/1745	0.0461683
GO:0009132	nucleoside diphosphate metabolic process	6/1745	0.0461683
GO:0009162	deoxyribonucleoside monophosphate metabolic process	6/1745	0.0461683
GO:0032367	intracellular cholesterol transport	6/1745	0.0461683
GO:0048535	lymph node development	6/1745	0.0461683
GO:0007265	Ras protein signal transduction	32/1745	0.0461771
GO:0070232	regulation of T cell apoptotic process	8/1745	0.0463848
GO:0045860	positive regulation of protein kinase activity	34/1745	0.0466553
GO:0070646	protein modification by small protein removal	15/1745	0.046704
GO:0032092	positive regulation of protein binding	13/1745	0.0471631
GO:0050684	regulation of mRNA processing	16/1745	0.0471631
GO:0008347	glial cell migration	10/1745	0.0476578
GO:0032371	regulation of sterol transport	10/1745	0.0476578
GO:0032374	regulation of cholesterol transport	10/1745	0.0476578
GO:0050818	regulation of coagulation	10/1745	0.0476578
GO:0098754	detoxification	10/1745	0.0476578
GO:0098900	regulation of action potential	10/1745	0.0476578
GO:0050714	positive regulation of protein secretion	20/1745	0.0476769
GO:0031348	negative regulation of defense response	31/1745	0.0481151
GO:0001913	T cell mediated cytotoxicity	11/1745	0.0482654
GO:2000242	negative regulation of reproductive process	11/1745	0.0482654
GO:0060047	heart contraction	24/1745	0.0487737
GO:0003015	heart process	25/1745	0.0490836
GO:0006465	signal peptide processing	4/1745	0.0495826
GO:0034112	positive regulation of homotypic cell-cell adhesion	4/1745	0.0495826
GO:0042541	hemoglobin biosynthetic process	4/1745	0.0495826
GO:0043144	sno(s)RNA processing	4/1745	0.0495826
GO:0046036	CTP metabolic process	4/1745	0.0495826
GO:0060742	epithelial cell differentiation involved in prostate gland development	4/1745	0.0495826
GO:0150079	negative regulation of neuroinflammatory response	4/1745	0.0495826
GO:1903599	positive regulation of autophagy of mitochondrion	4/1745	0.0495826
GO:1903624	regulation of DNA catabolic process	4/1745	0.0495826
GO:1904925	positive regulation of autophagy of mitochondrion in response to mitochondrial depolarization	4/1745	0.0495826
GO:2000343	positive regulation of chemokine (C-X-C motif) ligand 2 production	4/1745	0.0495826
GO:0001974	blood vessel remodeling	9/1745	0.0495826
GO:0010812	negative regulation of cell-substrate adhesion	9/1745	0.0495826
GO:0050731	positive regulation of peptidyl-tyrosine phosphorylation	20/1745	0.0496044
GO:0007431	salivary gland development	7/1745	0.0497963
GO:0008299	isoprenoid biosynthetic process	7/1745	0.0497963
GO:1900026	positive regulation of substrate adhesion-dependent cell spreading	7/1745	0.0497963

## Sheet: seurat_clusters_1
ID	Description	GeneRatio	p.adjust
GO:0002181	cytoplasmic translation	45/936	1.417e-27
GO:0140241	translation at synapse	27/936	7.67208e-25
GO:0140242	translation at postsynapse	27/936	7.67208e-25
GO:0140236	translation at presynapse	26/936	1.02689e-23
GO:0009615	response to virus	51/936	2.00753e-14
GO:0009060	aerobic respiration	36/936	2.00753e-14
GO:0035456	response to interferon-beta	23/936	4.86695e-14
GO:0002218	activation of innate immune response	42/936	8.24798e-14
GO:0006119	oxidative phosphorylation	30/936	3.02812e-13
GO:0045333	cellular respiration	39/936	3.2155e-13
GO:0045088	regulation of innate immune response	53/936	2.10229e-12
GO:0002833	positive regulation of response to biotic stimulus	49/936	2.10229e-12
GO:0045089	positive regulation of innate immune response	47/936	2.37912e-12
GO:0072521	purine-containing compound metabolic process	53/936	2.5585e-12
GO:0006163	purine nucleotide metabolic process	50/936	7.02358e-12
GO:0051607	defense response to virus	42/936	1.03973e-11
GO:0140546	defense response to symbiont	42/936	1.0877e-11
GO:0035458	cellular response to interferon-beta	19/936	1.73724e-11
GO:0015980	energy derivation by oxidation of organic compounds	43/936	1.86685e-11
GO:0009117	nucleotide metabolic process	52/936	3.03888e-11
GO:0006091	generation of precursor metabolites and energy	51/936	3.79354e-11
GO:0009141	nucleoside triphosphate metabolic process	30/936	6.56193e-11
GO:0015986	proton motive force-driven ATP synthesis	19/936	1.13661e-10
GO:0009144	purine nucleoside triphosphate metabolic process	28/936	2.4705e-10
GO:0042776	proton motive force-driven mitochondrial ATP synthesis	18/936	2.92424e-10
GO:0042742	defense response to bacterium	45/936	1.05158e-09
GO:0046034	ATP metabolic process	24/936	1.87882e-09
GO:0009142	nucleoside triphosphate biosynthetic process	23/936	1.93862e-09
GO:0009206	purine ribonucleoside triphosphate biosynthetic process	22/936	1.93862e-09
GO:0009205	purine ribonucleoside triphosphate metabolic process	26/936	1.97184e-09
GO:0009145	purine nucleoside triphosphate biosynthetic process	22/936	2.17938e-09
GO:0033108	mitochondrial respiratory chain complex assembly	21/936	2.47325e-09
GO:0009201	ribonucleoside triphosphate biosynthetic process	22/936	4.18359e-09
GO:0009199	ribonucleoside triphosphate metabolic process	26/936	4.69746e-09
GO:0006754	ATP biosynthetic process	20/936	9.94919e-09
GO:0032606	type I interferon production	23/936	2.29804e-08
GO:0097193	intrinsic apoptotic signaling pathway	36/936	2.39716e-08
GO:0072522	purine-containing compound biosynthetic process	30/936	3.99301e-08
GO:0032479	regulation of type I interferon production	22/936	6.21042e-08
GO:0006164	purine nucleotide biosynthetic process	29/936	7.49143e-08
GO:0009165	nucleotide biosynthetic process	31/936	1.07382e-07
GO:1901293	nucleoside phosphate biosynthetic process	31/936	1.2597e-07
GO:0034340	response to type I interferon	16/936	1.3199e-07
GO:0140888	interferon-mediated signaling pathway	17/936	1.46276e-07
GO:0019646	aerobic electron transport chain	15/936	1.5323e-07
GO:0006909	phagocytosis	29/936	1.59037e-07
GO:0042254	ribosome biogenesis	34/936	1.79694e-07
GO:0032680	regulation of tumor necrosis factor production	27/936	2.19803e-07
GO:1903555	regulation of tumor necrosis factor superfamily cytokine production	27/936	2.91944e-07
GO:0019221	cytokine-mediated signaling pathway	41/936	3.11784e-07
GO:0001818	negative regulation of cytokine production	33/936	3.22259e-07
GO:0032640	tumor necrosis factor production	27/936	4.09186e-07
GO:0042775	mitochondrial ATP synthesis coupled electron transport	16/936	4.4299e-07
GO:0071706	tumor necrosis factor superfamily cytokine production	27/936	5.27281e-07
GO:0030099	myeloid cell differentiation	42/936	5.99629e-07
GO:0042773	ATP synthesis coupled electron transport	16/936	6.1029e-07
GO:0048525	negative regulation of viral process	18/936	6.1029e-07
GO:0032543	mitochondrial translation	20/936	6.20089e-07
GO:0002758	innate immune response-activating signaling pathway	28/936	6.23725e-07
GO:0002764	immune response-regulating signaling pathway	40/936	8.05792e-07
GO:0009150	purine ribonucleotide metabolic process	34/936	8.05792e-07
GO:0016032	viral process	33/936	8.45553e-07
GO:0002221	pattern recognition receptor signaling pathway	27/936	8.7364e-07
GO:2001233	regulation of apoptotic signaling pathway	39/936	1.0379e-06
GO:0010257	NADH dehydrogenase complex assembly	14/936	1.18488e-06
GO:0032981	mitochondrial respiratory chain complex I assembly	14/936	1.18488e-06
GO:0060337	type I interferon-mediated signaling pathway	14/936	1.41642e-06
GO:0071357	cellular response to type I interferon	14/936	1.41642e-06
GO:0019079	viral genome replication	19/936	1.49504e-06
GO:0019693	ribose phosphate metabolic process	35/936	1.49504e-06
GO:0140053	mitochondrial gene expression	22/936	1.536e-06
GO:0050729	positive regulation of inflammatory response	22/936	1.69195e-06
GO:0009152	purine ribonucleotide biosynthetic process	24/936	2.03252e-06
GO:0022900	electron transport chain	18/936	2.36073e-06
GO:0009259	ribonucleotide metabolic process	34/936	2.47257e-06
GO:0046390	ribose phosphate biosynthetic process	25/936	3.07459e-06
GO:0002757	immune response-activating signaling pathway	38/936	3.13719e-06
GO:0072593	reactive oxygen species metabolic process	27/936	5.54551e-06
GO:0009260	ribonucleotide biosynthetic process	24/936	5.8197e-06
GO:0006749	glutathione metabolic process	13/936	6.63478e-06
GO:0022613	ribonucleoprotein complex biogenesis	37/936	8.74486e-06
GO:0045071	negative regulation of viral genome replication	12/936	1.06809e-05
GO:0006979	response to oxidative stress	34/936	1.0996e-05
GO:0050792	regulation of viral process	22/936	1.10098e-05
GO:0032760	positive regulation of tumor necrosis factor production	19/936	1.10098e-05
GO:1903557	positive regulation of tumor necrosis factor superfamily cytokine production	19/936	1.35751e-05
GO:0022904	respiratory electron transport chain	16/936	1.68188e-05
GO:0002753	cytosolic pattern recognition receptor signaling pathway	19/936	2.24e-05
GO:0034341	response to type II interferon	19/936	2.24e-05
GO:2000377	regulation of reactive oxygen species metabolic process	20/936	3.0465e-05
GO:0019058	viral life cycle	25/936	3.54946e-05
GO:0050727	regulation of inflammatory response	34/936	3.54946e-05
GO:0060759	regulation of response to cytokine stimulus	19/936	3.94787e-05
GO:0048872	homeostasis of number of cells	33/936	5.66291e-05
GO:0042255	ribosome assembly	12/936	6.03751e-05
GO:0001959	regulation of cytokine-mediated signaling pathway	18/936	6.19967e-05
GO:2001242	regulation of intrinsic apoptotic signaling pathway	21/936	7.20114e-05
GO:0045069	regulation of viral genome replication	14/936	7.33031e-05
GO:0002274	myeloid leukocyte activation	26/936	8.10066e-05
GO:0141084	inflammasome-mediated signaling pathway	10/936	9.90081e-05
GO:0002532	production of molecular mediator involved in inflammatory response	15/936	9.9543e-05
GO:1903706	regulation of hemopoiesis	35/936	0.000100593
GO:0031400	negative regulation of protein modification process	36/936	0.000106384
GO:0044242	cellular lipid catabolic process	23/936	0.000115789
GO:0051036	regulation of endosome size	6/936	0.000121795
GO:0016042	lipid catabolic process	29/936	0.000145641
GO:1903900	regulation of viral life cycle	18/936	0.000145641
GO:0032481	positive regulation of type I interferon production	13/936	0.000147639
GO:0070661	leukocyte proliferation	33/936	0.000171913
GO:0007249	canonical NF-kappaB signal transduction	24/936	0.000175049
GO:0070663	regulation of leukocyte proliferation	27/936	0.000185077
GO:1900226	negative regulation of NLRP3 inflammasome complex assembly	6/936	0.000185077
GO:0007159	leukocyte cell-cell adhesion	34/936	0.000186187
GO:0044282	small molecule catabolic process	29/936	0.000211969
GO:0141085	regulation of inflammasome-mediated signaling pathway	9/936	0.000212141
GO:0050863	regulation of T cell activation	32/936	0.000212865
GO:0002696	positive regulation of leukocyte activation	33/936	0.000226163
GO:0042273	ribosomal large subunit biogenesis	12/936	0.000227655
GO:0044403	biological process involved in symbiotic interaction	24/936	0.000240044
GO:0044546	NLRP3 inflammasome complex assembly	9/936	0.000251343
GO:0042274	ribosomal small subunit biogenesis	14/936	0.000261641
GO:0141086	negative regulation of inflammasome-mediated signaling pathway	6/936	0.000264388
GO:0043254	regulation of protein-containing complex assembly	33/936	0.000273696
GO:0050670	regulation of lymphocyte proliferation	25/936	0.000295887
GO:0042832	defense response to protozoan	9/936	0.00029643
GO:0046651	lymphocyte proliferation	30/936	0.000339994
GO:0032944	regulation of mononuclear cell proliferation	25/936	0.000367392
GO:0010950	positive regulation of endopeptidase activity	18/936	0.000376479
GO:0050830	defense response to Gram-positive bacterium	20/936	0.000398562
GO:0002832	negative regulation of response to biotic stimulus	19/936	0.00041625
GO:0032480	negative regulation of type I interferon production	9/936	0.00041625
GO:0140632	canonical inflammasome complex assembly	9/936	0.00041625
GO:0032943	mononuclear cell proliferation	30/936	0.000435111
GO:0010563	negative regulation of phosphorus metabolic process	32/936	0.000458343
GO:0045936	negative regulation of phosphate metabolic process	32/936	0.000458343
GO:0042182	ketone catabolic process	5/936	0.000476797
GO:0000027	ribosomal large subunit assembly	7/936	0.000479603
GO:0062207	regulation of pattern recognition receptor signaling pathway	16/936	0.000482704
GO:0006839	mitochondrial transport	17/936	0.000526972
GO:0050867	positive regulation of cell activation	33/936	0.000526972
GO:0031663	lipopolysaccharide-mediated signaling pathway	10/936	0.00059964
GO:0010952	positive regulation of peptidase activity	19/936	0.000602499
GO:1903707	negative regulation of hemopoiesis	15/936	0.000639504
GO:0001562	response to protozoan	9/936	0.000661983
GO:0050688	regulation of defense response to virus	13/936	0.000839389
GO:0030522	intracellular receptor signaling pathway	26/936	0.000923581
GO:0043122	regulation of canonical NF-kappaB signal transduction	20/936	0.000923581
GO:2001234	negative regulation of apoptotic signaling pathway	22/936	0.000923581
GO:1900225	regulation of NLRP3 inflammasome complex assembly	8/936	0.000931285
GO:0097494	regulation of vesicle size	6/936	0.000931285
GO:0006120	mitochondrial electron transport, NADH to ubiquinone	7/936	0.00094687
GO:0019882	antigen processing and presentation	15/936	0.00094687
GO:0043457	regulation of cellular respiration	10/936	0.00100018
GO:0060326	cell chemotaxis	26/936	0.00102553
GO:0006635	fatty acid beta-oxidation	11/936	0.00111389
GO:1900015	regulation of cytokine production involved in inflammatory response	10/936	0.00112916
GO:0072331	signal transduction by p53 class mediator	16/936	0.0011746
GO:1903008	organelle disassembly	15/936	0.00118238
GO:0039531	regulation of viral-induced cytoplasmic pattern recognition receptor signaling pathway	12/936	0.001223
GO:0072524	pyridine-containing compound metabolic process	12/936	0.001223
GO:0032615	interleukin-12 production	10/936	0.00125568
GO:0072329	monocarboxylic acid catabolic process	15/936	0.00125568
GO:1902106	negative regulation of leukocyte differentiation	14/936	0.00133674
GO:0050900	leukocyte migration	29/936	0.00138086
GO:0030218	erythrocyte differentiation	16/936	0.00141635
GO:0052548	regulation of endopeptidase activity	27/936	0.00150064
GO:0006935	chemotaxis	32/936	0.00150064
GO:0002237	response to molecule of bacterial origin	30/936	0.00150529
GO:0009151	purine deoxyribonucleotide metabolic process	6/936	0.00150529
GO:0042330	taxis	32/936	0.00159971
GO:0046496	nicotinamide nucleotide metabolic process	11/936	0.00162903
GO:0035455	response to interferon-alpha	7/936	0.00164978
GO:1902105	regulation of leukocyte differentiation	27/936	0.00166452
GO:0097028	dendritic cell differentiation	8/936	0.00167721
GO:0046434	organophosphate catabolic process	15/936	0.00175671
GO:0002699	positive regulation of immune effector process	25/936	0.00185878
GO:0043467	regulation of generation of precursor metabolites and energy	16/936	0.00193148
GO:0051251	positive regulation of lymphocyte activation	27/936	0.00194523
GO:0019362	pyridine nucleotide metabolic process	11/936	0.00194523
GO:1901798	positive regulation of signal transduction by p53 class mediator	7/936	0.00194523
GO:0008630	intrinsic apoptotic signaling pathway in response to DNA damage	13/936	0.00199142
GO:0042098	T cell proliferation	22/936	0.00199143
GO:0002262	myeloid cell homeostasis	19/936	0.00205565
GO:0009170	purine deoxyribonucleoside monophosphate metabolic process	5/936	0.00205565
GO:0002534	cytokine production involved in inflammatory response	10/936	0.00208223
GO:0032732	positive regulation of interleukin-1 production	10/936	0.00208223
GO:0002697	regulation of immune effector process	32/936	0.00208465
GO:0097529	myeloid leukocyte migration	21/936	0.00213384
GO:0002573	myeloid leukocyte differentiation	22/936	0.00213384
GO:0009394	2'-deoxyribonucleotide metabolic process	8/936	0.00213384
GO:0019692	deoxyribose phosphate metabolic process	8/936	0.00213384
GO:0032365	intracellular lipid transport	8/936	0.00213384
GO:0042278	purine nucleoside metabolic process	7/936	0.00222102
GO:0045638	negative regulation of myeloid cell differentiation	12/936	0.00230599
GO:0032642	regulation of chemokine production	13/936	0.00242378
GO:0052547	regulation of peptidase activity	31/936	0.00243174
GO:0032722	positive regulation of chemokine production	11/936	0.00245158
GO:0072332	intrinsic apoptotic signaling pathway by p53 class mediator	11/936	0.00245158
GO:0032608	interferon-beta production	10/936	0.00246938
GO:0032648	regulation of interferon-beta production	10/936	0.00246938
GO:1900016	negative regulation of cytokine production involved in inflammatory response	6/936	0.0027406
GO:0030595	leukocyte chemotaxis	20/936	0.0027406
GO:2000116	regulation of cysteine-type endopeptidase activity	20/936	0.0027406
GO:0009262	deoxyribonucleotide metabolic process	8/936	0.0027482
GO:0060338	regulation of type I interferon-mediated signaling pathway	8/936	0.0027482
GO:0034101	erythrocyte homeostasis	16/936	0.0027482
GO:0032102	negative regulation of response to external stimulus	32/936	0.00298639
GO:0009636	response to toxic substance	14/936	0.00313343
GO:0042157	lipoprotein metabolic process	14/936	0.00337164
GO:0039532	negative regulation of viral-induced cytoplasmic pattern recognition receptor signaling pathway	7/936	0.00357288
GO:1903715	regulation of aerobic respiration	7/936	0.00357288
GO:0030100	regulation of endocytosis	25/936	0.00359586
GO:0042129	regulation of T cell proliferation	19/936	0.00361396
GO:0071346	cellular response to type II interferon	13/936	0.00369091
GO:1903037	regulation of leukocyte cell-cell adhesion	28/936	0.00373199
GO:0006413	translational initiation	13/936	0.00396968
GO:0032655	regulation of interleukin-12 production	9/936	0.00401876
GO:0002504	antigen processing and presentation of peptide or polysaccharide antigen via MHC class II	6/936	0.00402134
GO:0009116	nucleoside metabolic process	8/936	0.00402134
GO:0070269	pyroptosis	8/936	0.00402134
GO:0051881	regulation of mitochondrial membrane potential	11/936	0.00404714
GO:1903901	negative regulation of viral life cycle	7/936	0.00404714
GO:0043281	regulation of cysteine-type endopeptidase activity involved in apoptotic process	18/936	0.00425365
GO:0031348	negative regulation of defense response	24/936	0.00451053
GO:0009062	fatty acid catabolic process	12/936	0.00455007
GO:0016072	rRNA metabolic process	20/936	0.00473005
GO:0032602	chemokine production	13/936	0.00478435
GO:0034440	lipid oxidation	13/936	0.00478435
GO:0002762	negative regulation of myeloid leukocyte differentiation	9/936	0.00485551
GO:0006364	rRNA processing	18/936	0.00490505
GO:0032728	positive regulation of interferon-beta production	8/936	0.00507077
GO:0007006	mitochondrial membrane organization	12/936	0.00523617
GO:1901524	regulation of mitophagy	5/936	0.00564284
GO:0045637	regulation of myeloid cell differentiation	19/936	0.00570945
GO:0032613	interleukin-10 production	9/936	0.00594092
GO:0044829	positive regulation by host of viral genome replication	4/936	0.00594092
GO:1901526	positive regulation of mitophagy	4/936	0.00594092
GO:0032496	response to lipopolysaccharide	27/936	0.006143
GO:0043280	positive regulation of cysteine-type endopeptidase activity involved in apoptotic process	13/936	0.00621325
GO:0032720	negative regulation of tumor necrosis factor production	9/936	0.00652817
GO:0010821	regulation of mitochondrion organization	14/936	0.00652817
GO:2001056	positive regulation of cysteine-type endopeptidase activity	14/936	0.00652817
GO:0042113	B cell activation	23/936	0.00659001
GO:0045730	respiratory burst	6/936	0.00665014
GO:0016054	organic acid catabolic process	19/936	0.00670139
GO:0046395	carboxylic acid catabolic process	19/936	0.00670139
GO:1903556	negative regulation of tumor necrosis factor superfamily cytokine production	9/936	0.00711295
GO:0007015	actin filament organization	30/936	0.00722087
GO:0032652	regulation of interleukin-1 production	12/936	0.00734581
GO:0009162	deoxyribonucleoside monophosphate metabolic process	6/936	0.00780467
GO:0006801	superoxide metabolic process	9/936	0.00780467
GO:2000379	positive regulation of reactive oxygen species metabolic process	10/936	0.00782274
GO:0019395	fatty acid oxidation	12/936	0.00782274
GO:0050829	defense response to Gram-negative bacterium	13/936	0.00785224
GO:0002176	male germ cell proliferation	4/936	0.00800741
GO:0032650	regulation of interleukin-1 alpha production	4/936	0.00800741
GO:0046054	dGMP metabolic process	4/936	0.00800741
GO:0001906	cell killing	21/936	0.00834057
GO:0050994	regulation of lipid catabolic process	9/936	0.00841614
GO:0030258	lipid modification	17/936	0.00842959
GO:0032735	positive regulation of interleukin-12 production	7/936	0.00878538
GO:0034314	Arp2/3 complex-mediated actin nucleation	7/936	0.00878538
GO:0002275	myeloid cell activation involved in immune response	12/936	0.00878538
GO:1903146	regulation of autophagy of mitochondrion	6/936	0.00887707
GO:0042326	negative regulation of phosphorylation	25/936	0.00924611
GO:0002688	regulation of leukocyte chemotaxis	13/936	0.00924611
GO:0002685	regulation of leukocyte migration	19/936	0.00924611
GO:0008637	apoptotic mitochondrial changes	12/936	0.00930235
GO:0045010	actin nucleation	8/936	0.00935044
GO:0016311	dephosphorylation	23/936	0.00950452
GO:1990266	neutrophil migration	13/936	0.00976077
GO:0051092	positive regulation of NF-kappaB transcription factor activity	14/936	0.00990162
GO:0043101	purine-containing compound salvage	5/936	0.0100247
GO:0061760	antifungal innate immune response	5/936	0.0100247
GO:0046597	negative regulation of viral entry into host cell	6/936	0.0101328
GO:0022618	protein-RNA complex assembly	15/936	0.0102394
GO:0031333	negative regulation of protein-containing complex assembly	14/936	0.0103633
GO:0032612	interleukin-1 production	12/936	0.0103816
GO:0032610	interleukin-1 alpha production	4/936	0.0103816
GO:0042554	superoxide anion generation	7/936	0.0108713
GO:0002444	myeloid leukocyte mediated immunity	14/936	0.010882
GO:0019884	antigen processing and presentation of exogenous antigen	8/936	0.0112484
GO:0001776	leukocyte homeostasis	13/936	0.0114614
GO:0051701	biological process involved in interaction with host	14/936	0.0114623
GO:0006470	protein dephosphorylation	18/936	0.0114786
GO:0044827	modulation by host of viral genome replication	5/936	0.0119051
GO:0090141	positive regulation of mitochondrial fission	5/936	0.0119051
GO:0050870	positive regulation of T cell activation	20/936	0.0124435
GO:1901657	glycosyl compound metabolic process	9/936	0.0124993
GO:0035303	regulation of dephosphorylation	12/936	0.0133146
GO:0009120	deoxyribonucleoside metabolic process	4/936	0.0134669
GO:0036093	germ cell proliferation	4/936	0.0134669
GO:0048873	homeostasis of number of cells within a tissue	7/936	0.0134669
GO:1905144	response to acetylcholine	7/936	0.0134669
GO:0032649	regulation of type II interferon production	12/936	0.01399
GO:0050764	regulation of phagocytosis	12/936	0.01399
GO:0051348	negative regulation of transferase activity	19/936	0.0140006
GO:0071219	cellular response to molecule of bacterial origin	22/936	0.0140318
GO:0033617	mitochondrial cytochrome c oxidase assembly	5/936	0.0140523
GO:0032635	interleukin-6 production	15/936	0.014121
GO:0071826	protein-RNA complex organization	15/936	0.0148824
GO:0010822	positive regulation of mitochondrion organization	9/936	0.0158558
GO:0050920	regulation of chemotaxis	18/936	0.0158742
GO:0032653	regulation of interleukin-10 production	8/936	0.0161143
GO:0034470	ncRNA processing	26/936	0.0164869
GO:0006739	NADP metabolic process	7/936	0.0164869
GO:0043123	positive regulation of canonical NF-kappaB signal transduction	13/936	0.0164869
GO:0050864	regulation of B cell activation	13/936	0.0164869
GO:0002495	antigen processing and presentation of peptide antigen via MHC class II	5/936	0.0164869
GO:0032930	positive regulation of superoxide anion generation	5/936	0.0164869
GO:0051090	regulation of DNA-binding transcription factor activity	27/936	0.0164869
GO:0042116	macrophage activation	11/936	0.0164869
GO:0060761	negative regulation of response to cytokine stimulus	9/936	0.0164869
GO:1901292	nucleoside phosphate catabolic process	9/936	0.0164869
GO:0009155	purine deoxyribonucleotide catabolic process	4/936	0.0164869
GO:0044406	adhesion of symbiont to host	4/936	0.0164869
GO:1903599	positive regulation of autophagy of mitochondrion	4/936	0.0164869
GO:1903671	negative regulation of sprouting angiogenesis	4/936	0.0164869
GO:0097530	granulocyte migration	14/936	0.0164869
GO:0050866	negative regulation of cell activation	17/936	0.0165039
GO:1902903	regulation of supramolecular fiber organization	25/936	0.0167659
GO:0006911	phagocytosis, engulfment	8/936	0.0168641
GO:0002695	negative regulation of leukocyte activation	16/936	0.0169279
GO:0036230	granulocyte activation	7/936	0.0176687
GO:0022411	cellular component disassembly	28/936	0.0180302
GO:0006417	regulation of translation	26/936	0.0183181
GO:0034284	response to monosaccharide	16/936	0.0183958
GO:0017004	cytochrome complex assembly	6/936	0.0183958
GO:0090140	regulation of mitochondrial fission	6/936	0.0183958
GO:0006497	protein lipidation	10/936	0.0183958
GO:0030098	lymphocyte differentiation	29/936	0.0185359
GO:0016540	protein autoprocessing	5/936	0.018564
GO:0051091	positive regulation of DNA-binding transcription factor activity	19/936	0.0186211
GO:0010324	membrane invagination	9/936	0.0187336
GO:0050687	negative regulation of defense response to virus	7/936	0.0191653
GO:0002366	leukocyte activation involved in immune response	22/936	0.0191653
GO:0090150	establishment of protein localization to membrane	19/936	0.0192083
GO:0071222	cellular response to lipopolysaccharide	21/936	0.0192677
GO:0002449	lymphocyte mediated immunity	29/936	0.019852
GO:0030336	negative regulation of cell migration	21/936	0.019923
GO:0048002	antigen processing and presentation of peptide antigen	9/936	0.019949
GO:0046185	aldehyde catabolic process	4/936	0.019949
GO:1901361	organic cyclic compound catabolic process	29/936	0.0208549
GO:0002478	antigen processing and presentation of exogenous peptide antigen	7/936	0.020953
GO:0002819	regulation of adaptive immune response	18/936	0.0209857
GO:0002224	toll-like receptor signaling pathway	8/936	0.0210105
GO:0002082	regulation of oxidative phosphorylation	5/936	0.0210105
GO:0036260	RNA capping	5/936	0.0210105
GO:0060339	negative regulation of type I interferon-mediated signaling pathway	5/936	0.0210105
GO:0032675	regulation of interleukin-6 production	14/936	0.0210105
GO:0002768	immune response-regulating cell surface receptor signaling pathway	20/936	0.0210105
GO:0002263	cell activation involved in immune response	22/936	0.021269
GO:0031396	regulation of protein ubiquitination	16/936	0.0219066
GO:0002718	regulation of cytokine production involved in immune response	13/936	0.0219091
GO:0006195	purine nucleotide catabolic process	7/936	0.0226003
GO:0010823	negative regulation of mitochondrion organization	7/936	0.0226003
GO:1901796	regulation of signal transduction by p53 class mediator	9/936	0.0226003
GO:0002886	regulation of myeloid leukocyte mediated immunity	10/936	0.0228516
GO:0032418	lysosome localization	10/936	0.0228516
GO:1990849	vacuolar localization	10/936	0.0228516
GO:0000302	response to reactive oxygen species	15/936	0.0233978
GO:0007266	Rho protein signal transduction	12/936	0.0234144
GO:0030316	osteoclast differentiation	12/936	0.0234144
GO:0065004	protein-DNA complex assembly	14/936	0.0236549
GO:0009263	deoxyribonucleotide biosynthetic process	4/936	0.0236549
GO:0009265	2'-deoxyribonucleotide biosynthetic process	4/936	0.0236549
GO:0046385	deoxyribose phosphate biosynthetic process	4/936	0.0236549
GO:0032069	regulation of nuclease activity	5/936	0.0236549
GO:0051882	mitochondrial depolarization	5/936	0.0236549
GO:0035304	regulation of protein dephosphorylation	9/936	0.023669
GO:0042158	lipoprotein biosynthetic process	10/936	0.0238607
GO:0140374	antiviral innate immune response	7/936	0.0240566
GO:2000378	negative regulation of reactive oxygen species metabolic process	7/936	0.0240566
GO:0001933	negative regulation of protein phosphorylation	22/936	0.0240566
GO:0009126	purine nucleoside monophosphate metabolic process	6/936	0.0242176
GO:2001235	positive regulation of apoptotic signaling pathway	14/936	0.0242817
GO:0008154	actin polymerization or depolymerization	15/936	0.0247516
GO:0002367	cytokine production involved in immune response	14/936	0.0254536
GO:0050777	negative regulation of immune response	17/936	0.0265848
GO:0032609	type II interferon production	12/936	0.0267417
GO:0045727	positive regulation of translation	12/936	0.0267417
GO:0008535	respiratory chain complex IV assembly	5/936	0.026777
GO:0032928	regulation of superoxide anion generation	5/936	0.026777
GO:0010508	positive regulation of autophagy	13/936	0.026777
GO:0042119	neutrophil activation	6/936	0.026777
GO:0051222	positive regulation of protein transport	22/936	0.0269047
GO:1903039	positive regulation of leukocyte cell-cell adhesion	20/936	0.0271228
GO:0009166	nucleotide catabolic process	8/936	0.0272275
GO:0051258	protein polymerization	19/936	0.027298
GO:0008360	regulation of cell shape	12/936	0.0277156
GO:0034471	ncRNA 5'-end processing	4/936	0.0278629
GO:0002888	positive regulation of myeloid leukocyte mediated immunity	7/936	0.0281061
GO:0009395	phospholipid catabolic process	7/936	0.0281061
GO:2000146	negative regulation of cell motility	21/936	0.0281061
GO:0042060	wound healing	23/936	0.0281793
GO:0090559	regulation of membrane permeability	8/936	0.0289266
GO:2001244	positive regulation of intrinsic apoptotic signaling pathway	8/936	0.0289266
GO:0031331	positive regulation of cellular catabolic process	22/936	0.0289266
GO:0071216	cellular response to biotic stimulus	22/936	0.0289266
GO:0043277	apoptotic cell clearance	6/936	0.0289991
GO:0061081	positive regulation of myeloid leukocyte cytokine production involved in immune response	6/936	0.0289991
GO:0095500	acetylcholine receptor signaling pathway	6/936	0.0289991
GO:0030183	B cell differentiation	14/936	0.0293101
GO:0070665	positive regulation of leukocyte proliferation	15/936	0.0294197
GO:0031664	regulation of lipopolysaccharide-mediated signaling pathway	5/936	0.0294802
GO:0042744	hydrogen peroxide catabolic process	5/936	0.0294802
GO:0060907	positive regulation of macrophage cytokine production	5/936	0.0294802
GO:0051259	protein complex oligomerization	18/936	0.0294876
GO:0008631	intrinsic apoptotic signaling pathway in response to oxidative stress	7/936	0.0298318
GO:0032731	positive regulation of interleukin-1 beta production	7/936	0.0298318
GO:0009743	response to carbohydrate	16/936	0.0299152
GO:0050671	positive regulation of lymphocyte proliferation	14/936	0.0301442
GO:0046640	regulation of alpha-beta T cell proliferation	8/936	0.0303188
GO:0099024	plasma membrane invagination	8/936	0.0303188
GO:0070585	protein localization to mitochondrion	10/936	0.0303188
GO:0000422	autophagy of mitochondrion	9/936	0.0310346
GO:0061726	mitochondrion disassembly	9/936	0.0310346
GO:0034976	response to endoplasmic reticulum stress	18/936	0.0310888
GO:0009749	response to glucose	15/936	0.0310888
GO:0045807	positive regulation of endocytosis	15/936	0.0310888
GO:0045671	negative regulation of osteoclast differentiation	6/936	0.031198
GO:0070085	glycosylation	16/936	0.0317192
GO:0000966	RNA 5'-end processing	4/936	0.0317192
GO:0032261	purine nucleotide salvage	4/936	0.0317192
GO:0001961	positive regulation of cytokine-mediated signaling pathway	7/936	0.0317572
GO:0019439	aromatic compound catabolic process	27/936	0.0321097
GO:0022409	positive regulation of cell-cell adhesion	22/936	0.0321097
GO:0010155	regulation of proton transport	5/936	0.0323188
GO:0032367	intracellular cholesterol transport	5/936	0.0323188
GO:0043032	positive regulation of macrophage activation	5/936	0.0323188
GO:0045454	cell redox homeostasis	5/936	0.0323188
GO:2001243	negative regulation of intrinsic apoptotic signaling pathway	10/936	0.0332506
GO:0032946	positive regulation of mononuclear cell proliferation	14/936	0.0332506
GO:0010935	regulation of macrophage cytokine production	6/936	0.0337893
GO:1905145	cellular response to acetylcholine	6/936	0.0337893
GO:0046902	regulation of mitochondrial membrane permeability	7/936	0.0337893
GO:0072523	purine-containing compound catabolic process	7/936	0.0337893
GO:0097237	cellular response to toxic substance	7/936	0.0337893
GO:0001960	negative regulation of cytokine-mediated signaling pathway	8/936	0.0337893
GO:0009620	response to fungus	8/936	0.0337893
GO:0009746	response to hexose	15/936	0.0339963
GO:1903320	regulation of protein modification by small protein conjugation or removal	17/936	0.0348067
GO:0002703	regulation of leukocyte mediated immunity	20/936	0.0353273
GO:0045824	negative regulation of innate immune response	11/936	0.0353273
GO:0007207	phospholipase C-activating G protein-coupled acetylcholine receptor signaling pathway	3/936	0.0353273
GO:0009157	deoxyribonucleoside monophosphate biosynthetic process	3/936	0.0353273
GO:0016479	negative regulation of transcription by RNA polymerase I	3/936	0.0353273
GO:0030167	proteoglycan catabolic process	3/936	0.0353273
GO:0042451	purine nucleoside biosynthetic process	3/936	0.0353273
GO:0042455	ribonucleoside biosynthetic process	3/936	0.0353273
GO:0046055	dGMP catabolic process	3/936	0.0353273
GO:0046129	purine ribonucleoside biosynthetic process	3/936	0.0353273
GO:0070099	regulation of chemokine-mediated signaling pathway	3/936	0.0353273
GO:1902255	positive regulation of intrinsic apoptotic signaling pathway by p53 class mediator	3/936	0.0353273
GO:0072659	protein localization to plasma membrane	20/936	0.0356962
GO:0006662	glycerol ether metabolic process	4/936	0.0356962
GO:0035795	negative regulation of mitochondrial membrane permeability	4/936	0.0356962
GO:0046485	ether lipid metabolic process	4/936	0.0356962
GO:0051580	regulation of neurotransmitter uptake	4/936	0.0356962
GO:0044788	modulation by host of viral process	6/936	0.0358742
GO:0031647	regulation of protein stability	20/936	0.0367053
GO:0032651	regulation of interleukin-1 beta production	9/936	0.0374722
GO:0030041	actin filament polymerization	13/936	0.0375797
GO:0032755	positive regulation of interleukin-6 production	10/936	0.0376608
GO:1904951	positive regulation of establishment of protein localization	22/936	0.0384749
GO:0034250	positive regulation of amide metabolic process	13/936	0.039245
GO:0002230	positive regulation of defense response to virus by host	5/936	0.039503
GO:0002720	positive regulation of cytokine production involved in immune response	10/936	0.0397712
GO:0046633	alpha-beta T cell proliferation	8/936	0.0403072
GO:0042180	cellular ketone metabolic process	17/936	0.0413548
GO:0000028	ribosomal small subunit assembly	4/936	0.0413548
GO:0002281	macrophage activation involved in immune response	4/936	0.0413548
GO:0007213	G protein-coupled acetylcholine receptor signaling pathway	4/936	0.0413548
GO:0019886	antigen processing and presentation of exogenous peptide antigen via MHC class II	4/936	0.0413548
GO:0045064	T-helper 2 cell differentiation	4/936	0.0413548
GO:0045624	positive regulation of T-helper cell differentiation	4/936	0.0413548
GO:1903427	negative regulation of reactive oxygen species biosynthetic process	4/936	0.0413548
GO:0032024	positive regulation of insulin secretion	10/936	0.0413548
GO:0051702	biological process involved in interaction with symbiont	10/936	0.0413548
GO:0006081	cellular aldehyde metabolic process	8/936	0.0424573
GO:0045123	cellular extravasation	8/936	0.0424573
GO:0048536	spleen development	6/936	0.0424735
GO:0010506	regulation of autophagy	19/936	0.0428941
GO:0034248	regulation of amide metabolic process	27/936	0.0428941
GO:0002761	regulation of myeloid leukocyte differentiation	12/936	0.0428941
GO:0001796	regulation of type IIa hypersensitivity	5/936	0.0428941
GO:0001798	positive regulation of type IIa hypersensitivity	5/936	0.0428941
GO:0002892	regulation of type II hypersensitivity	5/936	0.0428941
GO:0002894	positive regulation of type II hypersensitivity	5/936	0.0428941
GO:0032366	intracellular sterol transport	5/936	0.0428941
GO:0035335	peptidyl-tyrosine dephosphorylation	5/936	0.0428941
GO:0002821	positive regulation of adaptive immune response	13/936	0.042955
GO:0051250	negative regulation of lymphocyte activation	13/936	0.042955
GO:0002700	regulation of production of molecular mediator of immune response	16/936	0.0429642
GO:0002822	regulation of adaptive immune response based on somatic recombination of immune receptors built from immunoglobulin superfamily domains	16/936	0.0429642
GO:0050832	defense response to fungus	7/936	0.0429642
GO:0051205	protein insertion into membrane	7/936	0.0429642
GO:0009172	purine deoxyribonucleoside monophosphate catabolic process	3/936	0.0429642
GO:0009215	purine deoxyribonucleoside triphosphate metabolic process	3/936	0.0429642
GO:0019372	lipoxygenase pathway	3/936	0.0429642
GO:1903059	regulation of protein lipidation	3/936	0.0429642
GO:0031397	negative regulation of protein ubiquitination	8/936	0.0438881
GO:0051402	neuron apoptotic process	22/936	0.0444098
GO:1902600	proton transmembrane transport	10/936	0.0444098
GO:0006605	protein targeting	19/936	0.0459218
GO:0060760	positive regulation of response to cytokine stimulus	7/936	0.0460786
GO:0002283	neutrophil activation involved in immune response	4/936	0.0460786
GO:0006089	lactate metabolic process	4/936	0.0460786
GO:0044794	positive regulation by host of viral process	4/936	0.0460786
GO:1905709	negative regulation of membrane permeability	4/936	0.0460786
GO:0006631	fatty acid metabolic process	26/936	0.0461021
GO:0006493	protein O-linked glycosylation	8/936	0.0461021
GO:0008625	extrinsic apoptotic signaling pathway via death domain receptors	8/936	0.0461021
GO:0051851	modulation by host of symbiont process	8/936	0.0461021
GO:0000038	very long-chain fatty acid metabolic process	5/936	0.0461021
GO:0001794	type IIa hypersensitivity	5/936	0.0461021
GO:0002445	type II hypersensitivity	5/936	0.0461021
GO:0006099	tricarboxylic acid cycle	5/936	0.0461021
GO:0090322	regulation of superoxide metabolic process	5/936	0.0461021
GO:1903426	regulation of reactive oxygen species biosynthetic process	6/936	0.0482793
GO:0009123	nucleoside monophosphate metabolic process	7/936	0.0486967
GO:0034620	cellular response to unfolded protein	8/936	0.0489255
GO:1902904	negative regulation of supramolecular fiber organization	13/936	0.0489255
GO:0002429	immune response-activating cell surface receptor signaling pathway	18/936	0.0491594
GO:0032956	regulation of actin cytoskeleton organization	21/936	0.0492319
GO:0007229	integrin-mediated signaling pathway	9/936	0.0492319
GO:0032611	interleukin-1 beta production	9/936	0.0492319
GO:0002706	regulation of lymphocyte mediated immunity	16/936	0.0493536
GO:0006486	protein glycosylation	14/936	0.0493758
GO:0043413	macromolecule glycosylation	14/936	0.0493758
GO:0002526	acute inflammatory response	11/936	0.0499541

## Sheet: seurat_clusters_2
ID	Description	GeneRatio	p.adjust
GO:0002764	immune response-regulating signaling pathway	76/972	7.30503e-28
GO:0002757	immune response-activating signaling pathway	74/972	3.12005e-27
GO:0007159	leukocyte cell-cell adhesion	72/972	2.17332e-25
GO:0050900	leukocyte migration	65/972	3.56403e-23
GO:0002237	response to molecule of bacterial origin	64/972	4.04402e-21
GO:0045088	regulation of innate immune response	67/972	1.87637e-20
GO:0032496	response to lipopolysaccharide	61/972	3.35418e-20
GO:0002768	immune response-regulating cell surface receptor signaling pathway	52/972	4.45728e-20
GO:0097191	extrinsic apoptotic signaling pathway	47/972	7.97738e-20
GO:0019221	cytokine-mediated signaling pathway	64/972	8.04415e-20
GO:1903037	regulation of leukocyte cell-cell adhesion	60/972	2.51039e-19
GO:0050727	regulation of inflammatory response	60/972	3.81779e-19
GO:0051090	regulation of DNA-binding transcription factor activity	61/972	1.37418e-18
GO:0002429	immune response-activating cell surface receptor signaling pathway	49/972	1.37418e-18
GO:0045089	positive regulation of innate immune response	56/972	8.61771e-18
GO:0002833	positive regulation of response to biotic stimulus	58/972	9.52995e-18
GO:0002218	activation of innate immune response	47/972	2.75087e-17
GO:0002695	negative regulation of leukocyte activation	39/972	4.09987e-16
GO:0051250	negative regulation of lymphocyte activation	36/972	4.09987e-16
GO:0002758	innate immune response-activating signaling pathway	42/972	7.24518e-16
GO:0002221	pattern recognition receptor signaling pathway	41/972	7.67101e-16
GO:0032943	mononuclear cell proliferation	53/972	1.17802e-15
GO:0050866	negative regulation of cell activation	40/972	1.24304e-15
GO:0032635	interleukin-6 production	36/972	1.52242e-15
GO:0030595	leukocyte chemotaxis	41/972	1.86858e-15
GO:0032675	regulation of interleukin-6 production	35/972	1.86858e-15
GO:0022409	positive regulation of cell-cell adhesion	50/972	1.86858e-15
GO:0097529	myeloid leukocyte migration	42/972	2.04495e-15
GO:0060326	cell chemotaxis	48/972	2.69136e-15
GO:0071219	cellular response to molecule of bacterial origin	47/972	4.3638e-15
GO:0071216	cellular response to biotic stimulus	49/972	4.4545e-15
GO:0006935	chemotaxis	57/972	4.58925e-15
GO:0042330	taxis	57/972	5.42737e-15
GO:0071222	cellular response to lipopolysaccharide	46/972	5.67262e-15
GO:0070661	leukocyte proliferation	54/972	7.98548e-15
GO:0050863	regulation of T cell activation	53/972	7.98548e-15
GO:0046651	lymphocyte proliferation	51/972	7.98548e-15
GO:0002366	leukocyte activation involved in immune response	47/972	1.32736e-14
GO:0002263	cell activation involved in immune response	47/972	2.08068e-14
GO:1903039	positive regulation of leukocyte cell-cell adhesion	44/972	4.11249e-14
GO:0032944	regulation of mononuclear cell proliferation	43/972	4.11249e-14
GO:0042098	T cell proliferation	41/972	8.4667e-14
GO:0007249	canonical NF-kappaB signal transduction	40/972	9.05598e-14
GO:1903706	regulation of hemopoiesis	54/972	9.39086e-14
GO:2001236	regulation of extrinsic apoptotic signaling pathway	32/972	2.94021e-13
GO:0022408	negative regulation of cell-cell adhesion	35/972	4.98763e-13
GO:0050670	regulation of lymphocyte proliferation	41/972	5.75783e-13
GO:0070663	regulation of leukocyte proliferation	43/972	5.75783e-13
GO:0050729	positive regulation of inflammatory response	31/972	9.29447e-13
GO:0030098	lymphocyte differentiation	54/972	1.77595e-12
GO:0002685	regulation of leukocyte migration	37/972	3.6648e-12
GO:0030099	myeloid cell differentiation	53/972	3.87616e-12
GO:0032612	interleukin-1 production	26/972	4.11451e-12
GO:2001233	regulation of apoptotic signaling pathway	50/972	5.02734e-12
GO:1902105	regulation of leukocyte differentiation	45/972	5.2407e-12
GO:0043122	regulation of canonical NF-kappaB signal transduction	34/972	7.56275e-12
GO:0030217	T cell differentiation	43/972	8.29435e-12
GO:0045444	fat cell differentiation	38/972	8.49234e-12
GO:0032652	regulation of interleukin-1 production	25/972	8.68054e-12
GO:0050868	negative regulation of T cell activation	27/972	1.07342e-11
GO:0001818	negative regulation of cytokine production	41/972	1.1079e-11
GO:1901652	response to peptide	51/972	1.18795e-11
GO:0007162	negative regulation of cell adhesion	41/972	1.19428e-11
GO:0050867	positive regulation of cell activation	50/972	1.85693e-11
GO:0051092	positive regulation of NF-kappaB transcription factor activity	28/972	3.31251e-11
GO:0043433	negative regulation of DNA-binding transcription factor activity	29/972	4.0932e-11
GO:0070664	negative regulation of leukocyte proliferation	23/972	4.1596e-11
GO:0071900	regulation of protein serine/threonine kinase activity	42/972	4.48045e-11
GO:0001659	temperature homeostasis	31/972	5.15841e-11
GO:0046631	alpha-beta T cell activation	33/972	5.61578e-11
GO:0050672	negative regulation of lymphocyte proliferation	22/972	5.80437e-11
GO:0032945	negative regulation of mononuclear cell proliferation	22/972	7.17031e-11
GO:0045637	regulation of myeloid cell differentiation	34/972	7.79562e-11
GO:0071706	tumor necrosis factor superfamily cytokine production	33/972	1.0039e-10
GO:0002285	lymphocyte activation involved in immune response	33/972	1.10764e-10
GO:0042129	regulation of T cell proliferation	33/972	1.10764e-10
GO:1903038	negative regulation of leukocyte cell-cell adhesion	27/972	1.11518e-10
GO:0045860	positive regulation of protein kinase activity	43/972	1.1226e-10
GO:0051091	positive regulation of DNA-binding transcription factor activity	36/972	1.28088e-10
GO:0042326	negative regulation of phosphorylation	43/972	1.43848e-10
GO:0032611	interleukin-1 beta production	22/972	1.52452e-10
GO:0009615	response to virus	44/972	1.63546e-10
GO:0032102	negative regulation of response to external stimulus	50/972	1.73372e-10
GO:1903555	regulation of tumor necrosis factor superfamily cytokine production	32/972	1.89411e-10
GO:0002697	regulation of immune effector process	49/972	2.32443e-10
GO:0031400	negative regulation of protein modification process	49/972	2.32443e-10
GO:0050851	antigen receptor-mediated signaling pathway	29/972	2.8172e-10
GO:0032640	tumor necrosis factor production	32/972	2.96855e-10
GO:0032651	regulation of interleukin-1 beta production	21/972	3.23129e-10
GO:0010563	negative regulation of phosphorus metabolic process	46/972	3.33115e-10
GO:0045936	negative regulation of phosphate metabolic process	46/972	3.33115e-10
GO:0002274	myeloid leukocyte activation	36/972	3.6173e-10
GO:0002696	positive regulation of leukocyte activation	46/972	3.82988e-10
GO:2000116	regulation of cysteine-type endopeptidase activity	33/972	4.26042e-10
GO:0062207	regulation of pattern recognition receptor signaling pathway	25/972	5.40204e-10
GO:0032680	regulation of tumor necrosis factor production	31/972	5.82846e-10
GO:1901653	cellular response to peptide	40/972	6.95037e-10
GO:0097530	granulocyte migration	27/972	7.39148e-10
GO:0033674	positive regulation of kinase activity	45/972	8.00247e-10
GO:0031098	stress-activated protein kinase signaling cascade	34/972	8.89243e-10
GO:0051403	stress-activated MAPK cascade	33/972	9.78578e-10
GO:0045765	regulation of angiogenesis	37/972	1.1486e-09
GO:0008625	extrinsic apoptotic signaling pathway via death domain receptors	19/972	1.18214e-09
GO:0045862	positive regulation of proteolysis	41/972	1.63303e-09
GO:1901342	regulation of vasculature development	37/972	1.63303e-09
GO:0071674	mononuclear cell migration	29/972	1.66976e-09
GO:0001933	negative regulation of protein phosphorylation	39/972	1.72508e-09
GO:0006979	response to oxidative stress	42/972	1.7545e-09
GO:0031348	negative regulation of defense response	38/972	2.2641e-09
GO:0002460	adaptive immune response based on somatic recombination of immune receptors built from immunoglobulin superfamily domains	48/972	2.32899e-09
GO:0038061	non-canonical NF-kappaB signal transduction	23/972	2.34265e-09
GO:0032731	positive regulation of interleukin-1 beta production	16/972	2.3977e-09
GO:0062197	cellular response to chemical stress	37/972	2.41911e-09
GO:0002573	myeloid leukocyte differentiation	34/972	2.45272e-09
GO:0032609	type II interferon production	24/972	2.82126e-09
GO:0002286	T cell activation involved in immune response	23/972	3.10961e-09
GO:0032732	positive regulation of interleukin-1 production	17/972	5.26798e-09
GO:0046634	regulation of alpha-beta T cell activation	24/972	5.83286e-09
GO:0071621	granulocyte chemotaxis	23/972	6.67892e-09
GO:0071347	cellular response to interleukin-1	18/972	7.14537e-09
GO:0007264	small GTPase mediated signal transduction	43/972	9.21916e-09
GO:0030316	osteoclast differentiation	23/972	1.02754e-08
GO:0014909	smooth muscle cell migration	21/972	1.26036e-08
GO:0001503	ossification	46/972	1.32945e-08
GO:0018108	peptidyl-tyrosine phosphorylation	36/972	1.45703e-08
GO:0045670	regulation of osteoclast differentiation	19/972	1.46174e-08
GO:0050870	positive regulation of T cell activation	33/972	1.50563e-08
GO:0010721	negative regulation of cell development	36/972	1.55079e-08
GO:0018212	peptidyl-tyrosine modification	36/972	1.67644e-08
GO:0070555	response to interleukin-1	19/972	1.7112e-08
GO:0033002	muscle cell proliferation	33/972	1.93409e-08
GO:0014812	muscle cell migration	22/972	2.00245e-08
GO:0097193	intrinsic apoptotic signaling pathway	36/972	2.09786e-08
GO:0030522	intracellular receptor signaling pathway	36/972	2.24828e-08
GO:0051607	defense response to virus	36/972	2.24828e-08
GO:0052548	regulation of endopeptidase activity	38/972	2.28929e-08
GO:0140546	defense response to symbiont	36/972	2.4091e-08
GO:0050777	negative regulation of immune response	30/972	2.47366e-08
GO:0002224	toll-like receptor signaling pathway	16/972	2.59063e-08
GO:0038034	signal transduction in absence of ligand	17/972	2.70309e-08
GO:0097192	extrinsic apoptotic signaling pathway in absence of ligand	17/972	2.70309e-08
GO:0051251	positive regulation of lymphocyte activation	38/972	3.78938e-08
GO:0045123	cellular extravasation	17/972	4.04853e-08
GO:0048872	homeostasis of number of cells	40/972	4.08202e-08
GO:0048659	smooth muscle cell proliferation	27/972	4.15673e-08
GO:2001237	negative regulation of extrinsic apoptotic signaling pathway	19/972	4.494e-08
GO:0001667	ameboidal-type cell migration	44/972	4.64751e-08
GO:0002687	positive regulation of leukocyte migration	25/972	4.64751e-08
GO:0042130	negative regulation of T cell proliferation	17/972	4.76473e-08
GO:1990266	neutrophil migration	22/972	4.89976e-08
GO:0002367	cytokine production involved in immune response	25/972	5.78936e-08
GO:0040013	negative regulation of locomotion	37/972	6.17391e-08
GO:2000146	negative regulation of cell motility	35/972	6.18293e-08
GO:0048660	regulation of smooth muscle cell proliferation	26/972	6.68782e-08
GO:0032715	negative regulation of interleukin-6 production	14/972	6.87339e-08
GO:0014910	regulation of smooth muscle cell migration	19/972	7.00528e-08
GO:0030100	regulation of endocytosis	36/972	7.05951e-08
GO:0050730	regulation of peptidyl-tyrosine phosphorylation	31/972	7.05951e-08
GO:0002761	regulation of myeloid leukocyte differentiation	23/972	7.30113e-08
GO:1901222	regulation of non-canonical NF-kappaB signal transduction	19/972	8.06217e-08
GO:0010950	positive regulation of endopeptidase activity	24/972	9.14855e-08
GO:0035710	CD4-positive, alpha-beta T cell activation	21/972	9.64434e-08
GO:0043405	regulation of MAP kinase activity	26/972	9.84091e-08
GO:0002698	negative regulation of immune effector process	24/972	1.01293e-07
GO:0043281	regulation of cysteine-type endopeptidase activity involved in apoptotic process	27/972	1.06986e-07
GO:0002532	production of molecular mediator involved in inflammatory response	19/972	1.07182e-07
GO:0038066	p38MAPK cascade	14/972	1.07182e-07
GO:0006909	phagocytosis	29/972	1.1514e-07
GO:1902107	positive regulation of leukocyte differentiation	27/972	1.15171e-07
GO:1903708	positive regulation of hemopoiesis	27/972	1.15171e-07
GO:0050728	negative regulation of inflammatory response	24/972	1.23217e-07
GO:0048771	tissue remodeling	27/972	1.3975e-07
GO:0030593	neutrophil chemotaxis	19/972	1.41889e-07
GO:0051348	negative regulation of transferase activity	30/972	1.46974e-07
GO:0052547	regulation of peptidase activity	42/972	1.50693e-07
GO:0050731	positive regulation of peptidyl-tyrosine phosphorylation	25/972	1.74369e-07
GO:0001666	response to hypoxia	28/972	1.90225e-07
GO:0002753	cytosolic pattern recognition receptor signaling pathway	22/972	2.0481e-07
GO:0032755	positive regulation of interleukin-6 production	19/972	2.17815e-07
GO:0032872	regulation of stress-activated MAPK cascade	26/972	2.31076e-07
GO:0030336	negative regulation of cell migration	33/972	2.38006e-07
GO:0032602	chemokine production	20/972	2.42244e-07
GO:0002456	T cell mediated immunity	23/972	2.46537e-07
GO:1904996	positive regulation of leukocyte adhesion to vascular endothelial cell	10/972	2.56143e-07
GO:1902041	regulation of extrinsic apoptotic signaling pathway via death domain receptors	13/972	2.72408e-07
GO:0032649	regulation of type II interferon production	20/972	2.72555e-07
GO:0046777	protein autophosphorylation	28/972	2.88546e-07
GO:0000302	response to reactive oxygen species	25/972	3.10006e-07
GO:0045619	regulation of lymphocyte differentiation	27/972	3.10006e-07
GO:0106106	cold-induced thermogenesis	22/972	3.15071e-07
GO:0010586	miRNA metabolic process	18/972	3.15246e-07
GO:0045639	positive regulation of myeloid cell differentiation	19/972	3.17445e-07
GO:0070302	regulation of stress-activated protein kinase signaling cascade	26/972	3.2313e-07
GO:0045766	positive regulation of angiogenesis	24/972	3.35791e-07
GO:1904018	positive regulation of vasculature development	24/972	3.35791e-07
GO:0032088	negative regulation of NF-kappaB transcription factor activity	16/972	3.35791e-07
GO:0042060	wound healing	36/972	3.87247e-07
GO:0002292	T cell differentiation involved in immune response	16/972	3.99025e-07
GO:0051098	regulation of binding	38/972	4.09129e-07
GO:1901223	negative regulation of non-canonical NF-kappaB signal transduction	10/972	5.26265e-07
GO:0061756	leukocyte adhesion to vascular endothelial cell	13/972	5.31353e-07
GO:1990845	adaptive thermogenesis	23/972	5.56053e-07
GO:1900015	regulation of cytokine production involved in inflammatory response	14/972	5.66022e-07
GO:0071902	positive regulation of protein serine/threonine kinase activity	25/972	5.83176e-07
GO:1902075	cellular response to salt	25/972	5.83176e-07
GO:1902074	response to salt	34/972	5.87152e-07
GO:0032677	regulation of interleukin-8 production	15/972	6.34027e-07
GO:0061614	miRNA transcription	15/972	6.34027e-07
GO:0043087	regulation of GTPase activity	34/972	6.68167e-07
GO:0043123	positive regulation of canonical NF-kappaB signal transduction	21/972	6.85389e-07
GO:2001056	positive regulation of cysteine-type endopeptidase activity	21/972	6.85389e-07
GO:0006469	negative regulation of protein kinase activity	25/972	6.85389e-07
GO:0016032	viral process	33/972	6.85389e-07
GO:0006970	response to osmotic stress	17/972	6.90609e-07
GO:0032637	interleukin-8 production	15/972	7.40625e-07
GO:1902106	negative regulation of leukocyte differentiation	19/972	7.55896e-07
GO:0002822	regulation of adaptive immune response based on somatic recombination of immune receptors built from immunoglobulin superfamily domains	27/972	8.20955e-07
GO:0120161	regulation of cold-induced thermogenesis	21/972	8.43904e-07
GO:0031331	positive regulation of cellular catabolic process	34/972	8.46794e-07
GO:0002819	regulation of adaptive immune response	28/972	8.54624e-07
GO:2000628	regulation of miRNA metabolic process	16/972	8.55326e-07
GO:0043254	regulation of protein-containing complex assembly	39/972	9.25946e-07
GO:0010952	positive regulation of peptidase activity	24/972	9.29865e-07
GO:0046632	alpha-beta T cell differentiation	20/972	9.59959e-07
GO:0050767	regulation of neurogenesis	42/972	1.09193e-06
GO:0033673	negative regulation of kinase activity	26/972	1.14968e-06
GO:0046328	regulation of JNK cascade	21/972	1.15103e-06
GO:0001558	regulation of cell growth	40/972	1.15425e-06
GO:0007254	JNK cascade	23/972	1.15425e-06
GO:0050764	regulation of phagocytosis	19/972	1.20619e-06
GO:0048661	positive regulation of smooth muscle cell proliferation	18/972	1.31717e-06
GO:0002520	immune system development	28/972	1.34247e-06
GO:0031663	lipopolysaccharide-mediated signaling pathway	13/972	1.43286e-06
GO:1903707	negative regulation of hemopoiesis	19/972	1.5326e-06
GO:0042542	response to hydrogen peroxide	16/972	1.54483e-06
GO:0007265	Ras protein signal transduction	33/972	1.56409e-06
GO:0002534	cytokine production involved in inflammatory response	14/972	1.61634e-06
GO:0002752	cell surface pattern recognition receptor signaling pathway	14/972	1.61634e-06
GO:0050852	T cell receptor signaling pathway	20/972	1.65002e-06
GO:0051056	regulation of small GTPase mediated signal transduction	26/972	1.69088e-06
GO:0043434	response to peptide hormone	36/972	1.78592e-06
GO:0032946	positive regulation of mononuclear cell proliferation	23/972	1.8164e-06
GO:0010631	epithelial cell migration	32/972	1.85439e-06
GO:0070486	leukocyte aggregation	8/972	1.87506e-06
GO:0002444	myeloid leukocyte mediated immunity	21/972	1.87506e-06
GO:0002220	innate immune response activating cell surface receptor signaling pathway	15/972	1.88186e-06
GO:0071375	cellular response to peptide hormone stimulus	30/972	1.99294e-06
GO:0070665	positive regulation of leukocyte proliferation	24/972	2.00872e-06
GO:0036293	response to decreased oxygen levels	28/972	2.03732e-06
GO:0090132	epithelium migration	32/972	2.07393e-06
GO:0010657	muscle cell apoptotic process	18/972	2.07789e-06
GO:0070498	interleukin-1-mediated signaling pathway	9/972	2.08789e-06
GO:0002703	regulation of leukocyte mediated immunity	31/972	2.164e-06
GO:0010508	positive regulation of autophagy	21/972	2.25118e-06
GO:0019058	viral life cycle	27/972	2.31676e-06
GO:0090130	tissue migration	32/972	2.32733e-06
GO:0010506	regulation of autophagy	30/972	2.57453e-06
GO:1902893	regulation of miRNA transcription	14/972	2.59758e-06
GO:0002755	MyD88-dependent toll-like receptor signaling pathway	7/972	2.72651e-06
GO:2001234	negative regulation of apoptotic signaling pathway	27/972	2.90076e-06
GO:2001235	positive regulation of apoptotic signaling pathway	22/972	2.92277e-06
GO:0042088	T-helper 1 type immune response	12/972	2.97318e-06
GO:0045598	regulation of fat cell differentiation	20/972	2.98676e-06
GO:1904019	epithelial cell apoptotic process	21/972	2.98676e-06
GO:0006898	receptor-mediated endocytosis	28/972	3.57666e-06
GO:0002688	regulation of leukocyte chemotaxis	19/972	3.57666e-06
GO:1904994	regulation of leukocyte adhesion to vascular endothelial cell	10/972	4.0385e-06
GO:0034599	cellular response to oxidative stress	26/972	4.53263e-06
GO:2000377	regulation of reactive oxygen species metabolic process	21/972	4.91937e-06
GO:0120162	positive regulation of cold-induced thermogenesis	16/972	5.14038e-06
GO:0043507	positive regulation of JUN kinase activity	12/972	5.48305e-06
GO:0001776	leukocyte homeostasis	19/972	5.5265e-06
GO:0002718	regulation of cytokine production involved in immune response	20/972	5.5265e-06
GO:0046578	regulation of Ras protein signal transduction	23/972	5.5265e-06
GO:0034121	regulation of toll-like receptor signaling pathway	9/972	5.59958e-06
GO:0140895	cell surface toll-like receptor signaling pathway	13/972	5.91302e-06
GO:0045926	negative regulation of growth	27/972	5.94296e-06
GO:0090257	regulation of muscle system process	27/972	5.94296e-06
GO:0043542	endothelial cell migration	25/972	5.95247e-06
GO:0003018	vascular process in circulatory system	26/972	5.976e-06
GO:0070423	nucleotide-binding oligomerization domain containing signaling pathway	8/972	6.32054e-06
GO:1904035	regulation of epithelial cell apoptotic process	18/972	6.43638e-06
GO:0002704	negative regulation of leukocyte mediated immunity	16/972	6.44459e-06
GO:0046635	positive regulation of alpha-beta T cell activation	16/972	6.44459e-06
GO:0046633	alpha-beta T cell proliferation	14/972	6.5622e-06
GO:0045577	regulation of B cell differentiation	10/972	6.59624e-06
GO:0043409	negative regulation of MAPK cascade	22/972	6.96906e-06
GO:0050792	regulation of viral process	22/972	6.96906e-06
GO:0043406	positive regulation of MAP kinase activity	18/972	7.06355e-06
GO:0046330	positive regulation of JNK cascade	16/972	7.2283e-06
GO:0031664	regulation of lipopolysaccharide-mediated signaling pathway	9/972	7.30895e-06
GO:1902042	negative regulation of extrinsic apoptotic signaling pathway via death domain receptors	9/972	7.30895e-06
GO:0030856	regulation of epithelial cell differentiation	21/972	7.42159e-06
GO:1990868	response to chemokine	14/972	7.42344e-06
GO:1990869	cellular response to chemokine	14/972	7.42344e-06
GO:2000514	regulation of CD4-positive, alpha-beta T cell activation	14/972	7.42344e-06
GO:0032757	positive regulation of interleukin-8 production	12/972	7.51122e-06
GO:0048525	negative regulation of viral process	16/972	8.04246e-06
GO:0062012	regulation of small molecule metabolic process	34/972	8.2161e-06
GO:0050678	regulation of epithelial cell proliferation	36/972	8.56017e-06
GO:0035872	nucleotide-binding domain, leucine rich repeat containing receptor signaling pathway	8/972	8.78049e-06
GO:0042113	B cell activation	30/972	8.82717e-06
GO:0034612	response to tumor necrosis factor	23/972	9.28419e-06
GO:0042742	defense response to bacterium	36/972	1.05562e-05
GO:0002449	lymphocyte mediated immunity	39/972	1.23415e-05
GO:0070372	regulation of ERK1 and ERK2 cascade	31/972	1.25047e-05
GO:0002699	positive regulation of immune effector process	30/972	1.28533e-05
GO:0010660	regulation of muscle cell apoptotic process	16/972	1.30357e-05
GO:0071901	negative regulation of protein serine/threonine kinase activity	16/972	1.30357e-05
GO:0002446	neutrophil mediated immunity	10/972	1.31268e-05
GO:0032689	negative regulation of type II interferon production	10/972	1.31268e-05
GO:0045576	mast cell activation	15/972	1.43611e-05
GO:0030282	bone mineralization	18/972	1.43611e-05
GO:0043393	regulation of protein binding	24/972	1.50032e-05
GO:0043620	regulation of DNA-templated transcription in response to stress	10/972	1.642e-05
GO:1900744	regulation of p38MAPK cascade	10/972	1.642e-05
GO:0032970	regulation of actin filament-based process	34/972	1.642e-05
GO:0042093	T-helper cell differentiation	13/972	1.69805e-05
GO:0043506	regulation of JUN kinase activity	13/972	1.69805e-05
GO:0050671	positive regulation of lymphocyte proliferation	21/972	1.72667e-05
GO:0009895	negative regulation of catabolic process	31/972	1.72667e-05
GO:0032874	positive regulation of stress-activated MAPK cascade	18/972	1.73079e-05
GO:0070371	ERK1 and ERK2 cascade	32/972	1.73079e-05
GO:0043367	CD4-positive, alpha-beta T cell differentiation	15/972	1.81329e-05
GO:0031589	cell-substrate adhesion	32/972	1.82466e-05
GO:0031214	biomineral tissue development	21/972	1.85843e-05
GO:0010811	positive regulation of cell-substrate adhesion	18/972	1.89018e-05
GO:0042102	positive regulation of T cell proliferation	18/972	1.89018e-05
GO:0051402	neuron apoptotic process	32/972	1.9115e-05
GO:0002294	CD4-positive, alpha-beta T cell differentiation involved in immune response	13/972	1.91336e-05
GO:0002763	positive regulation of myeloid leukocyte differentiation	13/972	1.91336e-05
GO:0046637	regulation of alpha-beta T cell differentiation	13/972	1.91336e-05
GO:0043124	negative regulation of canonical NF-kappaB signal transduction	11/972	1.96458e-05
GO:0002440	production of molecular mediator of immune response	35/972	1.99974e-05
GO:0045638	negative regulation of myeloid cell differentiation	15/972	1.99974e-05
GO:0070304	positive regulation of stress-activated protein kinase signaling cascade	18/972	2.04961e-05
GO:0071356	cellular response to tumor necrosis factor	21/972	2.14577e-05
GO:0060759	regulation of response to cytokine stimulus	19/972	2.14594e-05
GO:0010632	regulation of epithelial cell migration	25/972	2.14594e-05
GO:0002293	alpha-beta T cell differentiation involved in immune response	13/972	2.18502e-05
GO:0007204	positive regulation of cytosolic calcium ion concentration	22/972	2.20489e-05
GO:0002832	negative regulation of response to biotic stimulus	21/972	2.30765e-05
GO:1904645	response to amyloid-beta	10/972	2.40387e-05
GO:0002287	alpha-beta T cell activation involved in immune response	13/972	2.51893e-05
GO:0002700	regulation of production of molecular mediator of immune response	24/972	2.53172e-05
GO:0070431	nucleotide-binding oligomerization domain containing 2 signaling pathway	7/972	2.58496e-05
GO:0030278	regulation of ossification	18/972	2.70354e-05
GO:0032642	regulation of chemokine production	16/972	2.70724e-05
GO:0048008	platelet-derived growth factor receptor signaling pathway	12/972	2.74374e-05
GO:0002707	negative regulation of lymphocyte mediated immunity	14/972	2.74374e-05
GO:0002507	tolerance induction	11/972	2.74374e-05
GO:0050853	B cell receptor signaling pathway	11/972	2.74374e-05
GO:0045580	regulation of T cell differentiation	21/972	2.89488e-05
GO:0070482	response to oxygen levels	29/972	2.9683e-05
GO:0070534	protein K63-linked ubiquitination	12/972	3.20023e-05
GO:0001959	regulation of cytokine-mediated signaling pathway	18/972	3.21331e-05
GO:0014902	myotube differentiation	18/972	3.21331e-05
GO:0072593	reactive oxygen species metabolic process	25/972	3.3591e-05
GO:0006109	regulation of carbohydrate metabolic process	22/972	3.41595e-05
GO:0010594	regulation of endothelial cell migration	20/972	3.51526e-05
GO:0072538	T-helper 17 type immune response	10/972	3.53039e-05
GO:0043523	regulation of neuron apoptotic process	28/972	3.63703e-05
GO:0002275	myeloid cell activation involved in immune response	16/972	3.65794e-05
GO:0002643	regulation of tolerance induction	7/972	3.66026e-05
GO:0034122	negative regulation of toll-like receptor signaling pathway	7/972	3.66026e-05
GO:0051222	positive regulation of protein transport	30/972	3.686e-05
GO:0050864	regulation of B cell activation	18/972	3.80766e-05
GO:0050769	positive regulation of neurogenesis	29/972	3.87278e-05
GO:0008637	apoptotic mitochondrial changes	16/972	4.02403e-05
GO:0043618	regulation of transcription from RNA polymerase II promoter in response to stress	9/972	4.04757e-05
GO:0050869	negative regulation of B cell activation	9/972	4.04757e-05
GO:1990874	vascular associated smooth muscle cell proliferation	13/972	4.19794e-05
GO:0062208	positive regulation of pattern recognition receptor signaling pathway	12/972	4.19794e-05
GO:1903556	negative regulation of tumor necrosis factor superfamily cytokine production	12/972	4.19794e-05
GO:0034142	toll-like receptor 4 signaling pathway	11/972	4.4567e-05
GO:0007178	transmembrane receptor protein serine/threonine kinase signaling pathway	33/972	4.4567e-05
GO:0048638	regulation of developmental growth	33/972	4.4567e-05
GO:0002260	lymphocyte homeostasis	14/972	4.9248e-05
GO:0140747	regulation of ncRNA transcription	14/972	4.9248e-05
GO:0045672	positive regulation of osteoclast differentiation	9/972	5.01084e-05
GO:1904646	cellular response to amyloid-beta	9/972	5.01084e-05
GO:0030183	B cell differentiation	20/972	5.0977e-05
GO:0031334	positive regulation of protein-containing complex assembly	22/972	5.11751e-05
GO:0003012	muscle system process	35/972	5.16108e-05
GO:0003158	endothelium development	17/972	5.17656e-05
GO:2000630	positive regulation of miRNA metabolic process	11/972	5.17656e-05
GO:0002262	myeloid cell homeostasis	22/972	5.46598e-05
GO:0001894	tissue homeostasis	26/972	5.6192e-05
GO:0060249	anatomical structure homeostasis	26/972	5.6192e-05
GO:0007200	phospholipase C-activating G protein-coupled receptor signaling pathway	15/972	5.83354e-05
GO:0002369	T cell cytokine production	10/972	5.99728e-05
GO:0043299	leukocyte degranulation	14/972	6.12176e-05
GO:0002690	positive regulation of leukocyte chemotaxis	15/972	6.48789e-05
GO:2000316	regulation of T-helper 17 type immune response	8/972	6.49452e-05
GO:0007015	actin filament organization	36/972	6.63459e-05
GO:0001906	cell killing	26/972	6.68506e-05
GO:0030101	natural killer cell activation	17/972	6.77063e-05
GO:0044042	glucan metabolic process	13/972	6.83165e-05
GO:1903426	regulation of reactive oxygen species biosynthetic process	10/972	7.12602e-05
GO:0071285	cellular response to lithium ion	6/972	7.27746e-05
GO:2000318	positive regulation of T-helper 17 type immune response	6/972	7.27746e-05
GO:1903900	regulation of viral life cycle	18/972	7.38381e-05
GO:0045622	regulation of T-helper cell differentiation	9/972	7.48081e-05
GO:0045807	positive regulation of endocytosis	21/972	7.84311e-05
GO:0008630	intrinsic apoptotic signaling pathway in response to DNA damage	15/972	7.87481e-05
GO:0008360	regulation of cell shape	17/972	8.03188e-05
GO:1903409	reactive oxygen species biosynthetic process	11/972	8.13275e-05
GO:1904951	positive regulation of establishment of protein localization	30/972	8.15106e-05
GO:2000629	negative regulation of miRNA metabolic process	8/972	8.15106e-05
GO:0045428	regulation of nitric oxide biosynthetic process	12/972	8.15106e-05
GO:0046640	regulation of alpha-beta T cell proliferation	12/972	8.15106e-05
GO:0030308	negative regulation of cell growth	21/972	8.30188e-05
GO:0045429	positive regulation of nitric oxide biosynthetic process	10/972	8.30691e-05
GO:0032760	positive regulation of tumor necrosis factor production	17/972	8.65159e-05
GO:0007517	muscle organ development	31/972	8.65159e-05
GO:0009595	detection of biotic stimulus	9/972	8.98766e-05
GO:0032692	negative regulation of interleukin-1 production	9/972	8.98766e-05
GO:0031649	heat generation	7/972	9.25248e-05
GO:0045620	negative regulation of lymphocyte differentiation	11/972	9.25983e-05
GO:2001238	positive regulation of extrinsic apoptotic signaling pathway	11/972	9.25983e-05
GO:0009991	response to extracellular stimulus	35/972	9.25983e-05
GO:0050798	activated T cell proliferation	10/972	9.76378e-05
GO:0043280	positive regulation of cysteine-type endopeptidase activity involved in apoptotic process	16/972	0.000100241
GO:0071675	regulation of mononuclear cell migration	16/972	0.000100241
GO:0045732	positive regulation of protein catabolic process	21/972	0.000100895
GO:0034614	cellular response to reactive oxygen species	17/972	0.000101328
GO:1903557	positive regulation of tumor necrosis factor superfamily cytokine production	17/972	0.000101328
GO:0050688	regulation of defense response to virus	14/972	0.000102047
GO:0032623	interleukin-2 production	12/972	0.000103318
GO:1901224	positive regulation of non-canonical NF-kappaB signal transduction	12/972	0.000103318
GO:1904705	regulation of vascular associated smooth muscle cell proliferation	12/972	0.000103318
GO:0010226	response to lithium ion	6/972	0.000105002
GO:0018105	peptidyl-serine phosphorylation	28/972	0.00010592
GO:0043467	regulation of generation of precursor metabolites and energy	18/972	0.000106397
GO:0042119	neutrophil activation	9/972	0.000106397
GO:0050920	regulation of chemotaxis	23/972	0.000108856
GO:0042176	regulation of protein catabolic process	30/972	0.000110985
GO:0046638	positive regulation of alpha-beta T cell differentiation	10/972	0.000111963
GO:1902895	positive regulation of miRNA transcription	10/972	0.000111963
GO:1904407	positive regulation of nitric oxide metabolic process	10/972	0.000111963
GO:0032956	regulation of actin cytoskeleton organization	29/972	0.000113633
GO:0080164	regulation of nitric oxide metabolic process	12/972	0.000115683
GO:2001242	regulation of intrinsic apoptotic signaling pathway	20/972	0.000115683
GO:2000117	negative regulation of cysteine-type endopeptidase activity	13/972	0.000116687
GO:0060055	angiogenesis involved in wound healing	7/972	0.000119138
GO:0010810	regulation of cell-substrate adhesion	22/972	0.000122014
GO:0045446	endothelial cell differentiation	15/972	0.000122014
GO:0090594	inflammatory response to wounding	8/972	0.000123884
GO:1904707	positive regulation of vascular associated smooth muscle cell proliferation	9/972	0.000126492
GO:0051962	positive regulation of nervous system development	31/972	0.000126914
GO:0006919	activation of cysteine-type endopeptidase activity involved in apoptotic process	12/972	0.000129755
GO:0045581	negative regulation of T cell differentiation	10/972	0.000129755
GO:0001649	osteoblast differentiation	22/972	0.000138018
GO:0051099	positive regulation of binding	20/972	0.000141824
GO:0071560	cellular response to transforming growth factor beta stimulus	23/972	0.000145436
GO:0006639	acylglycerol metabolic process	17/972	0.000149313
GO:0045671	negative regulation of osteoclast differentiation	9/972	0.000151596
GO:0043370	regulation of CD4-positive, alpha-beta T cell differentiation	10/972	0.000151826
GO:0006887	exocytosis	31/972	0.000152058
GO:1905517	macrophage migration	11/972	0.000156104
GO:0045055	regulated exocytosis	24/972	0.000158257
GO:0071456	cellular response to hypoxia	15/972	0.000160493
GO:0050766	positive regulation of phagocytosis	13/972	0.000161075
GO:0042063	gliogenesis	31/972	0.000166072
GO:0006638	neutral lipid metabolic process	17/972	0.000174491
GO:0060251	regulation of glial cell proliferation	10/972	0.000175954
GO:0051047	positive regulation of secretion	33/972	0.000175954
GO:0014911	positive regulation of smooth muscle cell migration	11/972	0.000176984
GO:0032720	negative regulation of tumor necrosis factor production	11/972	0.000176984
GO:0008286	insulin receptor signaling pathway	16/972	0.000176984
GO:0019432	triglyceride biosynthetic process	9/972	0.000178026
GO:1901568	fatty acid derivative metabolic process	9/972	0.000178026
GO:0005976	polysaccharide metabolic process	14/972	0.000179738
GO:0046849	bone remodeling	14/972	0.000179738
GO:0071559	response to transforming growth factor beta	23/972	0.000180412
GO:0045927	positive regulation of growth	27/972	0.000181349
GO:0043154	negative regulation of cysteine-type endopeptidase activity involved in apoptotic process	12/972	0.000182088
GO:0045453	bone resorption	12/972	0.000182088
GO:0050679	positive regulation of epithelial cell proliferation	22/972	0.000182968
GO:0002645	positive regulation of tolerance induction	5/972	0.000183743
GO:0018209	peptidyl-serine modification	28/972	0.000183887
GO:0002719	negative regulation of cytokine production involved in immune response	8/972	0.000183887
GO:0045786	negative regulation of cell cycle	31/972	0.000184785
GO:0001909	leukocyte mediated cytotoxicity	19/972	0.000185038
GO:0043547	positive regulation of GTPase activity	23/972	0.000188302
GO:0061082	myeloid leukocyte cytokine production	11/972	0.00019725
GO:0034113	heterotypic cell-cell adhesion	10/972	0.000197664
GO:0035296	regulation of tube diameter	19/972	0.000197664
GO:0097746	blood vessel diameter maintenance	19/972	0.000197664
GO:0000209	protein polyubiquitination	23/972	0.000198144
GO:0048762	mesenchymal cell differentiation	23/972	0.000198144
GO:0061042	vascular wound healing	6/972	0.000201318
GO:2001267	regulation of cysteine-type endopeptidase activity involved in apoptotic signaling pathway	6/972	0.000201318
GO:0002526	acute inflammatory response	16/972	0.000202207
GO:0010959	regulation of metal ion transport	34/972	0.000202374
GO:0030279	negative regulation of ossification	9/972	0.00020437
GO:0035150	regulation of tube size	19/972	0.000209772
GO:0048639	positive regulation of developmental growth	21/972	0.00021734
GO:0005977	glycogen metabolic process	12/972	0.00022461
GO:0036037	CD8-positive, alpha-beta T cell activation	10/972	0.000226493
GO:0070374	positive regulation of ERK1 and ERK2 cascade	22/972	0.000227407
GO:0050878	regulation of body fluid levels	28/972	0.000229248
GO:0002691	regulation of cellular extravasation	9/972	0.000240904
GO:0046636	negative regulation of alpha-beta T cell activation	9/972	0.000240904
GO:0048246	macrophage chemotaxis	9/972	0.000240904
GO:0009251	glucan catabolic process	7/972	0.000246125
GO:0061097	regulation of protein tyrosine kinase activity	11/972	0.000249713
GO:0072676	lymphocyte migration	14/972	0.000254559
GO:0002706	regulation of lymphocyte mediated immunity	22/972	0.000254559
GO:0098781	ncRNA transcription	16/972	0.000255974
GO:0046460	neutral lipid biosynthetic process	10/972	0.00025836
GO:0046463	acylglycerol biosynthetic process	10/972	0.00025836
GO:0022604	regulation of cell morphogenesis	24/972	0.000260427
GO:1903034	regulation of response to wounding	18/972	0.00026125
GO:1903532	positive regulation of secretion by cell	30/972	0.00027123
GO:0051924	regulation of calcium ion transport	25/972	0.000271852
GO:2000319	regulation of T-helper 17 cell differentiation	6/972	0.00027259
GO:0034154	toll-like receptor 7 signaling pathway	5/972	0.000282686
GO:0036005	response to macrophage colony-stimulating factor	5/972	0.000282686
GO:0036006	cellular response to macrophage colony-stimulating factor stimulus	5/972	0.000282686
GO:0002820	negative regulation of adaptive immune response	10/972	0.000295001
GO:0033003	regulation of mast cell activation	10/972	0.000295001
GO:0006641	triglyceride metabolic process	14/972	0.000302489
GO:0008643	carbohydrate transport	17/972	0.000302489
GO:0032868	response to insulin	23/972	0.000303173
GO:0043491	phosphatidylinositol 3-kinase/protein kinase B signal transduction	26/972	0.000306916
GO:0050901	leukocyte tethering or rolling	8/972	0.000319582
GO:0044403	biological process involved in symbiotic interaction	23/972	0.000339671
GO:0006809	nitric oxide biosynthetic process	12/972	0.00034312
GO:0019915	lipid storage	13/972	0.000345535
GO:0045667	regulation of osteoblast differentiation	17/972	0.000350246
GO:0036003	positive regulation of transcription from RNA polymerase II promoter in response to stress	6/972	0.000367672
GO:0034755	iron ion transmembrane transport	7/972	0.00038631
GO:1902894	negative regulation of miRNA transcription	7/972	0.00038631
GO:0070301	cellular response to hydrogen peroxide	10/972	0.00038631
GO:0034219	carbohydrate transmembrane transport	15/972	0.000391819
GO:0015718	monocarboxylic acid transport	18/972	0.000393507
GO:0046486	glycerolipid metabolic process	29/972	0.000405691
GO:0007519	skeletal muscle tissue development	20/972	0.000424389
GO:0015833	peptide transport	27/972	0.000433637
GO:0050921	positive regulation of chemotaxis	17/972	0.000434604
GO:0032655	regulation of interleukin-12 production	10/972	0.00043973
GO:0036230	granulocyte activation	9/972	0.00044268
GO:0140894	endolysosomal toll-like receptor signaling pathway	9/972	0.00044268
GO:0016051	carbohydrate biosynthetic process	20/972	0.00044821
GO:1900076	regulation of cellular response to insulin stimulus	12/972	0.000468178
GO:1904659	glucose transmembrane transport	14/972	0.000468593
GO:0000272	polysaccharide catabolic process	7/972	0.00047532
GO:0045932	negative regulation of muscle contraction	7/972	0.00047532
GO:0060252	positive regulation of glial cell proliferation	7/972	0.00047532
GO:0032495	response to muramyl dipeptide	6/972	0.000481992
GO:0045624	positive regulation of T-helper cell differentiation	6/972	0.000481992
GO:0006470	protein dephosphorylation	21/972	0.000485458
GO:0048545	response to steroid hormone	22/972	0.000489293
GO:0006937	regulation of muscle contraction	17/972	0.000493606
GO:0033077	T cell differentiation in thymus	13/972	0.000498065
GO:0008645	hexose transmembrane transport	14/972	0.000505069
GO:0006869	lipid transport	32/972	0.000507636
GO:0051146	striated muscle cell differentiation	27/972	0.00051082
GO:0034101	erythrocyte homeostasis	17/972	0.000526874
GO:0046700	heterocycle catabolic process	32/972	0.000526874
GO:0032869	cellular response to insulin stimulus	20/972	0.000527846
GO:0045601	regulation of endothelial cell differentiation	8/972	0.000534564
GO:0031667	response to nutrient levels	31/972	0.000547508
GO:0002762	negative regulation of myeloid leukocyte differentiation	10/972	0.000553153
GO:0032615	interleukin-12 production	10/972	0.000553153
GO:0050854	regulation of antigen receptor-mediated signaling pathway	10/972	0.000553153
GO:0050873	brown fat cell differentiation	10/972	0.000553153
GO:0039531	regulation of viral-induced cytoplasmic pattern recognition receptor signaling pathway	12/972	0.000558412
GO:0046209	nitric oxide metabolic process	12/972	0.000558412
GO:0042692	muscle cell differentiation	33/972	0.000558412
GO:0016311	dephosphorylation	26/972	0.00058272
GO:0002437	inflammatory response to antigenic stimulus	13/972	0.00058952
GO:0014009	glial cell proliferation	11/972	0.000609723
GO:0001660	fever generation	5/972	0.000609817
GO:0032494	response to peptidoglycan	5/972	0.000609817
GO:0014015	positive regulation of gliogenesis	12/972	0.000614542
GO:0001954	positive regulation of cell-matrix adhesion	10/972	0.000621533
GO:0032535	regulation of cellular component size	30/972	0.000632811
GO:0015749	monosaccharide transmembrane transport	14/972	0.000637164
GO:0072659	protein localization to plasma membrane	25/972	0.000667839
GO:0032814	regulation of natural killer cell activation	11/972	0.00067385
GO:0006112	energy reserve metabolic process	12/972	0.00067385
GO:0043525	positive regulation of neuron apoptotic process	12/972	0.00067385
GO:2001057	reactive nitrogen species metabolic process	12/972	0.00067385
GO:0043534	blood vessel endothelial cell migration	14/972	0.000689236
GO:0031295	T cell costimulation	7/972	0.000693051
GO:0072539	T-helper 17 cell differentiation	7/972	0.000693051
GO:0060485	mesenchyme development	25/972	0.000693051
GO:0001836	release of cytochrome c from mitochondria	10/972	0.000693188
GO:0032613	interleukin-10 production	10/972	0.000693188
GO:1905952	regulation of lipid localization	18/972	0.000724273
GO:0002335	mature B cell differentiation	8/972	0.000725783
GO:0019079	viral genome replication	14/972	0.000741132
GO:0045582	positive regulation of T cell differentiation	14/972	0.000741132
GO:0002823	negative regulation of adaptive immune response based on somatic recombination of immune receptors built from immunoglobulin superfamily domains	9/972	0.000748851
GO:0031960	response to corticosteroid	13/972	0.000754228
GO:0045621	positive regulation of lymphocyte differentiation	15/972	0.000754228
GO:0015711	organic anion transport	31/972	0.000756428
GO:0044790	suppression of viral release by host	6/972	0.000778734
GO:0042594	response to starvation	19/972	0.000796891
GO:0051384	response to glucocorticoid	12/972	0.000805611
GO:0060538	skeletal muscle organ development	20/972	0.000809787
GO:0007596	blood coagulation	17/972	0.00081435
GO:0046626	regulation of insulin receptor signaling pathway	11/972	0.000817985
GO:0043372	positive regulation of CD4-positive, alpha-beta T cell differentiation	7/972	0.000826306
GO:0046597	negative regulation of viral entry into host cell	7/972	0.000826306
GO:0050999	regulation of nitric-oxide synthase activity	7/972	0.000826306
GO:1903238	positive regulation of leukocyte tethering or rolling	5/972	0.0008412
GO:0033138	positive regulation of peptidyl-serine phosphorylation	14/972	0.000859188
GO:0033135	regulation of peptidyl-serine phosphorylation	16/972	0.000911233
GO:0051896	regulation of phosphatidylinositol 3-kinase/protein kinase B signal transduction	22/972	0.000927676
GO:0022411	cellular component disassembly	32/972	0.000931212
GO:0050732	negative regulation of peptidyl-tyrosine phosphorylation	9/972	0.000967657
GO:0043255	regulation of carbohydrate biosynthetic process	13/972	0.000967657
GO:0045600	positive regulation of fat cell differentiation	10/972	0.000968363
GO:0046427	positive regulation of receptor signaling pathway via JAK-STAT	10/972	0.000968363
GO:0070098	chemokine-mediated signaling pathway	10/972	0.000968363
GO:0048147	negative regulation of fibroblast proliferation	8/972	0.000970814
GO:2000516	positive regulation of CD4-positive, alpha-beta T cell activation	8/972	0.000970814
GO:2001185	regulation of CD8-positive, alpha-beta T cell activation	8/972	0.000970814
GO:0034114	regulation of heterotypic cell-cell adhesion	6/972	0.000973175
GO:0050817	coagulation	17/972	0.000973276
GO:0031294	lymphocyte costimulation	7/972	0.000984585
GO:0046879	hormone secretion	29/972	0.000984623
GO:0071453	cellular response to oxygen levels	16/972	0.00102961
GO:0007599	hemostasis	17/972	0.0010357
GO:0036294	cellular response to decreased oxygen levels	15/972	0.00106593
GO:0045824	negative regulation of innate immune response	14/972	0.00107192
GO:0001885	endothelial cell development	10/972	0.0010727
GO:0044270	cellular nitrogen compound catabolic process	31/972	0.0010809
GO:0043388	positive regulation of DNA binding	9/972	0.0010809
GO:2000379	positive regulation of reactive oxygen species metabolic process	11/972	0.00108716
GO:0032656	regulation of interleukin-13 production	8/972	0.00111744
GO:0072672	neutrophil extravasation	5/972	0.00114099
GO:0090087	regulation of peptide transport	22/972	0.00116814
GO:0001837	epithelial to mesenchymal transition	16/972	0.00116822
GO:0006816	calcium ion transport	32/972	0.00117787
GO:0043470	regulation of carbohydrate catabolic process	10/972	0.00119159
GO:0002710	negative regulation of T cell mediated immunity	6/972	0.00120731
GO:1900016	negative regulation of cytokine production involved in inflammatory response	6/972	0.00120731
GO:2000351	regulation of endothelial cell apoptotic process	9/972	0.00121851
GO:1901361	organic cyclic compound catabolic process	33/972	0.00122581
GO:0010717	regulation of epithelial to mesenchymal transition	12/972	0.00123296
GO:0032616	interleukin-13 production	8/972	0.001285
GO:0050708	regulation of protein secretion	25/972	0.00131084
GO:0042267	natural killer cell mediated cytotoxicity	13/972	0.00131122
GO:0032729	positive regulation of type II interferon production	11/972	0.00131165
GO:0090559	regulation of membrane permeability	10/972	0.00131838
GO:0002824	positive regulation of adaptive immune response based on somatic recombination of immune receptors built from immunoglobulin superfamily domains	16/972	0.00131838
GO:0009914	hormone transport	29/972	0.00132322
GO:0032418	lysosome localization	12/972	0.00133655
GO:1990849	vacuolar localization	12/972	0.00133655
GO:0042886	amide transport	30/972	0.0013516
GO:1902622	regulation of neutrophil migration	9/972	0.0013636
GO:2000515	negative regulation of CD4-positive, alpha-beta T cell activation	7/972	0.00137065
GO:0031623	receptor internalization	15/972	0.00137586
GO:0034341	response to type II interferon	15/972	0.00137586
GO:0016052	carbohydrate catabolic process	16/972	0.00139411
GO:0016197	endosomal transport	20/972	0.00140554
GO:0030500	regulation of bone mineralization	11/972	0.00142335
GO:0046323	glucose import	11/972	0.00142335
GO:0009306	protein secretion	30/972	0.00144405
GO:0010761	fibroblast migration	10/972	0.00144624
GO:0002701	negative regulation of production of molecular mediator of immune response	8/972	0.00145193
GO:0045834	positive regulation of lipid metabolic process	17/972	0.0014539
GO:0005980	glycogen catabolic process	6/972	0.0014634
GO:0010829	negative regulation of glucose transmembrane transport	6/972	0.0014634
GO:0050830	defense response to Gram-positive bacterium	18/972	0.00148356
GO:0035592	establishment of protein localization to extracellular region	30/972	0.00148677
GO:0050855	regulation of B cell receptor signaling pathway	5/972	0.00148739
GO:0090090	negative regulation of canonical Wnt signaling pathway	14/972	0.00149934
GO:0035924	cellular response to vascular endothelial growth factor stimulus	9/972	0.00150863
GO:0043407	negative regulation of MAP kinase activity	9/972	0.00150863
GO:0060562	epithelial tube morphogenesis	28/972	0.00152207
GO:0062013	positive regulation of small molecule metabolic process	17/972	0.00152807
GO:0007173	epidermal growth factor receptor signaling pathway	12/972	0.00155155
GO:0030509	BMP signaling pathway	16/972	0.00155454
GO:1904894	positive regulation of receptor signaling pathway via STAT	10/972	0.00158192
GO:0002724	regulation of T cell cytokine production	7/972	0.00158192
GO:0051346	negative regulation of hydrolase activity	26/972	0.00158192
GO:0002228	natural killer cell mediated immunity	13/972	0.00160493
GO:0071248	cellular response to metal ion	17/972	0.00161258
GO:0008544	epidermis development	28/972	0.00163173
GO:1900077	negative regulation of cellular response to insulin stimulus	8/972	0.00163173
GO:1902624	positive regulation of neutrophil migration	8/972	0.00163173
GO:0007179	transforming growth factor beta receptor signaling pathway	18/972	0.00163173
GO:0001936	regulation of endothelial cell proliferation	15/972	0.00163519
GO:0002793	positive regulation of peptide secretion	15/972	0.00163519
GO:0072577	endothelial cell apoptotic process	9/972	0.00167303
GO:0019216	regulation of lipid metabolic process	28/972	0.00168345
GO:0050714	positive regulation of protein secretion	17/972	0.00169612
GO:0060840	artery development	13/972	0.00171601
GO:0002725	negative regulation of T cell cytokine production	4/972	0.00172573
GO:0070391	response to lipoteichoic acid	4/972	0.00172573
GO:0071223	cellular response to lipoteichoic acid	4/972	0.00172573
GO:1902065	response to L-glutamate	4/972	0.00172573
GO:2001269	positive regulation of cysteine-type endopeptidase activity involved in apoptotic signaling pathway	4/972	0.00172573
GO:0002523	leukocyte migration involved in inflammatory response	6/972	0.00174219
GO:0035739	CD4-positive, alpha-beta T cell proliferation	6/972	0.00174219
GO:0050857	positive regulation of antigen receptor-mediated signaling pathway	6/972	0.00174219
GO:2000241	regulation of reproductive process	19/972	0.00178471
GO:0071692	protein localization to extracellular region	30/972	0.00178968
GO:0010038	response to metal ion	24/972	0.00178968
GO:0098739	import across plasma membrane	18/972	0.00179262
GO:0017015	regulation of transforming growth factor beta receptor signaling pathway	14/972	0.0017976
GO:0043588	skin development	25/972	0.00180686
GO:0061098	positive regulation of protein tyrosine kinase activity	7/972	0.00180838
GO:1903901	negative regulation of viral life cycle	7/972	0.00180838
GO:0002709	regulation of T cell mediated immunity	13/972	0.00181794
GO:0045923	positive regulation of fatty acid metabolic process	8/972	0.00182093
GO:0042058	regulation of epidermal growth factor receptor signaling pathway	9/972	0.00183319
GO:0045912	negative regulation of carbohydrate metabolic process	9/972	0.00183319
GO:0006091	generation of precursor metabolites and energy	32/972	0.00185003
GO:0070167	regulation of biomineral tissue development	12/972	0.00192196
GO:0030218	erythrocyte differentiation	15/972	0.00194343
GO:0045861	negative regulation of proteolysis	26/972	0.00194343
GO:0046942	carboxylic acid transport	26/972	0.00194343
GO:0038127	ERBB signaling pathway	13/972	0.00194343
GO:0010827	regulation of glucose transmembrane transport	11/972	0.00194343
GO:0045069	regulation of viral genome replication	11/972	0.00194343
GO:0002821	positive regulation of adaptive immune response	16/972	0.00203628
GO:0032653	regulation of interleukin-10 production	9/972	0.00203882
GO:0060324	face development	9/972	0.00203882
GO:0045646	regulation of erythrocyte differentiation	8/972	0.0020562
GO:0071887	leukocyte apoptotic process	15/972	0.00205714
GO:0030307	positive regulation of cell growth	18/972	0.0020676
GO:0043524	negative regulation of neuron apoptotic process	18/972	0.0020676
GO:0045063	T-helper 1 cell differentiation	6/972	0.0020676
GO:0045648	positive regulation of erythrocyte differentiation	6/972	0.0020676
GO:0001773	myeloid dendritic cell activation	7/972	0.0020676
GO:0010573	vascular endothelial growth factor production	7/972	0.0020676
GO:0014002	astrocyte development	7/972	0.0020676
GO:1904738	vascular associated smooth muscle cell migration	7/972	0.0020676
GO:0015849	organic acid transport	26/972	0.00207069
GO:0019439	aromatic compound catabolic process	31/972	0.00207841
GO:1903844	regulation of cellular response to transforming growth factor beta stimulus	14/972	0.00215331
GO:0051897	positive regulation of phosphatidylinositol 3-kinase/protein kinase B signal transduction	17/972	0.00216904
GO:0071622	regulation of granulocyte chemotaxis	9/972	0.00225013
GO:0016236	macroautophagy	21/972	0.00227448
GO:1903522	regulation of blood circulation	21/972	0.00227448
GO:1903035	negative regulation of response to wounding	11/972	0.00228259
GO:0010762	regulation of fibroblast migration	8/972	0.00229883
GO:0010934	macrophage cytokine production	8/972	0.00229883
GO:0051701	biological process involved in interaction with host	15/972	0.00229883
GO:0002791	regulation of peptide secretion	21/972	0.00236756
GO:0030502	negative regulation of bone mineralization	5/972	0.00236756
GO:0038093	Fc receptor signaling pathway	5/972	0.00236756
GO:0045986	negative regulation of smooth muscle contraction	5/972	0.00236756
GO:0010595	positive regulation of endothelial cell migration	12/972	0.00237217
GO:0014013	regulation of gliogenesis	14/972	0.00243392
GO:0046434	organophosphate catabolic process	14/972	0.00243392
GO:0032815	negative regulation of natural killer cell activation	4/972	0.00243392
GO:0035336	long-chain fatty-acyl-CoA metabolic process	4/972	0.00243392
GO:0061043	regulation of vascular wound healing	4/972	0.00243392
GO:0070424	regulation of nucleotide-binding oligomerization domain containing signaling pathway	4/972	0.00243392
GO:0071415	cellular response to purine-containing compound	4/972	0.00243392
GO:0090208	positive regulation of triglyceride metabolic process	6/972	0.00243813
GO:1900745	positive regulation of p38MAPK cascade	6/972	0.00243813
GO:0060395	SMAD protein signal transduction	11/972	0.00244497
GO:0002790	peptide secretion	24/972	0.00248552
GO:0006941	striated muscle contraction	16/972	0.00249202
GO:0048534	hematopoietic or lymphoid organ development	13/972	0.00251253
GO:0031668	cellular response to extracellular stimulus	21/972	0.00255321
GO:0046641	positive regulation of alpha-beta T cell proliferation	8/972	0.00255321
GO:0090207	regulation of triglyceride metabolic process	8/972	0.00255321
GO:1903305	regulation of regulated secretory pathway	15/972	0.00255395
GO:0008154	actin polymerization or depolymerization	17/972	0.00264792
GO:0010661	positive regulation of muscle cell apoptotic process	7/972	0.00271382
GO:0010634	positive regulation of epithelial cell migration	15/972	0.00271382
GO:0032633	interleukin-4 production	9/972	0.00271382
GO:0071470	cellular response to osmotic stress	9/972	0.00271382
GO:0097696	receptor signaling pathway via STAT	18/972	0.00274344
GO:0007160	cell-matrix adhesion	19/972	0.00279831
GO:0034655	nucleobase-containing compound catabolic process	28/972	0.00283114
GO:0010742	macrophage derived foam cell differentiation	6/972	0.00288923
GO:0071312	cellular response to alkaloid	6/972	0.00288923
GO:0098581	detection of external biotic stimulus	6/972	0.00288923
GO:1904892	regulation of receptor signaling pathway via STAT	14/972	0.00291213
GO:0015908	fatty acid transport	12/972	0.00292406
GO:0071772	response to BMP	16/972	0.00292515
GO:0071773	cellular response to BMP stimulus	16/972	0.00292515
GO:1902004	positive regulation of amyloid-beta formation	5/972	0.0029364
GO:0032663	regulation of interleukin-2 production	9/972	0.00298926
GO:0045017	glycerolipid biosynthetic process	18/972	0.00318591
GO:0061448	connective tissue development	23/972	0.0032616
GO:0072678	T cell migration	9/972	0.00331955
GO:1901184	regulation of ERBB signaling pathway	9/972	0.00331955
GO:0031669	cellular response to nutrient levels	19/972	0.00338105
GO:0046883	regulation of hormone secretion	24/972	0.00338105
GO:0030223	neutrophil differentiation	4/972	0.00340104
GO:1900017	positive regulation of cytokine production involved in inflammatory response	6/972	0.00341994
GO:0001890	placenta development	16/972	0.00345835
GO:0042593	glucose homeostasis	22/972	0.00350514
GO:0090022	regulation of neutrophil chemotaxis	7/972	0.00355861
GO:0031346	positive regulation of cell projection organization	30/972	0.00355861
GO:0045071	negative regulation of viral genome replication	8/972	0.0035946
GO:0046580	negative regulation of Ras protein signal transduction	8/972	0.0035946
GO:0031099	regeneration	15/972	0.00361456
GO:0090630	activation of GTPase activity	11/972	0.00361645
GO:0014074	response to purine-containing compound	12/972	0.00361645
GO:0033500	carbohydrate homeostasis	22/972	0.00362986
GO:0032674	regulation of interleukin-5 production	5/972	0.00364542
GO:0035234	ectopic germ cell programmed cell death	5/972	0.00364542
GO:0043117	positive regulation of vascular permeability	5/972	0.00364542
GO:0150076	neuroinflammatory response	10/972	0.00372433
GO:0090092	regulation of transmembrane receptor protein serine/threonine kinase signaling pathway	20/972	0.00380857
GO:0008347	glial cell migration	9/972	0.00397512
GO:0010659	cardiac muscle cell apoptotic process	9/972	0.00397512
GO:0060612	adipose tissue development	9/972	0.00397512
GO:0010623	programmed cell death involved in cell development	6/972	0.00397512
GO:0090077	foam cell differentiation	6/972	0.00397512
GO:1901099	negative regulation of signal transduction in absence of ligand	6/972	0.00397512
GO:2001240	negative regulation of extrinsic apoptotic signaling pathway in absence of ligand	6/972	0.00397512
GO:0010883	regulation of lipid storage	8/972	0.00397512
GO:0045930	negative regulation of mitotic cell cycle	19/972	0.00398962
GO:0043647	inositol phosphate metabolic process	7/972	0.00398962
GO:0046006	regulation of activated T cell proliferation	7/972	0.00398962
GO:0046627	negative regulation of insulin receptor signaling pathway	7/972	0.00398962
GO:0030178	negative regulation of Wnt signaling pathway	15/972	0.00398962
GO:0032722	positive regulation of chemokine production	10/972	0.00400981
GO:0034109	homotypic cell-cell adhesion	10/972	0.00400981
GO:0001892	embryonic placenta development	12/972	0.00410773
GO:0090287	regulation of cellular response to growth factor stimulus	23/972	0.00420701
GO:0002279	mast cell activation involved in immune response	9/972	0.00435407
GO:0006936	muscle contraction	23/972	0.00437755
GO:0017157	regulation of exocytosis	18/972	0.00438218
GO:0008631	intrinsic apoptotic signaling pathway in response to oxidative stress	8/972	0.00440142
GO:0061900	glial cell activation	8/972	0.00440142
GO:0032332	positive regulation of chondrocyte differentiation	5/972	0.00442291
GO:0032634	interleukin-5 production	5/972	0.00442291
GO:0032693	negative regulation of interleukin-10 production	5/972	0.00442291
GO:0043374	CD8-positive, alpha-beta T cell differentiation	5/972	0.00442291
GO:0046321	positive regulation of fatty acid oxidation	5/972	0.00442291
GO:1903236	regulation of leukocyte tethering or rolling	5/972	0.00442291
GO:0009636	response to toxic substance	13/972	0.0044258
GO:0000041	transition metal ion transport	11/972	0.00444902
GO:0032768	regulation of monooxygenase activity	7/972	0.00447123
GO:0050691	regulation of defense response to virus by host	7/972	0.00447123
GO:2001239	regulation of extrinsic apoptotic signaling pathway in absence of ligand	7/972	0.00447123
GO:0007259	receptor signaling pathway via JAK-STAT	17/972	0.00447123
GO:0002430	complement receptor mediated signaling pathway	4/972	0.00447123
GO:0002468	dendritic cell antigen processing and presentation	4/972	0.00447123
GO:0097012	response to granulocyte macrophage colony-stimulating factor	4/972	0.00447123
GO:1905097	regulation of guanyl-nucleotide exchange factor activity	4/972	0.00447123
GO:2000774	positive regulation of cellular senescence	4/972	0.00447123
GO:0002825	regulation of T-helper 1 type immune response	6/972	0.00453757
GO:0032691	negative regulation of interleukin-1 beta production	6/972	0.00453757
GO:0003281	ventricular septum development	10/972	0.00465989
GO:0045806	negative regulation of endocytosis	9/972	0.00467317
GO:2001244	positive regulation of intrinsic apoptotic signaling pathway	9/972	0.00467317
GO:0001938	positive regulation of endothelial cell proliferation	11/972	0.00473628
GO:0032092	positive regulation of protein binding	11/972	0.00473628
GO:0032673	regulation of interleukin-4 production	8/972	0.00479909
GO:0062014	negative regulation of small molecule metabolic process	12/972	0.00495008
GO:0046425	regulation of receptor signaling pathway via JAK-STAT	13/972	0.00495899
GO:0002347	response to tumor cell	7/972	0.00502501
GO:1903320	regulation of protein modification by small protein conjugation or removal	19/972	0.00510942
GO:0010658	striated muscle cell apoptotic process	9/972	0.00510994
GO:0015800	acidic amino acid transport	9/972	0.00510994
GO:0035264	multicellular organism growth	18/972	0.00515957
GO:0002313	mature B cell differentiation involved in immune response	6/972	0.00524942
GO:0034390	smooth muscle cell apoptotic process	6/972	0.00524942
GO:0097345	mitochondrial outer membrane permeabilization	6/972	0.00524942
GO:2000272	negative regulation of signaling receptor activity	6/972	0.00524942
GO:0071346	cellular response to type II interferon	12/972	0.00525776
GO:0002544	chronic inflammatory response	5/972	0.00527157
GO:0002693	positive regulation of cellular extravasation	5/972	0.00527157
GO:0036119	response to platelet-derived growth factor	5/972	0.00527157
GO:0006826	iron ion transport	8/972	0.00527157
GO:0046902	regulation of mitochondrial membrane permeability	8/972	0.00527157
GO:0045216	cell-cell junction organization	18/972	0.0053556
GO:1905475	regulation of protein localization to membrane	17/972	0.00535679
GO:0001935	endothelial cell proliferation	15/972	0.00536851
GO:0043502	regulation of muscle adaptation	11/972	0.00541658
GO:0032963	collagen metabolic process	12/972	0.00558056
GO:0051101	regulation of DNA binding	12/972	0.00558056
GO:0045761	regulation of adenylate cyclase activity	7/972	0.0055916
GO:0048741	skeletal muscle fiber development	7/972	0.0055916
GO:0048588	developmental cell growth	21/972	0.00559721
GO:0099173	postsynapse organization	19/972	0.00573819
GO:0055074	calcium ion homeostasis	24/972	0.00578888
GO:0098926	postsynaptic signal transduction	8/972	0.0058017
GO:0031330	negative regulation of cellular catabolic process	16/972	0.0058017
GO:0051495	positive regulation of cytoskeleton organization	16/972	0.0058017
GO:0006750	glutathione biosynthetic process	4/972	0.00581197
GO:0033004	negative regulation of mast cell activation	4/972	0.00581197
GO:0010574	regulation of vascular endothelial growth factor production	6/972	0.00598416
GO:0032682	negative regulation of chemokine production	6/972	0.00598416
GO:0090023	positive regulation of neutrophil chemotaxis	6/972	0.00598416
GO:0001960	negative regulation of cytokine-mediated signaling pathway	9/972	0.00598987
GO:0048536	spleen development	7/972	0.006264
GO:0006691	leukotriene metabolic process	5/972	0.006264
GO:0010640	regulation of platelet-derived growth factor receptor signaling pathway	5/972	0.006264
GO:0034405	response to fluid shear stress	5/972	0.006264
GO:0043369	CD4-positive or CD8-positive, alpha-beta T cell lineage commitment	5/972	0.006264
GO:0050872	white fat cell differentiation	5/972	0.006264
GO:0097398	cellular response to interleukin-17	5/972	0.006264
GO:1901028	regulation of mitochondrial outer membrane permeabilization involved in apoptotic signaling pathway	5/972	0.006264
GO:1903428	positive regulation of reactive oxygen species biosynthetic process	5/972	0.006264
GO:0071496	cellular response to external stimulus	23/972	0.00628636
GO:1901873	regulation of post-translational protein modification	21/972	0.00648321
GO:0045669	positive regulation of osteoblast differentiation	9/972	0.00648902
GO:1904036	negative regulation of epithelial cell apoptotic process	9/972	0.00648902
GO:0006631	fatty acid metabolic process	29/972	0.00650053
GO:0048145	regulation of fibroblast proliferation	12/972	0.00666689
GO:1905954	positive regulation of lipid localization	12/972	0.00666689
GO:0060541	respiratory system development	20/972	0.00674789
GO:1990778	protein localization to cell periphery	26/972	0.00677845
GO:0010719	negative regulation of epithelial to mesenchymal transition	6/972	0.00682556
GO:0071695	anatomical structure maturation	22/972	0.0068797
GO:0001774	microglial cell activation	7/972	0.00694536
GO:0010665	regulation of cardiac muscle cell apoptotic process	8/972	0.0069532
GO:0048255	mRNA stabilization	8/972	0.0069532
GO:0051058	negative regulation of small GTPase mediated signal transduction	8/972	0.0069532
GO:0010466	negative regulation of peptidase activity	19/972	0.00695446
GO:0048708	astrocyte differentiation	10/972	0.00721664
GO:0071241	cellular response to inorganic substance	19/972	0.00725484
GO:0006644	phospholipid metabolic process	24/972	0.00725484
GO:0009134	nucleoside diphosphate catabolic process	4/972	0.00741724
GO:0038094	Fc-gamma receptor signaling pathway	4/972	0.00741724
GO:0042976	activation of Janus kinase activity	4/972	0.00741724
GO:0010743	regulation of macrophage derived foam cell differentiation	5/972	0.00741724
GO:0030325	adrenal gland development	5/972	0.00741724
GO:0001952	regulation of cell-matrix adhesion	12/972	0.00748221
GO:0061041	regulation of wound healing	12/972	0.00748221
GO:0019217	regulation of fatty acid metabolic process	11/972	0.00748221
GO:0007157	heterophilic cell-cell adhesion via plasma membrane cell adhesion molecules	7/972	0.00770134
GO:0030851	granulocyte differentiation	7/972	0.00770134
GO:0014912	negative regulation of smooth muscle cell migration	6/972	0.00771412
GO:0033687	osteoblast proliferation	6/972	0.00771412
GO:0071624	positive regulation of granulocyte chemotaxis	6/972	0.00771412
GO:1902110	positive regulation of mitochondrial membrane permeability involved in apoptotic process	6/972	0.00771412
GO:1902882	regulation of response to oxidative stress	6/972	0.00771412
GO:0030072	peptide hormone secretion	22/972	0.00786552
GO:0008217	regulation of blood pressure	17/972	0.00787531
GO:0003279	cardiac septum development	12/972	0.00790633
GO:0048640	negative regulation of developmental growth	12/972	0.00790633
GO:0060761	negative regulation of response to cytokine stimulus	9/972	0.00820483
GO:1901292	nucleoside phosphate catabolic process	9/972	0.00820483
GO:0048608	reproductive structure development	23/972	0.00820567
GO:0043535	regulation of blood vessel endothelial cell migration	10/972	0.00825135
GO:0010951	negative regulation of endopeptidase activity	15/972	0.00825135
GO:0045682	regulation of epidermis development	8/972	0.00827271
GO:0060760	positive regulation of response to cytokine stimulus	8/972	0.00827271
GO:0030111	regulation of Wnt signaling pathway	22/972	0.0084098
GO:0030516	regulation of axon extension	11/972	0.00846132
GO:0070227	lymphocyte apoptotic process	11/972	0.00846132
GO:0009261	ribonucleotide catabolic process	7/972	0.00846177
GO:0045953	negative regulation of natural killer cell mediated cytotoxicity	7/972	0.00846177
GO:0048010	vascular endothelial growth factor receptor signaling pathway	7/972	0.00846177
GO:0097300	programmed necrotic cell death	7/972	0.00846177
GO:0010821	regulation of mitochondrion organization	13/972	0.00848347
GO:0010866	regulation of triglyceride biosynthetic process	5/972	0.00859642
GO:0032703	negative regulation of interleukin-2 production	5/972	0.00859642
GO:0034143	regulation of toll-like receptor 4 signaling pathway	5/972	0.00859642
GO:0070168	negative regulation of biomineral tissue development	5/972	0.00859642
GO:1902993	positive regulation of amyloid precursor protein catabolic process	5/972	0.00859642
GO:2000193	positive regulation of fatty acid transport	5/972	0.00859642
GO:2000561	regulation of CD4-positive, alpha-beta T cell proliferation	5/972	0.00859642
GO:0030324	lung development	18/972	0.00861624
GO:0070266	necroptotic process	6/972	0.00863502
GO:1905476	negative regulation of protein localization to membrane	6/972	0.00863502
GO:0061912	selective autophagy	10/972	0.00872733
GO:0090277	positive regulation of peptide hormone secretion	13/972	0.00890278
GO:0046889	positive regulation of lipid biosynthetic process	11/972	0.00891711
GO:0010662	regulation of striated muscle cell apoptotic process	8/972	0.00891887
GO:2000401	regulation of lymphocyte migration	8/972	0.00891887
GO:0007369	gastrulation	15/972	0.00891887
GO:0050770	regulation of axonogenesis	15/972	0.00891887
GO:0061013	regulation of mRNA catabolic process	15/972	0.00891887
GO:0090276	regulation of peptide hormone secretion	19/972	0.00894406
GO:0060070	canonical Wnt signaling pathway	21/972	0.00904606
GO:0002024	diet induced thermogenesis	4/972	0.00904606
GO:0002467	germinal center formation	4/972	0.00904606
GO:0006968	cellular defense response	4/972	0.00904606
GO:0014857	regulation of skeletal muscle cell proliferation	4/972	0.00904606
GO:0019184	nonribosomal peptide biosynthetic process	4/972	0.00904606
GO:0033084	regulation of immature T cell proliferation in thymus	4/972	0.00904606
GO:0043312	neutrophil degranulation	4/972	0.00904606
GO:0046007	negative regulation of activated T cell proliferation	4/972	0.00904606
GO:1901522	positive regulation of transcription from RNA polymerase II promoter involved in cellular response to chemical stimulus	4/972	0.00904606
GO:0061458	reproductive system development	23/972	0.00912602
GO:0048259	regulation of receptor-mediated endocytosis	12/972	0.00915247
GO:0002716	negative regulation of natural killer cell mediated immunity	7/972	0.00915247
GO:0009299	mRNA transcription	7/972	0.00915247
GO:0032728	positive regulation of interferon-beta production	7/972	0.00915247
GO:0032753	positive regulation of interleukin-4 production	7/972	0.00915247
GO:0048144	fibroblast proliferation	13/972	0.00922507
GO:0002673	regulation of acute inflammatory response	9/972	0.00926738
GO:0071677	positive regulation of mononuclear cell migration	9/972	0.00926738
GO:0032024	positive regulation of insulin secretion	11/972	0.00931634
GO:0006874	intracellular calcium ion homeostasis	22/972	0.00935088
GO:0030323	respiratory tube development	18/972	0.00954101
GO:0046503	glycerolipid catabolic process	8/972	0.00956374
GO:0070059	intrinsic apoptotic signaling pathway in response to endoplasmic reticulum stress	8/972	0.00956374
GO:1902003	regulation of amyloid-beta formation	6/972	0.00957065
GO:1902686	mitochondrial outer membrane permeabilization involved in programmed cell death	6/972	0.00957065
GO:0010575	positive regulation of vascular endothelial growth factor production	5/972	0.00984075
GO:0097396	response to interleukin-17	5/972	0.00984075
GO:1900407	regulation of cellular response to oxidative stress	5/972	0.00984075
GO:0055017	cardiac muscle tissue growth	11/972	0.00988675
GO:0033209	tumor necrosis factor-mediated signaling pathway	9/972	0.00996964
GO:0030041	actin filament polymerization	14/972	0.00999059
GO:0002269	leukocyte activation involved in inflammatory response	7/972	0.0100408
GO:0014904	myotube cell development	7/972	0.0100408
GO:0045907	positive regulation of vasoconstriction	7/972	0.0100408
GO:0046596	regulation of viral entry into host cell	7/972	0.0100408
GO:0019882	antigen processing and presentation	12/972	0.0101601
GO:0050829	defense response to Gram-negative bacterium	12/972	0.0101601
GO:0010656	negative regulation of muscle cell apoptotic process	8/972	0.0103383
GO:0043903	regulation of biological process involved in symbiotic interaction	8/972	0.0103383
GO:0061045	negative regulation of wound healing	8/972	0.0103383
GO:2000134	negative regulation of G1/S transition of mitotic cell cycle	8/972	0.0103383
GO:0032091	negative regulation of protein binding	10/972	0.0104179
GO:0032147	activation of protein kinase activity	10/972	0.0104179
GO:0051235	maintenance of location	24/972	0.0104947
GO:0061138	morphogenesis of a branching epithelium	17/972	0.0105803
GO:0001763	morphogenesis of a branching structure	18/972	0.0106192
GO:0006402	mRNA catabolic process	18/972	0.0106192
GO:0043500	muscle adaptation	12/972	0.0107015
GO:0010565	regulation of cellular ketone metabolic process	14/972	0.0109376
GO:0048754	branching morphogenesis of an epithelial tube	15/972	0.0109376
GO:0006195	purine nucleotide catabolic process	7/972	0.0109376
GO:0045773	positive regulation of axon extension	7/972	0.0109376
GO:0098586	cellular response to virus	7/972	0.0109376
GO:0002431	Fc receptor mediated stimulatory signaling pathway	4/972	0.0109376
GO:0010421	hydrogen peroxide-mediated programmed cell death	4/972	0.0109376
GO:0016264	gap junction assembly	4/972	0.0109376
GO:0033083	regulation of immature T cell proliferation	4/972	0.0109376
GO:0034134	toll-like receptor 2 signaling pathway	4/972	0.0109376
GO:0045342	MHC class II biosynthetic process	4/972	0.0109376
GO:0071498	cellular response to fluid shear stress	4/972	0.0109376
GO:0097531	mast cell migration	4/972	0.0109376
GO:0032890	regulation of organic acid transport	10/972	0.011005
GO:0050772	positive regulation of axonogenesis	10/972	0.011005
GO:0006940	regulation of smooth muscle contraction	8/972	0.0110826
GO:0043303	mast cell degranulation	8/972	0.0110826
GO:0070231	T cell apoptotic process	8/972	0.0110826
GO:0009100	glycoprotein metabolic process	23/972	0.0111289
GO:1990138	neuron projection extension	16/972	0.0111569
GO:0032479	regulation of type I interferon production	12/972	0.0111569
GO:0043931	ossification involved in bone maturation	5/972	0.0111721
GO:0060039	pericardium development	5/972	0.0111721
GO:0032481	positive regulation of type I interferon production	9/972	0.0112755
GO:0055021	regulation of cardiac muscle tissue growth	9/972	0.0112755
GO:0032388	positive regulation of intracellular transport	15/972	0.0112755
GO:0060828	regulation of canonical Wnt signaling pathway	18/972	0.0112755
GO:0060560	developmental growth involved in morphogenesis	20/972	0.0113812
GO:0002886	regulation of myeloid leukocyte mediated immunity	10/972	0.0116836
GO:0003015	heart process	18/972	0.0117271
GO:0009913	epidermal cell differentiation	18/972	0.0117271
GO:0009791	post-embryonic development	12/972	0.0117388
GO:0032736	positive regulation of interleukin-13 production	6/972	0.0117426
GO:0033006	regulation of mast cell activation involved in immune response	6/972	0.0117426
GO:0035794	positive regulation of mitochondrial membrane permeability	6/972	0.0117426
GO:0043368	positive T cell selection	6/972	0.0117426
GO:0046461	neutral lipid catabolic process	6/972	0.0117426
GO:0046464	acylglycerol catabolic process	6/972	0.0117426
GO:0007548	sex differentiation	22/972	0.0117997
GO:0034504	protein localization to nucleus	22/972	0.0117997
GO:0043029	T cell homeostasis	7/972	0.0118405
GO:0000079	regulation of cyclin-dependent protein serine/threonine kinase activity	8/972	0.0118765
GO:0046887	positive regulation of hormone secretion	15/972	0.012266
GO:0050768	negative regulation of neurogenesis	14/972	0.0123232
GO:0048732	gland development	29/972	0.0124123
GO:0031341	regulation of cell killing	13/972	0.0127874
GO:0010888	negative regulation of lipid storage	5/972	0.0127874
GO:0032770	positive regulation of monooxygenase activity	5/972	0.0127874
GO:0034104	negative regulation of tissue remodeling	5/972	0.0127874
GO:1903077	negative regulation of protein localization to plasma membrane	5/972	0.0127874
GO:1905562	regulation of vascular endothelial cell proliferation	5/972	0.0127874
GO:0002448	mast cell mediated immunity	8/972	0.0128407
GO:0042509	regulation of tyrosine phosphorylation of STAT protein	8/972	0.0128407
GO:0046324	regulation of glucose import	8/972	0.0128407
GO:0050994	regulation of lipid catabolic process	8/972	0.0128407
GO:0034103	regulation of tissue remodeling	9/972	0.0128673
GO:0042531	positive regulation of tyrosine phosphorylation of STAT protein	7/972	0.012951
GO:0009154	purine ribonucleotide catabolic process	6/972	0.0129998
GO:0044546	NLRP3 inflammasome complex assembly	6/972	0.0129998
GO:0060325	face morphogenesis	6/972	0.0129998
GO:1901532	regulation of hematopoietic progenitor cell differentiation	6/972	0.0129998
GO:0010919	regulation of inositol phosphate biosynthetic process	4/972	0.0129998
GO:0030730	sequestering of triglyceride	4/972	0.0129998
GO:0033080	immature T cell proliferation in thymus	4/972	0.0129998
GO:0035337	fatty-acyl-CoA metabolic process	4/972	0.0129998
GO:0045837	negative regulation of membrane potential	4/972	0.0129998
GO:0097468	programmed cell death in response to reactive oxygen species	4/972	0.0129998
GO:1902563	regulation of neutrophil activation	4/972	0.0129998
GO:0030900	forebrain development	26/972	0.0130692
GO:0032368	regulation of lipid transport	13/972	0.013239
GO:0015850	organic hydroxy compound transport	21/972	0.0133198
GO:0019229	regulation of vasoconstriction	9/972	0.013711
GO:0006790	sulfur compound metabolic process	20/972	0.01376
GO:0009166	nucleotide catabolic process	8/972	0.01376
GO:0032608	interferon-beta production	8/972	0.01376
GO:0032648	regulation of interferon-beta production	8/972	0.01376
GO:0001911	negative regulation of leukocyte mediated cytotoxicity	7/972	0.0140183
GO:0031279	regulation of cyclase activity	7/972	0.0140183
GO:0043300	regulation of leukocyte degranulation	7/972	0.0140183
GO:0050435	amyloid-beta metabolic process	7/972	0.0140183
GO:0061383	trabecula morphogenesis	7/972	0.0140183
GO:0070509	calcium ion import	7/972	0.0140183
GO:0032606	type I interferon production	12/972	0.0142138
GO:0044000	movement in host	11/972	0.0142339
GO:1902108	regulation of mitochondrial membrane permeability involved in apoptotic process	6/972	0.0143757
GO:1905710	positive regulation of membrane permeability	6/972	0.0143757
GO:0015732	prostaglandin transport	5/972	0.0143757
GO:0030224	monocyte differentiation	5/972	0.0143757
GO:0033081	regulation of T cell differentiation in thymus	5/972	0.0143757
GO:0048261	negative regulation of receptor-mediated endocytosis	5/972	0.0143757
GO:0070977	bone maturation	5/972	0.0143757
GO:0101023	vascular endothelial cell proliferation	5/972	0.0143757
GO:0014855	striated muscle cell proliferation	9/972	0.0145162
GO:0040014	regulation of multicellular organism growth	9/972	0.0145162
GO:0030888	regulation of B cell proliferation	8/972	0.0147386
GO:1902373	negative regulation of mRNA catabolic process	8/972	0.0147386
GO:0006997	nucleus organization	12/972	0.0148741
GO:2000106	regulation of leukocyte apoptotic process	11/972	0.0149668
GO:0060047	heart contraction	17/972	0.0149821
GO:0110053	regulation of actin filament organization	19/972	0.0149894
GO:0032816	positive regulation of natural killer cell activation	7/972	0.0151854
GO:0045058	T cell selection	7/972	0.0151854
GO:0048538	thymus development	7/972	0.0151854
GO:0052372	modulation by symbiont of entry into host	7/972	0.0151854
GO:0002827	positive regulation of T-helper 1 type immune response	4/972	0.0154234
GO:0007252	I-kappaB phosphorylation	4/972	0.0154234
GO:0010867	positive regulation of triglyceride biosynthetic process	4/972	0.0154234
GO:0033079	immature T cell proliferation	4/972	0.0154234
GO:0051000	positive regulation of nitric-oxide synthase activity	4/972	0.0154234
GO:1901570	fatty acid derivative biosynthetic process	4/972	0.0154234
GO:0006942	regulation of striated muscle contraction	9/972	0.0154234
GO:0046620	regulation of organ growth	11/972	0.015713
GO:0060419	heart growth	11/972	0.015713
GO:0016042	lipid catabolic process	22/972	0.015713
GO:0043489	RNA stabilization	8/972	0.015713
GO:1904029	regulation of cyclin-dependent protein kinase activity	8/972	0.015713
GO:0006953	acute-phase response	6/972	0.015713
GO:0032660	regulation of interleukin-17 production	6/972	0.015713
GO:0032735	positive regulation of interleukin-12 production	6/972	0.015713
GO:0046621	negative regulation of organ growth	6/972	0.015713
GO:1904062	regulation of monoatomic cation transmembrane transport	23/972	0.0158709
GO:0009314	response to radiation	26/972	0.0159684
GO:0097553	calcium ion transmembrane import into cytosol	15/972	0.0159729
GO:0033688	regulation of osteoblast proliferation	5/972	0.0161921
GO:1904376	negative regulation of protein localization to cell periphery	5/972	0.0161921
GO:0001704	formation of primary germ layer	10/972	0.0162376
GO:0019751	polyol metabolic process	10/972	0.0162376
GO:0043487	regulation of RNA stability	14/972	0.0163076
GO:0001961	positive regulation of cytokine-mediated signaling pathway	7/972	0.0163469
GO:0030514	negative regulation of BMP signaling pathway	7/972	0.0163469
GO:0032892	positive regulation of organic acid transport	7/972	0.0163469
GO:0030216	keratinocyte differentiation	13/972	0.0163906
GO:0034440	lipid oxidation	11/972	0.0164175
GO:0002064	epithelial cell development	17/972	0.0164916
GO:0008361	regulation of cell size	16/972	0.0166141
GO:0035265	organ growth	16/972	0.0166141
GO:0001541	ovarian follicle development	8/972	0.0167996
GO:0007260	tyrosine phosphorylation of STAT protein	8/972	0.0167996
GO:0097194	execution phase of apoptosis	8/972	0.0167996
GO:0051961	negative regulation of nervous system development	14/972	0.0169355
GO:1902905	positive regulation of supramolecular fiber organization	14/972	0.0169355
GO:0016525	negative regulation of angiogenesis	10/972	0.0171283
GO:1903169	regulation of calcium ion transmembrane transport	15/972	0.0171628
GO:0009743	response to carbohydrate	16/972	0.0171628
GO:0001569	branching involved in blood vessel morphogenesis	6/972	0.0171628
GO:0010935	regulation of macrophage cytokine production	6/972	0.0171628
GO:0032924	activin receptor signaling pathway	6/972	0.0171628
GO:0046320	regulation of fatty acid oxidation	6/972	0.0171628
GO:0140632	canonical inflammasome complex assembly	6/972	0.0171628
GO:0002315	marginal zone B cell differentiation	3/972	0.0171628
GO:0002604	regulation of dendritic cell antigen processing and presentation	3/972	0.0171628
GO:0007207	phospholipase C-activating G protein-coupled acetylcholine receptor signaling pathway	3/972	0.0171628
GO:0010692	regulation of alkaline phosphatase activity	3/972	0.0171628
GO:0010745	negative regulation of macrophage derived foam cell differentiation	3/972	0.0171628
GO:0030853	negative regulation of granulocyte differentiation	3/972	0.0171628
GO:0032762	mast cell cytokine production	3/972	0.0171628
GO:0033007	negative regulation of mast cell activation involved in immune response	3/972	0.0171628
GO:0060420	regulation of heart growth	9/972	0.0171693
GO:0009267	cellular response to starvation	14/972	0.0174788
GO:0030857	negative regulation of epithelial cell differentiation	7/972	0.0174788
GO:0045599	negative regulation of fat cell differentiation	7/972	0.0174788
GO:0051339	regulation of lyase activity	7/972	0.0174788
GO:0072523	purine-containing compound catabolic process	7/972	0.0174788
GO:0097237	cellular response to toxic substance	7/972	0.0174788
GO:0030833	regulation of actin filament polymerization	12/972	0.0175729
GO:1902807	negative regulation of cell cycle G1/S phase transition	8/972	0.0177816
GO:0030889	negative regulation of B cell proliferation	4/972	0.0177816
GO:0032570	response to progesterone	4/972	0.0177816
GO:0035633	maintenance of blood-brain barrier	4/972	0.0177816
GO:0036120	cellular response to platelet-derived growth factor stimulus	4/972	0.0177816
GO:0051956	negative regulation of amino acid transport	4/972	0.0177816
GO:0060099	regulation of phagocytosis, engulfment	4/972	0.0177816
GO:1902916	positive regulation of protein polyubiquitination	4/972	0.0177816
GO:1904889	regulation of excitatory synapse assembly	4/972	0.0177816
GO:2001243	negative regulation of intrinsic apoptotic signaling pathway	10/972	0.0177828
GO:0001780	neutrophil homeostasis	5/972	0.0177975
GO:0002360	T cell lineage commitment	5/972	0.0177975
GO:0032958	inositol phosphate biosynthetic process	5/972	0.0177975
GO:0048011	neurotrophin TRK receptor signaling pathway	5/972	0.0177975
GO:0060586	multicellular organismal-level iron ion homeostasis	5/972	0.0177975
GO:0061036	positive regulation of cartilage development	5/972	0.0177975
GO:0030073	insulin secretion	18/972	0.018184
GO:0008064	regulation of actin polymerization or depolymerization	13/972	0.0183126
GO:0043488	regulation of mRNA stability	13/972	0.0183126
GO:0051452	intracellular pH reduction	6/972	0.0186237
GO:1902991	regulation of amyloid precursor protein catabolic process	6/972	0.0186237
GO:0061387	regulation of extent of cell growth	11/972	0.018745
GO:0042310	vasoconstriction	10/972	0.018745
GO:2000181	negative regulation of blood vessel morphogenesis	10/972	0.018745
GO:0001974	blood vessel remodeling	7/972	0.018745
GO:0002244	hematopoietic progenitor cell differentiation	14/972	0.018745
GO:0071383	cellular response to steroid hormone stimulus	14/972	0.018745
GO:0042982	amyloid precursor protein metabolic process	8/972	0.0188835
GO:0009101	glycoprotein biosynthetic process	19/972	0.0194604
GO:0030048	actin filament-based movement	11/972	0.0197632
GO:1901343	negative regulation of vasculature development	10/972	0.0198685
GO:0009755	hormone-mediated signaling pathway	13/972	0.0200389
GO:0010922	positive regulation of phosphatase activity	5/972	0.0200865
GO:0034391	regulation of smooth muscle cell apoptotic process	5/972	0.0200865
GO:2000352	negative regulation of endothelial cell apoptotic process	5/972	0.0200865
GO:0051865	protein autoubiquitination	8/972	0.0203019
GO:0031342	negative regulation of cell killing	7/972	0.0203576
GO:1903531	negative regulation of secretion by cell	14/972	0.0203817
GO:0002686	negative regulation of leukocyte migration	6/972	0.0203817
GO:0032620	interleukin-17 production	6/972	0.0203817
GO:0042789	mRNA transcription by RNA polymerase II	6/972	0.0203817
GO:0141084	inflammasome-mediated signaling pathway	6/972	0.0203817
GO:2000772	regulation of cellular senescence	6/972	0.0203817
GO:0030258	lipid modification	15/972	0.0204006
GO:0006338	chromatin remodeling	28/972	0.0204006
GO:0002040	sprouting angiogenesis	11/972	0.0205618
GO:0002577	regulation of antigen processing and presentation	4/972	0.0205618
GO:0032310	prostaglandin secretion	4/972	0.0205618
GO:0045623	negative regulation of T-helper cell differentiation	4/972	0.0205618
GO:0046325	negative regulation of glucose import	4/972	0.0205618
GO:0051546	keratinocyte migration	4/972	0.0205618
GO:0051770	positive regulation of nitric-oxide synthase biosynthetic process	4/972	0.0205618
GO:0060416	response to growth hormone	4/972	0.0205618
GO:0098543	detection of other organism	4/972	0.0205618
GO:1904424	regulation of GTP binding	4/972	0.0205618
GO:1904754	positive regulation of vascular associated smooth muscle cell migration	4/972	0.0205618
GO:1905153	regulation of membrane invagination	4/972	0.0205618
GO:0030832	regulation of actin filament length	13/972	0.0206193
GO:0050886	endocrine process	10/972	0.0206817
GO:0090316	positive regulation of intracellular protein transport	12/972	0.0207634
GO:0016239	positive regulation of macroautophagy	8/972	0.0214994
GO:0002246	wound healing involved in inflammatory response	3/972	0.0215489
GO:0002317	plasma cell differentiation	3/972	0.0215489
GO:0005981	regulation of glycogen catabolic process	3/972	0.0215489
GO:0008063	Toll signaling pathway	3/972	0.0215489
GO:0010612	regulation of cardiac muscle adaptation	3/972	0.0215489
GO:0031620	regulation of fever generation	3/972	0.0215489
GO:0034115	negative regulation of heterotypic cell-cell adhesion	3/972	0.0215489
GO:0035811	negative regulation of urine volume	3/972	0.0215489
GO:0043320	natural killer cell degranulation	3/972	0.0215489
GO:0045602	negative regulation of endothelial cell differentiation	3/972	0.0215489
GO:0070587	regulation of cell-cell adhesion involved in gastrulation	3/972	0.0215489
GO:0031102	neuron projection regeneration	7/972	0.0215986
GO:0071384	cellular response to corticosteroid stimulus	7/972	0.0215986
GO:0051048	negative regulation of secretion	15/972	0.0217086
GO:0002720	positive regulation of cytokine production involved in immune response	10/972	0.0217086
GO:0001562	response to protozoan	6/972	0.0219646
GO:0043114	regulation of vascular permeability	6/972	0.0219646
GO:0048873	homeostasis of number of cells within a tissue	6/972	0.0219646
GO:0060323	head morphogenesis	6/972	0.0219646
GO:1904037	positive regulation of epithelial cell apoptotic process	6/972	0.0219646
GO:0010758	regulation of macrophage chemotaxis	5/972	0.02199
GO:0035740	CD8-positive, alpha-beta T cell proliferation	5/972	0.02199
GO:0048799	animal organ maturation	5/972	0.02199
GO:1904752	regulation of vascular associated smooth muscle cell migration	5/972	0.02199
GO:2001187	positive regulation of CD8-positive, alpha-beta T cell activation	5/972	0.02199
GO:0002702	positive regulation of production of molecular mediator of immune response	13/972	0.0222047
GO:0034250	positive regulation of amide metabolic process	13/972	0.0222047
GO:0010611	regulation of cardiac muscle hypertrophy	8/972	0.022656
GO:0010921	regulation of phosphatase activity	8/972	0.022656
GO:1903036	positive regulation of response to wounding	8/972	0.022656
GO:0046850	regulation of bone remodeling	7/972	0.0232311
GO:0048511	rhythmic process	20/972	0.0233871
GO:0003231	cardiac ventricle development	12/972	0.0236281
GO:0002283	neutrophil activation involved in immune response	4/972	0.0236342
GO:0002363	alpha-beta T cell lineage commitment	4/972	0.0236342
GO:0030852	regulation of granulocyte differentiation	4/972	0.0236342
GO:0045820	negative regulation of glycolytic process	4/972	0.0236342
GO:0099515	actin filament-based transport	4/972	0.0236342
GO:1905709	negative regulation of membrane permeability	4/972	0.0236342
GO:2000209	regulation of anoikis	4/972	0.0236342
GO:0002312	B cell activation involved in immune response	9/972	0.0238274
GO:0046683	response to organophosphorus	9/972	0.0238274
GO:0002931	response to ischemia	6/972	0.0238426
GO:0034205	amyloid-beta formation	6/972	0.0238426
GO:0050856	regulation of T cell receptor signaling pathway	6/972	0.0238426
GO:1905521	regulation of macrophage migration	6/972	0.0238426
GO:0031396	regulation of protein ubiquitination	15/972	0.0240628
GO:0071214	cellular response to abiotic stimulus	21/972	0.0240826
GO:0104004	cellular response to environmental stimulus	21/972	0.0240826
GO:0006401	RNA catabolic process	19/972	0.0243006
GO:0072594	establishment of protein localization to organelle	26/972	0.0243634
GO:0008053	mitochondrial fusion	5/972	0.0243634
GO:0032819	positive regulation of natural killer cell proliferation	5/972	0.0243634
GO:0034110	regulation of homotypic cell-cell adhesion	5/972	0.0243634
GO:0071985	multivesicular body sorting pathway	5/972	0.0243634
GO:0090279	regulation of calcium ion import	5/972	0.0243634
GO:0002548	monocyte chemotaxis	7/972	0.0247922
GO:0019722	calcium-mediated signaling	15/972	0.0248854
GO:0001570	vasculogenesis	9/972	0.0251057
GO:0003300	cardiac muscle hypertrophy	10/972	0.0251057
GO:0019395	fatty acid oxidation	10/972	0.0251057
GO:0098876	vesicle-mediated transport to the plasma membrane	12/972	0.0255699
GO:2000242	negative regulation of reproductive process	8/972	0.0256161
GO:0001910	regulation of leukocyte mediated cytotoxicity	11/972	0.0256535
GO:0042092	type 2 immune response	6/972	0.0259381
GO:0099068	postsynapse assembly	6/972	0.0259381
GO:0055001	muscle cell development	16/972	0.0261722
GO:0042311	vasodilation	7/972	0.0264029
GO:0045778	positive regulation of ossification	7/972	0.0264029
GO:0002664	regulation of T cell tolerance induction	3/972	0.0264029
GO:0009191	ribonucleoside diphosphate catabolic process	3/972	0.0264029
GO:0010572	positive regulation of platelet activation	3/972	0.0264029
GO:0010764	negative regulation of fibroblast migration	3/972	0.0264029
GO:0014842	regulation of skeletal muscle satellite cell proliferation	3/972	0.0264029
GO:0033625	positive regulation of integrin activation	3/972	0.0264029
GO:0042559	pteridine-containing compound biosynthetic process	3/972	0.0264029
GO:0048845	venous blood vessel morphogenesis	3/972	0.0264029
GO:0051133	regulation of NK T cell activation	3/972	0.0264029
GO:0060872	semicircular canal development	3/972	0.0264029
GO:0070262	peptidyl-serine dephosphorylation	3/972	0.0264029
GO:0070586	cell-cell adhesion involved in gastrulation	3/972	0.0264029
GO:0070944	neutrophil-mediated killing of bacterium	3/972	0.0264029
GO:0097011	cellular response to granulocyte macrophage colony-stimulating factor stimulus	3/972	0.0264029
GO:1901030	positive regulation of mitochondrial outer membrane permeabilization involved in apoptotic signaling pathway	3/972	0.0264029
GO:1902947	regulation of tau-protein kinase activity	3/972	0.0264029
GO:1904415	regulation of xenophagy	3/972	0.0264029
GO:1904417	positive regulation of xenophagy	3/972	0.0264029
GO:2000562	negative regulation of CD4-positive, alpha-beta T cell proliferation	3/972	0.0264029
GO:1903008	organelle disassembly	11/972	0.0265634
GO:0050966	detection of mechanical stimulus involved in sensory perception of pain	4/972	0.0267641
GO:1900227	positive regulation of NLRP3 inflammasome complex assembly	4/972	0.0267641
GO:0001779	natural killer cell differentiation	5/972	0.0267641
GO:0010614	negative regulation of cardiac muscle hypertrophy	5/972	0.0267641
GO:0007422	peripheral nervous system development	8/972	0.0268378
GO:0014743	regulation of muscle hypertrophy	8/972	0.0268378
GO:0045471	response to ethanol	8/972	0.0268378
GO:0048844	artery morphogenesis	8/972	0.0268378
GO:0014706	striated muscle tissue development	19/972	0.026892
GO:0021700	developmental maturation	23/972	0.026892
GO:0031333	negative regulation of protein-containing complex assembly	12/972	0.027442
GO:0090100	positive regulation of transmembrane receptor protein serine/threonine kinase signaling pathway	9/972	0.0276776
GO:0007266	Rho protein signal transduction	11/972	0.0277358
GO:0034329	cell junction assembly	27/972	0.0277358
GO:0007520	myoblast fusion	6/972	0.0277541
GO:0061028	establishment of endothelial barrier	6/972	0.0277541
GO:0045776	negative regulation of blood pressure	7/972	0.0281596
GO:0050982	detection of mechanical stimulus	7/972	0.0281596
GO:0034248	regulation of amide metabolic process	27/972	0.0283681
GO:0022612	gland morphogenesis	12/972	0.0286249
GO:0035051	cardiocyte differentiation	14/972	0.0287722
GO:0055006	cardiac cell development	10/972	0.028782
GO:1901875	positive regulation of post-translational protein modification	13/972	0.028902
GO:0016055	Wnt signaling pathway	26/972	0.0289594
GO:0010469	regulation of signaling receptor activity	11/972	0.0289594
GO:0099175	regulation of postsynapse organization	11/972	0.0289594
GO:0032817	regulation of natural killer cell proliferation	5/972	0.0295978
GO:0010518	positive regulation of phospholipase activity	6/972	0.0301463
GO:0048009	insulin-like growth factor receptor signaling pathway	6/972	0.0301463
GO:0050974	detection of mechanical stimulus involved in sensory perception	6/972	0.0301463
GO:0000768	syncytium formation by plasma membrane fusion	7/972	0.0301463
GO:0032233	positive regulation of actin filament bundle assembly	7/972	0.0301463
GO:0048286	lung alveolus development	7/972	0.0301463
GO:0140253	cell-cell fusion	7/972	0.0301463
GO:0014897	striated muscle hypertrophy	10/972	0.0301681
GO:0198738	cell-cell signaling by wnt	26/972	0.0303188
GO:0014856	skeletal muscle cell proliferation	4/972	0.030383
GO:0034383	low-density lipoprotein particle clearance	4/972	0.030383
GO:0045591	positive regulation of regulatory T cell differentiation	4/972	0.030383
GO:0045742	positive regulation of epidermal growth factor receptor signaling pathway	4/972	0.030383
GO:0097284	hepatocyte apoptotic process	4/972	0.030383
GO:0140112	extracellular vesicle biogenesis	4/972	0.030383
GO:0141087	positive regulation of inflammasome-mediated signaling pathway	4/972	0.030383
GO:0032370	positive regulation of lipid transport	9/972	0.0306336
GO:0015980	energy derivation by oxidation of organic compounds	21/972	0.031003
GO:0045137	development of primary sexual characteristics	17/972	0.0311178
GO:0050796	regulation of insulin secretion	15/972	0.031229
GO:0032409	regulation of transporter activity	19/972	0.0318969
GO:0043954	cellular component maintenance	8/972	0.0318969
GO:0045661	regulation of myoblast differentiation	8/972	0.0318969
GO:0007032	endosome organization	7/972	0.0318969
GO:0002756	MyD88-independent toll-like receptor signaling pathway	3/972	0.0318969
GO:0009135	purine nucleoside diphosphate metabolic process	3/972	0.0318969
GO:0009179	purine ribonucleoside diphosphate metabolic process	3/972	0.0318969
GO:0014745	negative regulation of muscle adaptation	3/972	0.0318969
GO:0031652	positive regulation of heat generation	3/972	0.0318969
GO:0031915	positive regulation of synaptic plasticity	3/972	0.0318969
GO:0032754	positive regulation of interleukin-5 production	3/972	0.0318969
GO:0034116	positive regulation of heterotypic cell-cell adhesion	3/972	0.0318969
GO:0042402	cellular biogenic amine catabolic process	3/972	0.0318969
GO:0046462	monoacylglycerol metabolic process	3/972	0.0318969
GO:0060213	positive regulation of nuclear-transcribed mRNA poly(A) tail shortening	3/972	0.0318969
GO:0070671	response to interleukin-12	3/972	0.0318969
GO:0070673	response to interleukin-18	3/972	0.0318969
GO:2000271	positive regulation of fibroblast apoptotic process	3/972	0.0318969
GO:0014741	negative regulation of muscle hypertrophy	5/972	0.0319737
GO:0043243	positive regulation of protein-containing complex disassembly	5/972	0.0319737
GO:0043304	regulation of mast cell degranulation	5/972	0.0319737
GO:0045746	negative regulation of Notch signaling pathway	5/972	0.0319737
GO:0051953	negative regulation of amine transport	5/972	0.0319737
GO:0098698	postsynaptic specialization assembly	5/972	0.0319737
GO:2000191	regulation of fatty acid transport	5/972	0.0319737
GO:0030865	cortical cytoskeleton organization	6/972	0.0319737
GO:0031103	axon regeneration	6/972	0.0319737
GO:0060412	ventricular septum morphogenesis	6/972	0.0319737
GO:0071385	cellular response to glucocorticoid stimulus	6/972	0.0319737
GO:1904263	positive regulation of TORC1 signaling	6/972	0.0319737
GO:1990748	cellular detoxification	6/972	0.0319737
GO:0032434	regulation of proteasomal ubiquitin-dependent protein catabolic process	11/972	0.032514
GO:0007498	mesoderm development	10/972	0.032591
GO:0014896	muscle hypertrophy	10/972	0.032591
GO:0042100	B cell proliferation	10/972	0.032591
GO:0008654	phospholipid biosynthetic process	15/972	0.0329233
GO:1901991	negative regulation of mitotic cell cycle phase transition	13/972	0.0330474
GO:0050807	regulation of synapse organization	19/972	0.0332388
GO:1902369	negative regulation of RNA catabolic process	8/972	0.0334488
GO:0150115	cell-substrate junction organization	9/972	0.0335396
GO:0034976	response to endoplasmic reticulum stress	17/972	0.0335996
GO:0006949	syncytium formation	7/972	0.0337934
GO:0045668	negative regulation of osteoblast differentiation	7/972	0.0337934
GO:0097006	regulation of plasma lipoprotein particle levels	7/972	0.0337934
GO:0070588	calcium ion transmembrane transport	21/972	0.0338514
GO:0048675	axon extension	11/972	0.0338514
GO:0002115	store-operated calcium entry	4/972	0.0338726
GO:0015812	gamma-aminobutyric acid transport	4/972	0.0338726
GO:0035024	negative regulation of Rho protein signal transduction	4/972	0.0338726
GO:0043153	entrainment of circadian clock by photoperiod	4/972	0.0338726
GO:0043371	negative regulation of CD4-positive, alpha-beta T cell differentiation	4/972	0.0338726
GO:0031929	TOR signaling	13/972	0.034154
GO:0051147	regulation of muscle cell differentiation	12/972	0.0342537
GO:0045124	regulation of bone resorption	6/972	0.034412
GO:0034381	plasma lipoprotein particle clearance	5/972	0.0350493
GO:1900225	regulation of NLRP3 inflammasome complex assembly	5/972	0.0350493
GO:0140962	multicellular organismal-level chemical homeostasis	8/972	0.0352931
GO:0045445	myoblast differentiation	10/972	0.0356399
GO:0046545	development of primary female sexual characteristics	10/972	0.0356399
GO:0098659	inorganic cation import across plasma membrane	10/972	0.0356399
GO:0099587	inorganic ion import across plasma membrane	10/972	0.0356399
GO:0009266	response to temperature stimulus	12/972	0.0356399
GO:1903322	positive regulation of protein modification by small protein conjugation or removal	11/972	0.0369207
GO:0030510	regulation of BMP signaling pathway	9/972	0.0371081
GO:0007034	vacuolar transport	12/972	0.0371919
GO:0032330	regulation of chondrocyte differentiation	6/972	0.0371919
GO:0046854	phosphatidylinositol phosphate biosynthetic process	6/972	0.0371919
GO:0051353	positive regulation of oxidoreductase activity	6/972	0.0371919
GO:0035019	somatic stem cell population maintenance	8/972	0.0373317
GO:0042269	regulation of natural killer cell mediated cytotoxicity	8/972	0.0373317
GO:0032271	regulation of protein polymerization	14/972	0.0373529
GO:0010001	glial cell differentiation	18/972	0.0377084
GO:0002517	T cell tolerance induction	3/972	0.0377084
GO:0002551	mast cell chemotaxis	3/972	0.0377084
GO:0006924	activation-induced cell death of T cells	3/972	0.0377084
GO:0009310	amine catabolic process	3/972	0.0377084
GO:0032490	detection of molecule of bacterial origin	3/972	0.0377084
GO:0034145	positive regulation of toll-like receptor 4 signaling pathway	3/972	0.0377084
GO:0034393	positive regulation of smooth muscle cell apoptotic process	3/972	0.0377084
GO:0044793	negative regulation by host of viral process	3/972	0.0377084
GO:0045060	negative thymic T cell selection	3/972	0.0377084
GO:0045628	regulation of T-helper 2 cell differentiation	3/972	0.0377084
GO:0048680	positive regulation of axon regeneration	3/972	0.0377084
GO:0072683	T cell extravasation	3/972	0.0377084
GO:0090713	immunological memory process	3/972	0.0377084
GO:0106014	regulation of inflammatory response to wounding	3/972	0.0377084
GO:1901298	regulation of hydrogen peroxide-mediated programmed cell death	3/972	0.0377084
GO:1901533	negative regulation of hematopoietic progenitor cell differentiation	3/972	0.0377084
GO:0046661	male sex differentiation	13/972	0.0377732
GO:0009648	photoperiodism	4/972	0.0377732
GO:0010666	positive regulation of cardiac muscle cell apoptotic process	4/972	0.0377732
GO:0019068	virion assembly	4/972	0.0377732
GO:0031954	positive regulation of protein autophosphorylation	4/972	0.0377732
GO:0038083	peptidyl-tyrosine autophosphorylation	4/972	0.0377732
GO:0097164	ammonium ion metabolic process	4/972	0.0377732
GO:1901186	positive regulation of ERBB signaling pathway	4/972	0.0377732
GO:1903975	regulation of glial cell migration	4/972	0.0377732
GO:0055117	regulation of cardiac muscle contraction	7/972	0.0377848
GO:0045589	regulation of regulatory T cell differentiation	5/972	0.0378158
GO:0070873	regulation of glycogen metabolic process	5/972	0.0378158
GO:1901136	carbohydrate derivative catabolic process	12/972	0.0379883
GO:0007623	circadian rhythm	15/972	0.0380768
GO:2000060	positive regulation of ubiquitin-dependent protein catabolic process	9/972	0.038253
GO:2000243	positive regulation of reproductive process	9/972	0.038253
GO:0043161	proteasome-mediated ubiquitin-dependent protein catabolic process	25/972	0.038304
GO:0051170	import into nucleus	13/972	0.0390056
GO:0003044	regulation of systemic arterial blood pressure mediated by a chemical signal	6/972	0.0393777
GO:0031529	ruffle organization	6/972	0.0393777
GO:0099084	postsynaptic specialization organization	6/972	0.0393777
GO:0051592	response to calcium ion	11/972	0.0393777
GO:0031647	regulation of protein stability	19/972	0.0394787
GO:0022898	regulation of transmembrane transporter activity	18/972	0.0395472
GO:0046579	positive regulation of Ras protein signal transduction	7/972	0.0402061
GO:2000278	regulation of DNA biosynthetic process	10/972	0.0402519
GO:0050803	regulation of synapse structure or activity	19/972	0.0406105
GO:0044772	mitotic cell cycle phase transition	25/972	0.0410109
GO:0032436	positive regulation of proteasomal ubiquitin-dependent protein catabolic process	8/972	0.0410109
GO:0090398	cellular senescence	8/972	0.0410109
GO:0051100	negative regulation of binding	12/972	0.0410109
GO:0141085	regulation of inflammasome-mediated signaling pathway	5/972	0.0412908
GO:1900026	positive regulation of substrate adhesion-dependent cell spreading	5/972	0.0412908
GO:1903573	negative regulation of response to endoplasmic reticulum stress	5/972	0.0412908
GO:0009612	response to mechanical stimulus	13/972	0.0418834
GO:0031640	killing of cells of another organism	9/972	0.0420484
GO:0141061	disruption of cell in another organism	9/972	0.0420484
GO:0046717	acid secretion	6/972	0.0420484
GO:0051955	regulation of amino acid transport	6/972	0.0420484
GO:0070527	platelet aggregation	6/972	0.0420484
GO:0009649	entrainment of circadian clock	4/972	0.0420484
GO:0010663	positive regulation of striated muscle cell apoptotic process	4/972	0.0420484
GO:0035743	CD4-positive, alpha-beta T cell cytokine production	4/972	0.0420484
GO:0035988	chondrocyte proliferation	4/972	0.0420484
GO:0050765	negative regulation of phagocytosis	4/972	0.0420484
GO:0051873	killing by host of symbiont cells	4/972	0.0420484
GO:0060391	positive regulation of SMAD protein signal transduction	4/972	0.0420484
GO:0097049	motor neuron apoptotic process	4/972	0.0420484
GO:1900037	regulation of cellular response to hypoxia	4/972	0.0420484
GO:0050680	negative regulation of epithelial cell proliferation	12/972	0.0422773
GO:0071322	cellular response to carbohydrate stimulus	12/972	0.0422773
GO:0032922	circadian regulation of gene expression	7/972	0.042362
GO:0035904	aorta development	7/972	0.042362
GO:0033157	regulation of intracellular protein transport	15/972	0.0429147
GO:1903050	regulation of proteolysis involved in protein catabolic process	15/972	0.0429147
GO:0002715	regulation of natural killer cell mediated immunity	8/972	0.0429147
GO:0098742	cell-cell adhesion via plasma-membrane adhesion molecules	14/972	0.0431965
GO:0045787	positive regulation of cell cycle	21/972	0.0435376
GO:0006865	amino acid transport	12/972	0.0436012
GO:0001886	endothelial cell morphogenesis	3/972	0.0436012
GO:0002674	negative regulation of acute inflammatory response	3/972	0.0436012
GO:0002829	negative regulation of type 2 immune response	3/972	0.0436012
GO:0006517	protein deglycosylation	3/972	0.0436012
GO:0007194	negative regulation of adenylate cyclase activity	3/972	0.0436012
GO:0031000	response to caffeine	3/972	0.0436012
GO:0032308	positive regulation of prostaglandin secretion	3/972	0.0436012
GO:0033690	positive regulation of osteoblast proliferation	3/972	0.0436012
GO:0034111	negative regulation of homotypic cell-cell adhesion	3/972	0.0436012
GO:0043383	negative T cell selection	3/972	0.0436012
GO:0043517	positive regulation of DNA damage response, signal transduction by p53 class mediator	3/972	0.0436012
GO:0060211	regulation of nuclear-transcribed mRNA poly(A) tail shortening	3/972	0.0436012
GO:0070572	positive regulation of neuron projection regeneration	3/972	0.0436012
GO:0070943	neutrophil-mediated killing of symbiont cell	3/972	0.0436012
GO:0097084	vascular associated smooth muscle cell development	3/972	0.0436012
GO:0099151	regulation of postsynaptic density assembly	3/972	0.0436012
GO:1900153	positive regulation of nuclear-transcribed mRNA catabolic process, deadenylation-dependent decay	3/972	0.0436012
GO:1903671	negative regulation of sprouting angiogenesis	3/972	0.0436012
GO:1905048	regulation of metallopeptidase activity	3/972	0.0436012
GO:2000343	positive regulation of chemokine (C-X-C motif) ligand 2 production	3/972	0.0436012
GO:2000811	negative regulation of anoikis	3/972	0.0436012
GO:0001787	natural killer cell proliferation	5/972	0.0440814
GO:0002323	natural killer cell activation involved in immune response	5/972	0.0440814
GO:0030866	cortical actin cytoskeleton organization	5/972	0.0440814
GO:0038179	neurotrophin signaling pathway	5/972	0.0440814
GO:0060218	hematopoietic stem cell differentiation	5/972	0.0440814
GO:0098703	calcium ion import across plasma membrane	5/972	0.0440814
GO:0042180	cellular ketone metabolic process	16/972	0.0442542
GO:0010633	negative regulation of epithelial cell migration	7/972	0.0442542
GO:0050805	negative regulation of synaptic transmission	7/972	0.0442542
GO:0006110	regulation of glycolytic process	6/972	0.0442542
GO:0043536	positive regulation of blood vessel endothelial cell migration	6/972	0.0442542
GO:0045604	regulation of epidermal cell differentiation	6/972	0.0442542
GO:0045687	positive regulation of glial cell differentiation	6/972	0.0442542
GO:0070169	positive regulation of biomineral tissue development	6/972	0.0442542
GO:0048284	organelle fusion	12/972	0.0447781
GO:0034763	negative regulation of transmembrane transport	11/972	0.0452089
GO:0035020	regulation of Rac protein signal transduction	4/972	0.046256
GO:0097062	dendritic spine maintenance	4/972	0.046256
GO:0099149	regulation of postsynaptic neurotransmitter receptor internalization	4/972	0.046256
GO:0009410	response to xenobiotic stimulus	20/972	0.0470161
GO:0030512	negative regulation of transforming growth factor beta receptor signaling pathway	8/972	0.0470161
GO:0051341	regulation of oxidoreductase activity	8/972	0.0470161
GO:0051926	negative regulation of calcium ion transport	7/972	0.0470609
GO:0035306	positive regulation of dephosphorylation	6/972	0.0475186
GO:0140353	lipid export from cell	6/972	0.0475186
GO:0018107	peptidyl-threonine phosphorylation	9/972	0.0475186
GO:0042116	macrophage activation	9/972	0.0475186
GO:0032733	positive regulation of interleukin-10 production	5/972	0.0477081
GO:0061081	positive regulation of myeloid leukocyte cytokine production involved in immune response	5/972	0.0477081
GO:0095500	acetylcholine receptor signaling pathway	5/972	0.0477081
GO:0097178	ruffle assembly	5/972	0.0477081
GO:1903670	regulation of sprouting angiogenesis	5/972	0.0477081
GO:2000403	positive regulation of lymphocyte migration	5/972	0.0477081
GO:0048738	cardiac muscle tissue development	17/972	0.0482511
GO:0015837	amine transport	10/972	0.0487158
GO:1903052	positive regulation of proteolysis involved in protein catabolic process	10/972	0.0487158
GO:0072331	signal transduction by p53 class mediator	11/972	0.0488209
GO:0050890	cognition	21/972	0.0494675
GO:0021537	telencephalon development	17/972	0.0496226
GO:0008406	gonad development	16/972	0.0496226
GO:1901800	positive regulation of proteasomal protein catabolic process	9/972	0.0496629

## Sheet: seurat_clusters_3
ID	Description	GeneRatio	p.adjust
GO:0006338	chromatin remodeling	92/1772	1.97378e-18
GO:0030098	lymphocyte differentiation	84/1772	1.56231e-14
GO:0007264	small GTPase mediated signal transduction	77/1772	2.4827e-14
GO:0002520	immune system development	56/1772	1.0463e-13
GO:0042113	B cell activation	63/1772	1.56157e-13
GO:0007159	leukocyte cell-cell adhesion	76/1772	3.90964e-13
GO:0031098	stress-activated protein kinase signaling cascade	55/1772	3.90964e-13
GO:0046651	lymphocyte proliferation	69/1772	3.90964e-13
GO:0051054	positive regulation of DNA metabolic process	62/1772	3.90964e-13
GO:1903706	regulation of hemopoiesis	76/1772	5.74291e-13
GO:0032943	mononuclear cell proliferation	69/1772	7.00749e-13
GO:0030217	T cell differentiation	63/1772	1.11481e-12
GO:0042098	T cell proliferation	55/1772	1.11481e-12
GO:0050867	positive regulation of cell activation	75/1772	1.62055e-12
GO:1903037	regulation of leukocyte cell-cell adhesion	70/1772	1.62055e-12
GO:0030522	intracellular receptor signaling pathway	61/1772	2.32877e-12
GO:0050670	regulation of lymphocyte proliferation	56/1772	2.86903e-12
GO:0070661	leukocyte proliferation	71/1772	3.94826e-12
GO:0032944	regulation of mononuclear cell proliferation	56/1772	4.78031e-12
GO:0051403	stress-activated MAPK cascade	51/1772	5.00308e-12
GO:0043087	regulation of GTPase activity	62/1772	5.49479e-12
GO:0002757	immune response-activating signaling pathway	72/1772	6.17719e-12
GO:0002764	immune response-regulating signaling pathway	73/1772	6.17719e-12
GO:0070663	regulation of leukocyte proliferation	58/1772	8.45193e-12
GO:0045088	regulation of innate immune response	75/1772	9.48134e-12
GO:0050863	regulation of T cell activation	68/1772	1.60659e-11
GO:1901653	cellular response to peptide	61/1772	1.68588e-11
GO:0002696	positive regulation of leukocyte activation	70/1772	1.8303e-11
GO:0002833	positive regulation of response to biotic stimulus	68/1772	1.8303e-11
GO:0045089	positive regulation of innate immune response	65/1772	1.89253e-11
GO:0051251	positive regulation of lymphocyte activation	63/1772	2.02331e-11
GO:0006470	protein dephosphorylation	48/1772	2.39711e-11
GO:0006302	double-strand break repair	55/1772	2.50287e-11
GO:0007265	Ras protein signal transduction	60/1772	2.66529e-11
GO:0016570	histone modification	39/1772	2.66529e-11
GO:0045786	negative regulation of cell cycle	66/1772	3.08092e-11
GO:0007254	JNK cascade	41/1772	3.46105e-11
GO:0002697	regulation of immune effector process	73/1772	4.87909e-11
GO:0006909	phagocytosis	48/1772	6.19378e-11
GO:0071706	tumor necrosis factor superfamily cytokine production	46/1772	7.03759e-11
GO:0006310	DNA recombination	58/1772	7.70664e-11
GO:0048872	homeostasis of number of cells	65/1772	9.25098e-11
GO:0000209	protein polyubiquitination	49/1772	9.55547e-11
GO:0002263	cell activation involved in immune response	58/1772	1.20515e-10
GO:0032640	tumor necrosis factor production	45/1772	1.53513e-10
GO:0018105	peptidyl-serine phosphorylation	57/1772	1.76588e-10
GO:0046486	glycerolipid metabolic process	62/1772	2.09888e-10
GO:0002366	leukocyte activation involved in immune response	57/1772	2.18465e-10
GO:0018209	peptidyl-serine modification	58/1772	2.30989e-10
GO:1902105	regulation of leukocyte differentiation	60/1772	2.54265e-10
GO:0002285	lymphocyte activation involved in immune response	45/1772	2.54265e-10
GO:0018205	peptidyl-lysine modification	45/1772	2.54265e-10
GO:1903555	regulation of tumor necrosis factor superfamily cytokine production	44/1772	2.706e-10
GO:0006282	regulation of DNA repair	43/1772	3.36691e-10
GO:0090398	cellular senescence	27/1772	3.41209e-10
GO:0046777	protein autophosphorylation	46/1772	3.43729e-10
GO:0046631	alpha-beta T cell activation	44/1772	3.4809e-10
GO:0051090	regulation of DNA-binding transcription factor activity	67/1772	3.67833e-10
GO:0031348	negative regulation of defense response	56/1772	3.95355e-10
GO:0043254	regulation of protein-containing complex assembly	67/1772	3.95355e-10
GO:0016311	dephosphorylation	56/1772	4.35793e-10
GO:1901987	regulation of cell cycle phase transition	68/1772	4.69608e-10
GO:0010948	negative regulation of cell cycle process	54/1772	5.26544e-10
GO:0001667	ameboidal-type cell migration	70/1772	5.37864e-10
GO:0032680	regulation of tumor necrosis factor production	43/1772	5.37864e-10
GO:0022409	positive regulation of cell-cell adhesion	58/1772	6.51902e-10
GO:1901652	response to peptide	69/1772	7.13815e-10
GO:0044772	mitotic cell cycle phase transition	68/1772	7.15419e-10
GO:0000723	telomere maintenance	34/1772	7.28979e-10
GO:0010631	epithelial cell migration	55/1772	8.43616e-10
GO:0034968	histone lysine methylation	19/1772	9.13115e-10
GO:0090132	epithelium migration	55/1772	1.04739e-09
GO:0040029	epigenetic regulation of gene expression	44/1772	1.10942e-09
GO:0090130	tissue migration	55/1772	1.29699e-09
GO:0006260	DNA replication	49/1772	1.29699e-09
GO:0071375	cellular response to peptide hormone stimulus	51/1772	1.5666e-09
GO:0032200	telomere organization	34/1772	1.78423e-09
GO:1901988	negative regulation of cell cycle phase transition	48/1772	2.17977e-09
GO:0016571	histone methylation	20/1772	2.37379e-09
GO:0042129	regulation of T cell proliferation	43/1772	2.40637e-09
GO:1903039	positive regulation of leukocyte cell-cell adhesion	51/1772	3.55098e-09
GO:0031400	negative regulation of protein modification process	68/1772	3.82742e-09
GO:0018022	peptidyl-lysine methylation	21/1772	4.92706e-09
GO:0050864	regulation of B cell activation	33/1772	5.1056e-09
GO:0030099	myeloid cell differentiation	68/1772	7.0479e-09
GO:0043547	positive regulation of GTPase activity	45/1772	7.0479e-09
GO:0043161	proteasome-mediated ubiquitin-dependent protein catabolic process	65/1772	8.51965e-09
GO:0032760	positive regulation of tumor necrosis factor production	32/1772	8.51965e-09
GO:1903557	positive regulation of tumor necrosis factor superfamily cytokine production	32/1772	1.22315e-08
GO:1901873	regulation of post-translational protein modification	49/1772	1.22315e-08
GO:2001252	positive regulation of chromosome organization	27/1772	1.274e-08
GO:0034504	protein localization to nucleus	53/1772	1.39547e-08
GO:0031334	positive regulation of protein-containing complex assembly	40/1772	1.51182e-08
GO:0033044	regulation of chromosome organization	43/1772	2.25096e-08
GO:1901991	negative regulation of mitotic cell cycle phase transition	36/1772	2.2774e-08
GO:0050727	regulation of inflammatory response	60/1772	2.39283e-08
GO:0002753	cytosolic pattern recognition receptor signaling pathway	32/1772	2.80611e-08
GO:0045862	positive regulation of proteolysis	56/1772	2.80611e-08
GO:0070302	regulation of stress-activated protein kinase signaling cascade	39/1772	2.88243e-08
GO:0032869	cellular response to insulin stimulus	40/1772	2.88243e-08
GO:1901990	regulation of mitotic cell cycle phase transition	53/1772	3.05014e-08
GO:0002703	regulation of leukocyte mediated immunity	50/1772	3.21886e-08
GO:0051056	regulation of small GTPase mediated signal transduction	41/1772	3.66375e-08
GO:0032259	methylation	46/1772	3.8029e-08
GO:0002699	positive regulation of immune effector process	51/1772	3.98366e-08
GO:0046328	regulation of JNK cascade	32/1772	4.40203e-08
GO:0022411	cellular component disassembly	64/1772	5.02615e-08
GO:0002221	pattern recognition receptor signaling pathway	41/1772	5.21966e-08
GO:0045619	regulation of lymphocyte differentiation	40/1772	5.21966e-08
GO:0002695	negative regulation of leukocyte activation	38/1772	5.21966e-08
GO:0032872	regulation of stress-activated MAPK cascade	38/1772	5.21966e-08
GO:0002819	regulation of adaptive immune response	43/1772	5.33612e-08
GO:0032102	negative regulation of response to external stimulus	66/1772	5.49738e-08
GO:0002822	regulation of adaptive immune response based on somatic recombination of immune receptors built from immunoglobulin superfamily domains	41/1772	7.34859e-08
GO:0045739	positive regulation of DNA repair	29/1772	7.47157e-08
GO:0051250	negative regulation of lymphocyte activation	34/1772	7.94573e-08
GO:0043434	response to peptide hormone	57/1772	9.13077e-08
GO:0016197	endosomal transport	41/1772	9.19522e-08
GO:0050870	positive regulation of T cell activation	45/1772	1.0383e-07
GO:0031331	positive regulation of cellular catabolic process	52/1772	1.36315e-07
GO:0006644	phospholipid metabolic process	53/1772	1.46412e-07
GO:0032970	regulation of actin filament-based process	57/1772	1.53545e-07
GO:0002218	activation of innate immune response	45/1772	1.59327e-07
GO:0032956	regulation of actin cytoskeleton organization	52/1772	1.61216e-07
GO:0042326	negative regulation of phosphorylation	54/1772	1.67607e-07
GO:0006650	glycerophospholipid metabolic process	44/1772	1.68635e-07
GO:0050866	negative regulation of cell activation	39/1772	1.75796e-07
GO:0018108	peptidyl-tyrosine phosphorylation	49/1772	1.79027e-07
GO:0002758	innate immune response-activating signaling pathway	41/1772	1.79027e-07
GO:0046634	regulation of alpha-beta T cell activation	30/1772	1.86356e-07
GO:0018212	peptidyl-tyrosine modification	49/1772	2.15731e-07
GO:0032675	regulation of interleukin-6 production	33/1772	2.27597e-07
GO:0030183	B cell differentiation	34/1772	2.29222e-07
GO:0032635	interleukin-6 production	34/1772	2.29222e-07
GO:0071496	cellular response to external stimulus	50/1772	2.29222e-07
GO:0043414	macromolecule methylation	38/1772	2.85886e-07
GO:0001890	placenta development	34/1772	3.01743e-07
GO:0042176	regulation of protein catabolic process	53/1772	3.06215e-07
GO:2000116	regulation of cysteine-type endopeptidase activity	40/1772	3.25145e-07
GO:0000075	cell cycle checkpoint signaling	36/1772	3.84258e-07
GO:1902903	regulation of supramolecular fiber organization	55/1772	3.97823e-07
GO:0001666	response to hypoxia	39/1772	4.30635e-07
GO:0033674	positive regulation of kinase activity	58/1772	4.30635e-07
GO:0001933	negative regulation of protein phosphorylation	50/1772	4.30635e-07
GO:0032868	response to insulin	42/1772	4.32107e-07
GO:0002704	negative regulation of leukocyte mediated immunity	24/1772	4.37576e-07
GO:0006898	receptor-mediated endocytosis	43/1772	4.37576e-07
GO:0045930	negative regulation of mitotic cell cycle	40/1772	4.38419e-07
GO:0032271	regulation of protein polymerization	36/1772	4.70667e-07
GO:0002698	negative regulation of immune effector process	32/1772	4.7223e-07
GO:0016482	cytosolic transport	32/1772	4.7223e-07
GO:0010563	negative regulation of phosphorus metabolic process	58/1772	5.67745e-07
GO:0045936	negative regulation of phosphate metabolic process	58/1772	5.67745e-07
GO:0050853	B cell receptor signaling pathway	17/1772	6.25609e-07
GO:0034502	protein localization to chromosome	25/1772	6.32536e-07
GO:0009615	response to virus	54/1772	6.47753e-07
GO:0009314	response to radiation	58/1772	7.11497e-07
GO:0006913	nucleocytoplasmic transport	51/1772	7.20793e-07
GO:0051169	nuclear transport	51/1772	7.20793e-07
GO:0016445	somatic diversification of immunoglobulins	20/1772	7.20793e-07
GO:0006479	protein methylation	24/1772	7.20793e-07
GO:0008213	protein alkylation	24/1772	7.20793e-07
GO:0051607	defense response to virus	48/1772	7.20793e-07
GO:0007249	canonical NF-kappaB signal transduction	41/1772	7.33352e-07
GO:0051092	positive regulation of NF-kappaB transcription factor activity	30/1772	7.34207e-07
GO:0016236	macroautophagy	42/1772	7.39344e-07
GO:0050671	positive regulation of lymphocyte proliferation	33/1772	7.6346e-07
GO:0140546	defense response to symbiont	48/1772	7.70932e-07
GO:0070665	positive regulation of leukocyte proliferation	35/1772	8.24491e-07
GO:0008064	regulation of actin polymerization or depolymerization	31/1772	8.41127e-07
GO:0006303	double-strand break repair via nonhomologous end joining	18/1772	8.41127e-07
GO:0050851	antigen receptor-mediated signaling pathway	33/1772	8.41127e-07
GO:0071897	DNA biosynthetic process	33/1772	8.41127e-07
GO:0030101	natural killer cell activation	28/1772	8.41127e-07
GO:0010506	regulation of autophagy	45/1772	8.64785e-07
GO:0043542	endothelial cell migration	38/1772	8.64785e-07
GO:0051098	regulation of binding	55/1772	9.09082e-07
GO:0007059	chromosome segregation	56/1772	9.22643e-07
GO:0062207	regulation of pattern recognition receptor signaling pathway	28/1772	9.61116e-07
GO:0071900	regulation of protein serine/threonine kinase activity	49/1772	1.01667e-06
GO:0019221	cytokine-mediated signaling pathway	59/1772	1.01667e-06
GO:0051258	protein polymerization	43/1772	1.04301e-06
GO:0032946	positive regulation of mononuclear cell proliferation	33/1772	1.04952e-06
GO:0045646	regulation of erythrocyte differentiation	16/1772	1.0872e-06
GO:0031570	DNA integrity checkpoint signaling	27/1772	1.17465e-06
GO:0042770	signal transduction in response to DNA damage	33/1772	1.17465e-06
GO:0043409	negative regulation of MAPK cascade	33/1772	1.17465e-06
GO:1901875	positive regulation of post-translational protein modification	32/1772	1.18492e-06
GO:0030832	regulation of actin filament length	31/1772	1.18492e-06
GO:0060070	canonical Wnt signaling pathway	45/1772	1.32373e-06
GO:0006979	response to oxidative stress	53/1772	1.33598e-06
GO:0062012	regulation of small molecule metabolic process	53/1772	1.33598e-06
GO:0000077	DNA damage checkpoint signaling	26/1772	1.43774e-06
GO:0006109	regulation of carbohydrate metabolic process	35/1772	1.53668e-06
GO:0045637	regulation of myeloid cell differentiation	38/1772	1.57264e-06
GO:0030833	regulation of actin filament polymerization	28/1772	1.92032e-06
GO:2000772	regulation of cellular senescence	15/1772	2.09948e-06
GO:0046632	alpha-beta T cell differentiation	27/1772	2.10749e-06
GO:0110053	regulation of actin filament organization	42/1772	2.19942e-06
GO:0051348	negative regulation of transferase activity	40/1772	2.20843e-06
GO:0044839	cell cycle G2/M phase transition	29/1772	2.23693e-06
GO:0002706	regulation of lymphocyte mediated immunity	38/1772	2.38317e-06
GO:0031668	cellular response to extracellular stimulus	41/1772	2.41253e-06
GO:0030100	regulation of endocytosis	48/1772	2.5794e-06
GO:0006275	regulation of DNA replication	25/1772	2.82569e-06
GO:0036293	response to decreased oxygen levels	40/1772	3.2666e-06
GO:0016447	somatic recombination of immunoglobulin gene segments	18/1772	3.2962e-06
GO:0034101	erythrocyte homeostasis	30/1772	3.2962e-06
GO:0039531	regulation of viral-induced cytoplasmic pattern recognition receptor signaling pathway	21/1772	3.63853e-06
GO:0090630	activation of GTPase activity	22/1772	3.68409e-06
GO:0008154	actin polymerization or depolymerization	33/1772	3.75279e-06
GO:0002700	regulation of production of molecular mediator of immune response	37/1772	3.87903e-06
GO:0032206	positive regulation of telomere maintenance	18/1772	4.07229e-06
GO:0030041	actin filament polymerization	30/1772	4.19734e-06
GO:0016055	Wnt signaling pathway	58/1772	4.35048e-06
GO:1903038	negative regulation of leukocyte cell-cell adhesion	28/1772	4.87673e-06
GO:0198738	cell-cell signaling by wnt	58/1772	4.99793e-06
GO:0006397	mRNA processing	61/1772	5.01636e-06
GO:0045017	glycerolipid biosynthetic process	35/1772	5.0236e-06
GO:0048534	hematopoietic or lymphoid organ development	25/1772	5.02535e-06
GO:0050764	regulation of phagocytosis	25/1772	5.02535e-06
GO:0051091	positive regulation of DNA-binding transcription factor activity	40/1772	5.05013e-06
GO:1902115	regulation of organelle assembly	36/1772	5.05013e-06
GO:0031669	cellular response to nutrient levels	37/1772	5.06848e-06
GO:0050777	negative regulation of immune response	37/1772	5.06848e-06
GO:0032479	regulation of type I interferon production	26/1772	5.15831e-06
GO:0050728	negative regulation of inflammatory response	30/1772	5.15831e-06
GO:0045444	fat cell differentiation	40/1772	5.42567e-06
GO:0046633	alpha-beta T cell proliferation	19/1772	5.42567e-06
GO:0044843	cell cycle G1/S phase transition	39/1772	5.47807e-06
GO:0010632	regulation of epithelial cell migration	38/1772	5.49872e-06
GO:2000278	regulation of DNA biosynthetic process	25/1772	5.60575e-06
GO:0050900	leukocyte migration	52/1772	5.68116e-06
GO:0002200	somatic diversification of immune receptors	20/1772	5.68116e-06
GO:0002260	lymphocyte homeostasis	21/1772	5.76826e-06
GO:0000018	regulation of DNA recombination	26/1772	5.76826e-06
GO:0032608	interferon-beta production	18/1772	5.78812e-06
GO:0032648	regulation of interferon-beta production	18/1772	5.78812e-06
GO:0140894	endolysosomal toll-like receptor signaling pathway	15/1772	5.81537e-06
GO:0060828	regulation of canonical Wnt signaling pathway	38/1772	5.87355e-06
GO:0070371	ERK1 and ERK2 cascade	49/1772	6.31265e-06
GO:0032814	regulation of natural killer cell activation	19/1772	6.34848e-06
GO:0001818	negative regulation of cytokine production	44/1772	6.47729e-06
GO:0050868	negative regulation of T cell activation	26/1772	6.47729e-06
GO:0030218	erythrocyte differentiation	28/1772	6.52471e-06
GO:0046330	positive regulation of JNK cascade	22/1772	6.52471e-06
GO:0032204	regulation of telomere maintenance	21/1772	6.64309e-06
GO:0031396	regulation of protein ubiquitination	34/1772	6.73792e-06
GO:1902107	positive regulation of leukocyte differentiation	34/1772	6.73792e-06
GO:1903708	positive regulation of hemopoiesis	34/1772	6.73792e-06
GO:0045926	negative regulation of growth	39/1772	6.79948e-06
GO:0002768	immune response-regulating cell surface receptor signaling pathway	42/1772	6.83543e-06
GO:0002429	immune response-activating cell surface receptor signaling pathway	41/1772	7.05831e-06
GO:0032755	positive regulation of interleukin-6 production	23/1772	7.11874e-06
GO:0033077	T cell differentiation in thymus	22/1772	7.50533e-06
GO:0018210	peptidyl-threonine modification	24/1772	7.66471e-06
GO:0048511	rhythmic process	44/1772	8.0432e-06
GO:0007015	actin filament organization	58/1772	8.05917e-06
GO:0043543	protein acylation	28/1772	8.11709e-06
GO:0002262	myeloid cell homeostasis	34/1772	8.11709e-06
GO:0008380	RNA splicing	56/1772	8.32872e-06
GO:0050730	regulation of peptidyl-tyrosine phosphorylation	39/1772	8.77159e-06
GO:0002312	B cell activation involved in immune response	21/1772	8.99563e-06
GO:0002832	negative regulation of response to biotic stimulus	31/1772	8.99563e-06
GO:0002707	negative regulation of lymphocyte mediated immunity	20/1772	9.02066e-06
GO:0010212	response to ionizing radiation	25/1772	9.02606e-06
GO:0032606	type I interferon production	26/1772	9.10384e-06
GO:0045621	positive regulation of lymphocyte differentiation	26/1772	9.10384e-06
GO:0070304	positive regulation of stress-activated protein kinase signaling cascade	26/1772	9.10384e-06
GO:0002705	positive regulation of leukocyte mediated immunity	32/1772	9.1996e-06
GO:0043405	regulation of MAP kinase activity	32/1772	9.1996e-06
GO:0043122	regulation of canonical NF-kappaB signal transduction	34/1772	9.68745e-06
GO:0010950	positive regulation of endopeptidase activity	29/1772	9.69612e-06
GO:0007093	mitotic cell cycle checkpoint signaling	27/1772	1.02493e-05
GO:0010810	regulation of cell-substrate adhesion	35/1772	1.07695e-05
GO:0070372	regulation of ERK1 and ERK2 cascade	46/1772	1.11431e-05
GO:0019216	regulation of lipid metabolic process	51/1772	1.13103e-05
GO:0046578	regulation of Ras protein signal transduction	32/1772	1.13103e-05
GO:0006261	DNA-templated DNA replication	27/1772	1.14592e-05
GO:0022408	negative regulation of cell-cell adhesion	33/1772	1.14592e-05
GO:0042594	response to starvation	33/1772	1.14592e-05
GO:1903320	regulation of protein modification by small protein conjugation or removal	37/1772	1.14592e-05
GO:0045580	regulation of T cell differentiation	31/1772	1.20076e-05
GO:0030111	regulation of Wnt signaling pathway	44/1772	1.23089e-05
GO:0035264	multicellular organism growth	35/1772	1.28353e-05
GO:0007098	centrosome cycle	25/1772	1.30523e-05
GO:0032386	regulation of intracellular transport	46/1772	1.37443e-05
GO:0031345	negative regulation of cell projection organization	34/1772	1.41191e-05
GO:0032481	positive regulation of type I interferon production	19/1772	1.45394e-05
GO:0140694	non-membrane-bounded organelle assembly	51/1772	1.46568e-05
GO:0045860	positive regulation of protein kinase activity	48/1772	1.4867e-05
GO:0007162	negative regulation of cell adhesion	43/1772	1.51101e-05
GO:0097191	extrinsic apoptotic signaling pathway	36/1772	1.51772e-05
GO:1903050	regulation of proteolysis involved in protein catabolic process	35/1772	1.53209e-05
GO:0009991	response to extracellular stimulus	56/1772	1.61036e-05
GO:0050678	regulation of epithelial cell proliferation	53/1772	1.61158e-05
GO:2001034	positive regulation of double-strand break repair via nonhomologous end joining	8/1772	1.67392e-05
GO:0000082	G1/S transition of mitotic cell cycle	35/1772	1.67392e-05
GO:0050871	positive regulation of B cell activation	20/1772	1.67392e-05
GO:0052548	regulation of endopeptidase activity	47/1772	1.68765e-05
GO:0009267	cellular response to starvation	30/1772	1.73101e-05
GO:1902749	regulation of cell cycle G2/M phase transition	23/1772	1.83157e-05
GO:0000724	double-strand break repair via homologous recombination	28/1772	1.95697e-05
GO:0140747	regulation of ncRNA transcription	20/1772	1.96613e-05
GO:0002562	somatic diversification of immune receptors via germline recombination within a single locus	18/1772	1.98348e-05
GO:0016444	somatic cell DNA recombination	18/1772	1.98348e-05
GO:0070085	glycosylation	34/1772	2.01755e-05
GO:0022604	regulation of cell morphogenesis	39/1772	2.117e-05
GO:0032874	positive regulation of stress-activated MAPK cascade	25/1772	2.12622e-05
GO:0044818	mitotic G2/M transition checkpoint	15/1772	2.18753e-05
GO:0002637	regulation of immunoglobulin production	22/1772	2.30142e-05
GO:0018107	peptidyl-threonine phosphorylation	22/1772	2.30142e-05
GO:0010639	negative regulation of organelle organization	49/1772	2.34432e-05
GO:2000628	regulation of miRNA metabolic process	19/1772	2.34432e-05
GO:0051170	import into nucleus	30/1772	2.34432e-05
GO:0042102	positive regulation of T cell proliferation	25/1772	2.37908e-05
GO:0035710	CD4-positive, alpha-beta T cell activation	24/1772	2.37908e-05
GO:2000779	regulation of double-strand break repair	24/1772	2.37908e-05
GO:0009755	hormone-mediated signaling pathway	28/1772	2.37908e-05
GO:0032984	protein-containing complex disassembly	36/1772	2.51245e-05
GO:0006639	acylglycerol metabolic process	26/1772	2.61224e-05
GO:0043393	regulation of protein binding	34/1772	2.61575e-05
GO:0045732	positive regulation of protein catabolic process	32/1772	2.64152e-05
GO:0032816	positive regulation of natural killer cell activation	15/1772	2.65551e-05
GO:0036037	CD8-positive, alpha-beta T cell activation	15/1772	2.65551e-05
GO:0048193	Golgi vesicle transport	39/1772	2.87055e-05
GO:0034162	toll-like receptor 9 signaling pathway	8/1772	2.88023e-05
GO:0016233	telomere capping	12/1772	2.92198e-05
GO:0000725	recombinational repair	28/1772	2.93854e-05
GO:0001558	regulation of cell growth	55/1772	2.94438e-05
GO:0043534	blood vessel endothelial cell migration	23/1772	3.03031e-05
GO:2001233	regulation of apoptotic signaling pathway	53/1772	3.12638e-05
GO:0046640	regulation of alpha-beta T cell proliferation	17/1772	3.1958e-05
GO:0044773	mitotic DNA damage checkpoint signaling	18/1772	3.23123e-05
GO:0006638	neutral lipid metabolic process	26/1772	3.23123e-05
GO:0010389	regulation of G2/M transition of mitotic cell cycle	21/1772	3.23123e-05
GO:0031056	regulation of histone modification	13/1772	3.26549e-05
GO:2001185	regulation of CD8-positive, alpha-beta T cell activation	13/1772	3.26549e-05
GO:0018027	peptidyl-lysine dimethylation	7/1772	3.31044e-05
GO:0034154	toll-like receptor 7 signaling pathway	7/1772	3.31044e-05
GO:0006473	protein acetylation	22/1772	3.33491e-05
GO:0031667	response to nutrient levels	52/1772	3.351e-05
GO:0007033	vacuole organization	33/1772	3.37993e-05
GO:0043367	CD4-positive, alpha-beta T cell differentiation	20/1772	3.43974e-05
GO:0062197	cellular response to chemical stress	42/1772	3.45435e-05
GO:0010972	negative regulation of G2/M transition of mitotic cell cycle	16/1772	3.55736e-05
GO:0006606	protein import into nucleus	29/1772	3.6565e-05
GO:0043281	regulation of cysteine-type endopeptidase activity involved in apoptotic process	32/1772	3.73438e-05
GO:0072594	establishment of protein localization to organelle	54/1772	3.77321e-05
GO:0071901	negative regulation of protein serine/threonine kinase activity	21/1772	4.23913e-05
GO:0001892	embryonic placenta development	22/1772	4.35823e-05
GO:1903034	regulation of response to wounding	28/1772	4.39664e-05
GO:0061760	antifungal innate immune response	9/1772	4.72892e-05
GO:0001771	immunological synapse formation	8/1772	4.74082e-05
GO:0050855	regulation of B cell receptor signaling pathway	8/1772	4.74082e-05
GO:0033673	negative regulation of kinase activity	33/1772	4.8587e-05
GO:2000058	regulation of ubiquitin-dependent protein catabolic process	28/1772	4.86276e-05
GO:0006354	DNA-templated transcription elongation	22/1772	4.94161e-05
GO:0032273	positive regulation of protein polymerization	19/1772	4.94294e-05
GO:0062208	positive regulation of pattern recognition receptor signaling pathway	16/1772	5.18049e-05
GO:0009101	glycoprotein biosynthetic process	39/1772	5.19732e-05
GO:0042789	mRNA transcription by RNA polymerase II	13/1772	5.23573e-05
GO:0000086	G2/M transition of mitotic cell cycle	24/1772	5.43679e-05
GO:0002274	myeloid leukocyte activation	38/1772	5.96462e-05
GO:0033002	muscle cell proliferation	38/1772	5.96462e-05
GO:0044774	mitotic DNA integrity checkpoint signaling	18/1772	6.09858e-05
GO:0046635	positive regulation of alpha-beta T cell activation	20/1772	6.13068e-05
GO:1902750	negative regulation of cell cycle G2/M phase transition	16/1772	6.19777e-05
GO:0007623	circadian rhythm	33/1772	6.27791e-05
GO:0051568	histone H3-K4 methylation	9/1772	7.0079e-05
GO:0070664	negative regulation of leukocyte proliferation	20/1772	7.07973e-05
GO:0043433	negative regulation of DNA-binding transcription factor activity	27/1772	7.15829e-05
GO:0071674	mononuclear cell migration	30/1772	7.31384e-05
GO:0050731	positive regulation of peptidyl-tyrosine phosphorylation	29/1772	7.31384e-05
GO:0031023	microtubule organizing center organization	25/1772	7.31384e-05
GO:0002573	myeloid leukocyte differentiation	37/1772	7.31384e-05
GO:0016358	dendrite development	42/1772	7.60249e-05
GO:0010508	positive regulation of autophagy	26/1772	7.64105e-05
GO:0050672	negative regulation of lymphocyte proliferation	19/1772	7.66894e-05
GO:0007062	sister chromatid cohesion	14/1772	7.78481e-05
GO:0038066	p38MAPK cascade	14/1772	7.78481e-05
GO:0043401	steroid hormone mediated signaling pathway	22/1772	8.13235e-05
GO:0090257	regulation of muscle system process	36/1772	8.31434e-05
GO:0008360	regulation of cell shape	24/1772	8.58085e-05
GO:0002702	positive regulation of production of molecular mediator of immune response	27/1772	8.67071e-05
GO:0042063	gliogenesis	48/1772	8.80774e-05
GO:0032945	negative regulation of mononuclear cell proliferation	19/1772	8.80774e-05
GO:0001911	negative regulation of leukocyte mediated cytotoxicity	14/1772	9.56418e-05
GO:0001779	natural killer cell differentiation	11/1772	9.59736e-05
GO:0008654	phospholipid biosynthetic process	32/1772	9.91411e-05
GO:0045787	positive regulation of cell cycle	45/1772	0.000101469
GO:0050854	regulation of antigen receptor-mediated signaling pathway	15/1772	0.000102207
GO:1902893	regulation of miRNA transcription	16/1772	0.000103382
GO:0045582	positive regulation of T cell differentiation	22/1772	0.000103382
GO:0098581	detection of external biotic stimulus	10/1772	0.000104044
GO:0051896	regulation of phosphatidylinositol 3-kinase/protein kinase B signal transduction	36/1772	0.000104149
GO:0010952	positive regulation of peptidase activity	29/1772	0.000104667
GO:0048660	regulation of smooth muscle cell proliferation	29/1772	0.000104667
GO:0031929	TOR signaling	28/1772	0.000104774
GO:1902905	positive regulation of supramolecular fiber organization	28/1772	0.000104774
GO:0031507	heterochromatin formation	18/1772	0.000109393
GO:0006469	negative regulation of protein kinase activity	30/1772	0.000112342
GO:0045807	positive regulation of endocytosis	30/1772	0.000112342
GO:0048538	thymus development	14/1772	0.000114283
GO:0001570	vasculogenesis	19/1772	0.000114619
GO:0070828	heterochromatin organization	19/1772	0.000114619
GO:0002440	production of molecular mediator of immune response	50/1772	0.000115872
GO:0003300	cardiac muscle hypertrophy	21/1772	0.000116739
GO:0072593	reactive oxygen species metabolic process	35/1772	0.000116937
GO:0002381	immunoglobulin production involved in immunoglobulin-mediated immune response	16/1772	0.000119368
GO:0031589	cell-substrate adhesion	45/1772	0.000119368
GO:0098876	vesicle-mediated transport to the plasma membrane	25/1772	0.000120996
GO:0045910	negative regulation of DNA recombination	13/1772	0.000123364
GO:0061136	regulation of proteasomal protein catabolic process	29/1772	0.000123364
GO:0010977	negative regulation of neuron projection development	26/1772	0.000123364
GO:0001782	B cell homeostasis	12/1772	0.000127266
GO:0070482	response to oxygen levels	41/1772	0.000127612
GO:0046488	phosphatidylinositol metabolic process	24/1772	0.000128671
GO:0045814	negative regulation of gene expression, epigenetic	21/1772	0.000130381
GO:0018394	peptidyl-lysine acetylation	17/1772	0.000133032
GO:2000630	positive regulation of miRNA metabolic process	14/1772	0.000135323
GO:0071383	cellular response to steroid hormone stimulus	28/1772	0.000135323
GO:0003158	endothelium development	23/1772	0.000135323
GO:0008286	insulin receptor signaling pathway	23/1772	0.000135323
GO:0048638	regulation of developmental growth	48/1772	0.000137079
GO:0061614	miRNA transcription	16/1772	0.000137978
GO:0070534	protein K63-linked ubiquitination	15/1772	0.000139323
GO:0002685	regulation of leukocyte migration	34/1772	0.000141149
GO:2000146	negative regulation of cell motility	41/1772	0.000144031
GO:0009895	negative regulation of catabolic process	43/1772	0.000148518
GO:0009299	mRNA transcription	13/1772	0.000148532
GO:0032728	positive regulation of interferon-beta production	13/1772	0.000148532
GO:2001056	positive regulation of cysteine-type endopeptidase activity	24/1772	0.000157423
GO:0051235	maintenance of location	45/1772	0.000159844
GO:0002204	somatic recombination of immunoglobulin genes involved in immune response	14/1772	0.000160975
GO:0002208	somatic diversification of immunoglobulins involved in immune response	14/1772	0.000160975
GO:0045190	isotype switching	14/1772	0.000160975
GO:2000377	regulation of reactive oxygen species metabolic process	26/1772	0.000162568
GO:0002228	natural killer cell mediated immunity	21/1772	0.000162635
GO:1904951	positive regulation of establishment of protein localization	44/1772	0.000162635
GO:2000134	negative regulation of G1/S transition of mitotic cell cycle	15/1772	0.000163335
GO:0002460	adaptive immune response based on somatic recombination of immune receptors built from immunoglobulin superfamily domains	55/1772	0.000163825
GO:0043491	phosphatidylinositol 3-kinase/protein kinase B signal transduction	40/1772	0.000163909
GO:0002712	regulation of B cell mediated immunity	19/1772	0.000163909
GO:0002889	regulation of immunoglobulin mediated immune response	19/1772	0.000163909
GO:0043406	positive regulation of MAP kinase activity	22/1772	0.000174654
GO:0071559	response to transforming growth factor beta	34/1772	0.000174861
GO:1902895	positive regulation of miRNA transcription	13/1772	0.000179177
GO:0014897	striated muscle hypertrophy	21/1772	0.000181223
GO:0071456	cellular response to hypoxia	21/1772	0.000181223
GO:0010811	positive regulation of cell-substrate adhesion	23/1772	0.000183373
GO:0007064	mitotic sister chromatid cohesion	9/1772	0.000185426
GO:0048545	response to steroid hormone	34/1772	0.000187785
GO:0006475	internal protein amino acid acetylation	15/1772	0.000190898
GO:0018393	internal peptidyl-lysine acetylation	15/1772	0.000190898
GO:0002708	positive regulation of lymphocyte mediated immunity	26/1772	0.000193515
GO:0034599	cellular response to oxidative stress	33/1772	0.000198537
GO:2000781	positive regulation of double-strand break repair	17/1772	0.000200051
GO:1905037	autophagosome organization	21/1772	0.000202079
GO:0035265	organ growth	31/1772	0.000202079
GO:0001776	leukocyte homeostasis	23/1772	0.000202079
GO:0010586	miRNA metabolic process	19/1772	0.000210543
GO:0120032	regulation of plasma membrane bounded cell projection assembly	30/1772	0.000210543
GO:0048659	smooth muscle cell proliferation	29/1772	0.0002175
GO:0071902	positive regulation of protein serine/threonine kinase activity	29/1772	0.0002175
GO:1902075	cellular response to salt	29/1772	0.0002175
GO:0034976	response to endoplasmic reticulum stress	35/1772	0.0002175
GO:0032434	regulation of proteasomal ubiquitin-dependent protein catabolic process	23/1772	0.000222617
GO:0098781	ncRNA transcription	23/1772	0.000222617
GO:1902806	regulation of cell cycle G1/S phase transition	28/1772	0.000222617
GO:0016573	histone acetylation	14/1772	0.000222617
GO:0031342	negative regulation of cell killing	14/1772	0.000222617
GO:0014896	muscle hypertrophy	21/1772	0.000222798
GO:0051225	spindle assembly	21/1772	0.000222798
GO:0032647	regulation of interferon-alpha production	10/1772	0.000224602
GO:0019827	stem cell population maintenance	30/1772	0.000224602
GO:0070672	response to interleukin-15	6/1772	0.000226434
GO:0000045	autophagosome assembly	20/1772	0.000229409
GO:0006641	triglyceride metabolic process	20/1772	0.000229409
GO:0046636	negative regulation of alpha-beta T cell activation	12/1772	0.000230187
GO:1903052	positive regulation of proteolysis involved in protein catabolic process	22/1772	0.000234517
GO:0070570	regulation of neuron projection regeneration	11/1772	0.000237419
GO:0098813	nuclear chromosome segregation	39/1772	0.000238842
GO:2001032	regulation of double-strand break repair via nonhomologous end joining	9/1772	0.000245625
GO:0051147	regulation of muscle cell differentiation	25/1772	0.000250476
GO:0002507	tolerance induction	13/1772	0.000253347
GO:0097352	autophagosome maturation	13/1772	0.000253347
GO:0007178	transmembrane receptor protein serine/threonine kinase signaling pathway	47/1772	0.000253347
GO:0030336	negative regulation of cell migration	39/1772	0.000253839
GO:0032784	regulation of DNA-templated transcription elongation	17/1772	0.000256358
GO:0043244	regulation of protein-containing complex disassembly	22/1772	0.000258758
GO:0007051	spindle organization	28/1772	0.000258758
GO:0016050	vesicle organization	43/1772	0.000259212
GO:0060491	regulation of cell projection assembly	30/1772	0.000259719
GO:0030278	regulation of ossification	23/1772	0.000266295
GO:0051053	negative regulation of DNA metabolic process	23/1772	0.000266295
GO:0046620	regulation of organ growth	21/1772	0.000273361
GO:0071560	cellular response to transforming growth factor beta stimulus	33/1772	0.000277752
GO:0010611	regulation of cardiac muscle hypertrophy	16/1772	0.000277752
GO:0051495	positive regulation of cytoskeleton organization	28/1772	0.000280178
GO:0001909	leukocyte mediated cytotoxicity	27/1772	0.000288883
GO:0009595	detection of biotic stimulus	11/1772	0.000293639
GO:0010661	positive regulation of muscle cell apoptotic process	11/1772	0.000293639
GO:1903322	positive regulation of protein modification by small protein conjugation or removal	23/1772	0.000293639
GO:0031647	regulation of protein stability	39/1772	0.000305383
GO:0002237	response to molecule of bacterial origin	48/1772	0.000317276
GO:0001910	regulation of leukocyte mediated cytotoxicity	22/1772	0.000317966
GO:0042267	natural killer cell mediated cytotoxicity	20/1772	0.00032006
GO:0032727	positive regulation of interferon-alpha production	9/1772	0.000324853
GO:0045648	positive regulation of erythrocyte differentiation	9/1772	0.000324853
GO:0060759	regulation of response to cytokine stimulus	24/1772	0.000326976
GO:0000819	sister chromatid segregation	30/1772	0.000326976
GO:0098727	maintenance of cell number	30/1772	0.000326976
GO:2000060	positive regulation of ubiquitin-dependent protein catabolic process	19/1772	0.000328862
GO:2000117	negative regulation of cysteine-type endopeptidase activity	17/1772	0.00033085
GO:0006892	post-Golgi vesicle-mediated transport	18/1772	0.000333373
GO:0003012	muscle system process	50/1772	0.000333539
GO:0009416	response to light stimulus	40/1772	0.000333911
GO:0042752	regulation of circadian rhythm	21/1772	0.000334632
GO:0030595	leukocyte chemotaxis	32/1772	0.000337083
GO:0043484	regulation of RNA splicing	27/1772	0.000337353
GO:0030032	lamellipodium assembly	15/1772	0.000337878
GO:0030888	regulation of B cell proliferation	15/1772	0.000337878
GO:0030258	lipid modification	29/1772	0.000337878
GO:0032535	regulation of cellular component size	47/1772	0.000342059
GO:0016241	regulation of macroautophagy	20/1772	0.000349013
GO:0030518	intracellular steroid hormone receptor signaling pathway	20/1772	0.000349013
GO:0031398	positive regulation of protein ubiquitination	20/1772	0.000349013
GO:0050729	positive regulation of inflammatory response	25/1772	0.000349013
GO:0006476	protein deacetylation	14/1772	0.000349615
GO:0009395	phospholipid catabolic process	13/1772	0.000349615
GO:0038179	neurotrophin signaling pathway	11/1772	0.000355547
GO:0008625	extrinsic apoptotic signaling pathway via death domain receptors	16/1772	0.000358467
GO:0009100	glycoprotein metabolic process	42/1772	0.000370799
GO:0006486	protein glycosylation	28/1772	0.000380001
GO:0043413	macromolecule glycosylation	28/1772	0.000380001
GO:0046474	glycerophospholipid biosynthetic process	25/1772	0.000380519
GO:0032825	positive regulation of natural killer cell differentiation	6/1772	0.000380519
GO:0010959	regulation of metal ion transport	51/1772	0.000380519
GO:0010821	regulation of mitochondrion organization	23/1772	0.000382601
GO:0044403	biological process involved in symbiotic interaction	34/1772	0.000383742
GO:0010761	fibroblast migration	15/1772	0.000385368
GO:0043506	regulation of JUN kinase activity	15/1772	0.000385368
GO:0002431	Fc receptor mediated stimulatory signaling pathway	7/1772	0.000386687
GO:0045778	positive regulation of ossification	14/1772	0.000407271
GO:0090068	positive regulation of cell cycle process	35/1772	0.000407271
GO:0014743	regulation of muscle hypertrophy	16/1772	0.000408313
GO:0050680	negative regulation of epithelial cell proliferation	25/1772	0.000412744
GO:0007229	integrin-mediated signaling pathway	18/1772	0.00041306
GO:1905562	regulation of vascular endothelial cell proliferation	9/1772	0.00041306
GO:0032006	regulation of TOR signaling	24/1772	0.000416883
GO:0045598	regulation of fat cell differentiation	23/1772	0.000417278
GO:1900227	positive regulation of NLRP3 inflammasome complex assembly	8/1772	0.000440396
GO:0051298	centrosome duplication	15/1772	0.000444726
GO:0022616	DNA strand elongation	10/1772	0.000444726
GO:0032607	interferon-alpha production	10/1772	0.000444726
GO:0045824	negative regulation of innate immune response	21/1772	0.000444726
GO:0071675	regulation of mononuclear cell migration	21/1772	0.000444726
GO:0051222	positive regulation of protein transport	41/1772	0.000449064
GO:0048732	gland development	53/1772	0.000451856
GO:0040013	negative regulation of locomotion	42/1772	0.00045863
GO:0050688	regulation of defense response to virus	18/1772	0.00046299
GO:0050766	positive regulation of phagocytosis	17/1772	0.000469155
GO:0045953	negative regulation of natural killer cell mediated cytotoxicity	12/1772	0.000473698
GO:1902807	negative regulation of cell cycle G1/S phase transition	15/1772	0.000512909
GO:1904705	regulation of vascular associated smooth muscle cell proliferation	15/1772	0.000512909
GO:0046621	negative regulation of organ growth	11/1772	0.000532839
GO:0150076	neuroinflammatory response	16/1772	0.000532839
GO:0033137	negative regulation of peptidyl-serine phosphorylation	9/1772	0.000538481
GO:0101023	vascular endothelial cell proliferation	9/1772	0.000538481
GO:0003018	vascular process in circulatory system	32/1772	0.000541491
GO:0002224	toll-like receptor signaling pathway	14/1772	0.000550946
GO:0016045	detection of bacterium	7/1772	0.000568907
GO:0002716	negative regulation of natural killer cell mediated immunity	12/1772	0.000570549
GO:0010762	regulation of fibroblast migration	12/1772	0.000570549
GO:0035601	protein deacylation	15/1772	0.000589776
GO:0098732	macromolecule deacylation	15/1772	0.000589776
GO:0141087	positive regulation of inflammasome-mediated signaling pathway	8/1772	0.000597056
GO:2000773	negative regulation of cellular senescence	8/1772	0.000597056
GO:0030308	negative regulation of cell growth	28/1772	0.000600969
GO:0046641	positive regulation of alpha-beta T cell proliferation	12/1772	0.000689485
GO:0032496	response to lipopolysaccharide	45/1772	0.00070624
GO:0045577	regulation of B cell differentiation	10/1772	0.000706596
GO:0002456	T cell mediated immunity	24/1772	0.000720359
GO:0006935	chemotaxis	50/1772	0.00072814
GO:0060326	cell chemotaxis	39/1772	0.000735354
GO:0043500	muscle adaptation	21/1772	0.000744531
GO:0043502	regulation of muscle adaptation	18/1772	0.000746633
GO:0031346	positive regulation of cell projection organization	50/1772	0.000763523
GO:1905897	regulation of response to endoplasmic reticulum stress	15/1772	0.000783181
GO:0002824	positive regulation of adaptive immune response based on somatic recombination of immune receptors built from immunoglobulin superfamily domains	24/1772	0.000783181
GO:2000045	regulation of G1/S transition of mitotic cell cycle	24/1772	0.000783181
GO:0032652	regulation of interleukin-1 production	19/1772	0.000785012
GO:0032508	DNA duplex unwinding	11/1772	0.000791133
GO:1903409	reactive oxygen species biosynthetic process	13/1772	0.000795
GO:0042330	taxis	50/1772	0.000796428
GO:0045005	DNA-templated DNA replication maintenance of fidelity	12/1772	0.000812254
GO:0061756	leukocyte adhesion to vascular endothelial cell	12/1772	0.000812254
GO:0002449	lymphocyte mediated immunity	52/1772	0.000812254
GO:0032823	regulation of natural killer cell differentiation	7/1772	0.0008147
GO:0000070	mitotic sister chromatid segregation	25/1772	0.000814922
GO:0061515	myeloid cell development	17/1772	0.000869636
GO:0031341	regulation of cell killing	23/1772	0.000874225
GO:1901342	regulation of vasculature development	37/1772	0.000881046
GO:0002367	cytokine production involved in immune response	25/1772	0.000885336
GO:0035162	embryonic hemopoiesis	9/1772	0.000885336
GO:0051057	positive regulation of small GTPase mediated signal transduction	15/1772	0.000885336
GO:2000514	regulation of CD4-positive, alpha-beta T cell activation	15/1772	0.000885336
GO:0033157	regulation of intracellular protein transport	30/1772	0.000885617
GO:0007030	Golgi organization	21/1772	0.000889945
GO:0051058	negative regulation of small GTPase mediated signal transduction	13/1772	0.000921114
GO:0002532	production of molecular mediator involved in inflammatory response	18/1772	0.000921114
GO:0002444	myeloid leukocyte mediated immunity	23/1772	0.00094743
GO:0009411	response to UV	23/1772	0.00094743
GO:0042692	muscle cell differentiation	50/1772	0.000952765
GO:0002823	negative regulation of adaptive immune response based on somatic recombination of immune receptors built from immunoglobulin superfamily domains	12/1772	0.000952765
GO:0046854	phosphatidylinositol phosphate biosynthetic process	12/1772	0.000952765
GO:0045446	endothelial cell differentiation	19/1772	0.000953755
GO:0034393	positive regulation of smooth muscle cell apoptotic process	6/1772	0.000964601
GO:0060368	regulation of Fc receptor mediated stimulatory signaling pathway	6/1772	0.000964601
GO:0007266	Rho protein signal transduction	21/1772	0.000972382
GO:0043470	regulation of carbohydrate catabolic process	14/1772	0.000976083
GO:1900076	regulation of cellular response to insulin stimulus	16/1772	0.000992069
GO:0043154	negative regulation of cysteine-type endopeptidase activity involved in apoptotic process	15/1772	0.000997732
GO:1990874	vascular associated smooth muscle cell proliferation	15/1772	0.000997732
GO:0052547	regulation of peptidase activity	49/1772	0.00100403
GO:0010763	positive regulation of fibroblast migration	8/1772	0.00104559
GO:1902993	positive regulation of amyloid precursor protein catabolic process	8/1772	0.00104559
GO:1904353	regulation of telomere capping	8/1772	0.00104559
GO:0007095	mitotic G2 DNA damage checkpoint signaling	10/1772	0.00104784
GO:0006368	transcription elongation by RNA polymerase II	17/1772	0.00107451
GO:2000564	regulation of CD8-positive, alpha-beta T cell proliferation	9/1772	0.00110763
GO:0043507	positive regulation of JUN kinase activity	12/1772	0.0011128
GO:0046605	regulation of centrosome cycle	12/1772	0.0011128
GO:0097193	intrinsic apoptotic signaling pathway	38/1772	0.0011128
GO:0043242	negative regulation of protein-containing complex disassembly	16/1772	0.0011128
GO:0032388	positive regulation of intracellular transport	26/1772	0.00113698
GO:0048284	organelle fusion	24/1772	0.0011643
GO:0002286	T cell activation involved in immune response	20/1772	0.00117256
GO:0001912	positive regulation of leukocyte mediated cytotoxicity	17/1772	0.00120197
GO:0002715	regulation of natural killer cell mediated immunity	16/1772	0.00126142
GO:0006284	base-excision repair	10/1772	0.00128445
GO:0042093	T-helper cell differentiation	14/1772	0.00128445
GO:0030301	cholesterol transport	19/1772	0.00128692
GO:0002292	T cell differentiation involved in immune response	15/1772	0.00128692
GO:0010634	positive regulation of epithelial cell migration	23/1772	0.00132143
GO:0007179	transforming growth factor beta receptor signaling pathway	27/1772	0.00134217
GO:0045765	regulation of angiogenesis	36/1772	0.00135578
GO:0050857	positive regulation of antigen receptor-mediated signaling pathway	8/1772	0.00136083
GO:1903747	regulation of establishment of protein localization to mitochondrion	8/1772	0.00136083
GO:0035740	CD8-positive, alpha-beta T cell proliferation	9/1772	0.00138115
GO:2001187	positive regulation of CD8-positive, alpha-beta T cell activation	9/1772	0.00138115
GO:0072676	lymphocyte migration	18/1772	0.00139304
GO:0051924	regulation of calcium ion transport	35/1772	0.00140013
GO:0008593	regulation of Notch signaling pathway	16/1772	0.00140605
GO:0070374	positive regulation of ERK1 and ERK2 cascade	30/1772	0.00140605
GO:2000401	regulation of lymphocyte migration	13/1772	0.00140918
GO:0032612	interleukin-1 production	19/1772	0.00140918
GO:0038094	Fc-gamma receptor signaling pathway	6/1772	0.00142966
GO:0071285	cellular response to lithium ion	6/1772	0.00142966
GO:1900095	regulation of dosage compensation by inactivation of X chromosome	6/1772	0.00142966
GO:0002639	positive regulation of immunoglobulin production	15/1772	0.00144096
GO:0002294	CD4-positive, alpha-beta T cell differentiation involved in immune response	14/1772	0.0014418
GO:0032677	regulation of interleukin-8 production	14/1772	0.0014418
GO:0046637	regulation of alpha-beta T cell differentiation	14/1772	0.0014418
GO:0034163	regulation of toll-like receptor 9 signaling pathway	5/1772	0.00145076
GO:0035723	interleukin-15-mediated signaling pathway	5/1772	0.00145076
GO:0071350	cellular response to interleukin-15	5/1772	0.00145076
GO:0150078	positive regulation of neuroinflammatory response	5/1772	0.00145076
GO:0002821	positive regulation of adaptive immune response	24/1772	0.00145444
GO:0006661	phosphatidylinositol biosynthetic process	17/1772	0.00146716
GO:0006110	regulation of glycolytic process	12/1772	0.00149919
GO:0098543	detection of other organism	7/1772	0.00150365
GO:0001787	natural killer cell proliferation	10/1772	0.00151518
GO:0007099	centriole replication	10/1772	0.00151518
GO:0045191	regulation of isotype switching	10/1772	0.00151518
GO:1902106	negative regulation of leukocyte differentiation	19/1772	0.00152811
GO:0031297	replication fork processing	11/1772	0.00154325
GO:1901976	regulation of cell cycle checkpoint	11/1772	0.00154325
GO:1903426	regulation of reactive oxygen species biosynthetic process	11/1772	0.00154325
GO:0002761	regulation of myeloid leukocyte differentiation	22/1772	0.00157907
GO:0007369	gastrulation	25/1772	0.00159736
GO:0007517	muscle organ development	42/1772	0.0016111
GO:0051099	positive regulation of binding	26/1772	0.00161223
GO:0002293	alpha-beta T cell differentiation involved in immune response	14/1772	0.0016177
GO:0032637	interleukin-8 production	14/1772	0.0016177
GO:0097529	myeloid leukocyte migration	31/1772	0.00163188
GO:2001234	negative regulation of apoptotic signaling pathway	31/1772	0.00163188
GO:0019882	antigen processing and presentation	20/1772	0.00165403
GO:0060996	dendritic spine development	20/1772	0.00165403
GO:1901800	positive regulation of proteasomal protein catabolic process	18/1772	0.00165463
GO:0009048	dosage compensation by inactivation of X chromosome	9/1772	0.00165463
GO:0048679	regulation of axon regeneration	9/1772	0.00165463
GO:0015918	sterol transport	19/1772	0.00166075
GO:0065004	protein-DNA complex assembly	24/1772	0.00167267
GO:2000566	positive regulation of CD8-positive, alpha-beta T cell proliferation	8/1772	0.00168403
GO:0002718	regulation of cytokine production involved in immune response	22/1772	0.00169562
GO:0031663	lipopolysaccharide-mediated signaling pathway	12/1772	0.00171176
GO:0045927	positive regulation of growth	37/1772	0.00175162
GO:0002335	mature B cell differentiation	10/1772	0.00180023
GO:0006352	DNA-templated transcription initiation	20/1772	0.00180023
GO:0090090	negative regulation of canonical Wnt signaling pathway	20/1772	0.00180023
GO:0032663	regulation of interleukin-2 production	13/1772	0.00180271
GO:0002287	alpha-beta T cell activation involved in immune response	14/1772	0.0018136
GO:1902017	regulation of cilium assembly	14/1772	0.0018136
GO:2000573	positive regulation of DNA biosynthetic process	14/1772	0.0018136
GO:0060419	heart growth	19/1772	0.0018136
GO:0043535	regulation of blood vessel endothelial cell migration	16/1772	0.00190352
GO:0001959	regulation of cytokine-mediated signaling pathway	21/1772	0.00190673
GO:0036294	cellular response to decreased oxygen levels	21/1772	0.00190673
GO:0031060	regulation of histone methylation	7/1772	0.00197731
GO:0002820	negative regulation of adaptive immune response	12/1772	0.0019818
GO:0045639	positive regulation of myeloid cell differentiation	18/1772	0.00200139
GO:0055017	cardiac muscle tissue growth	18/1772	0.00200139
GO:0010226	response to lithium ion	6/1772	0.00200505
GO:1904994	regulation of leukocyte adhesion to vascular endothelial cell	9/1772	0.00201709
GO:2000515	negative regulation of CD4-positive, alpha-beta T cell activation	9/1772	0.00201709
GO:0051148	negative regulation of muscle cell differentiation	13/1772	0.00205126
GO:0070231	T cell apoptotic process	13/1772	0.00205126
GO:0010001	glial cell differentiation	34/1772	0.00209354
GO:0002477	antigen processing and presentation of exogenous peptide antigen via MHC class Ib	8/1772	0.00211321
GO:0016575	histone deacetylation	8/1772	0.00211321
GO:0000375	RNA splicing, via transesterification reactions	35/1772	0.00211321
GO:0000377	RNA splicing, via transesterification reactions with bulged adenosine as nucleophile	35/1772	0.00211321
GO:0000398	mRNA splicing, via spliceosome	35/1772	0.00211321
GO:0007160	cell-matrix adhesion	29/1772	0.0021674
GO:0007052	mitotic spindle organization	19/1772	0.00217369
GO:0030178	negative regulation of Wnt signaling pathway	23/1772	0.00220534
GO:0071322	cellular response to carbohydrate stimulus	23/1772	0.00220534
GO:0043123	positive regulation of canonical NF-kappaB signal transduction	21/1772	0.00224297
GO:0015931	nucleobase-containing compound transport	26/1772	0.00225386
GO:0071103	DNA conformation change	12/1772	0.00226729
GO:0070213	protein auto-ADP-ribosylation	5/1772	0.00230144
GO:0016239	positive regulation of macroautophagy	14/1772	0.00230144
GO:0032007	negative regulation of TOR signaling	14/1772	0.00230144
GO:0002534	cytokine production involved in inflammatory response	13/1772	0.00232125
GO:0032732	positive regulation of interleukin-1 production	13/1772	0.00232125
GO:0001952	regulation of cell-matrix adhesion	19/1772	0.00236911
GO:0038061	non-canonical NF-kappaB signal transduction	19/1772	0.00236911
GO:0051648	vesicle localization	27/1772	0.00238043
GO:0032392	DNA geometric change	11/1772	0.00242999
GO:0007549	dosage compensation	9/1772	0.00242999
GO:0032817	regulation of natural killer cell proliferation	9/1772	0.00242999
GO:1902882	regulation of response to oxidative stress	9/1772	0.00242999
GO:0042147	retrograde transport, endosome to Golgi	15/1772	0.00247065
GO:0042269	regulation of natural killer cell mediated cytotoxicity	15/1772	0.00247065
GO:0051656	establishment of organelle localization	50/1772	0.00248826
GO:0033135	regulation of peptidyl-serine phosphorylation	22/1772	0.00249475
GO:0019432	triglyceride biosynthetic process	10/1772	0.00250273
GO:0045815	transcription initiation-coupled chromatin remodeling	10/1772	0.00250273
GO:0034250	positive regulation of amide metabolic process	23/1772	0.00254028
GO:2001236	regulation of extrinsic apoptotic signaling pathway	23/1772	0.00254028
GO:0071800	podosome assembly	7/1772	0.00254235
GO:0033143	regulation of intracellular steroid hormone receptor signaling pathway	14/1772	0.00255888
GO:0051650	establishment of vesicle localization	25/1772	0.00255888
GO:0048640	negative regulation of developmental growth	19/1772	0.00255888
GO:1903707	negative regulation of hemopoiesis	19/1772	0.00255888
GO:0060711	labyrinthine layer development	12/1772	0.00256523
GO:0010657	muscle cell apoptotic process	18/1772	0.00259179
GO:0010660	regulation of muscle cell apoptotic process	17/1772	0.00259179
GO:0043247	telomere maintenance in response to DNA damage	8/1772	0.00259179
GO:0044346	fibroblast apoptotic process	8/1772	0.00259179
GO:0051984	positive regulation of chromosome segregation	8/1772	0.00259179
GO:0097696	receptor signaling pathway via STAT	27/1772	0.00267803
GO:1903798	regulation of miRNA processing	6/1772	0.00274534
GO:0034329	cell junction assembly	49/1772	0.00274534
GO:0045638	negative regulation of myeloid cell differentiation	16/1772	0.00283449
GO:0042130	negative regulation of T cell proliferation	14/1772	0.00287822
GO:0071453	cellular response to oxygen levels	22/1772	0.00289294
GO:0060562	epithelial tube morphogenesis	42/1772	0.00290385
GO:0000302	response to reactive oxygen species	25/1772	0.00292842
GO:0002428	antigen processing and presentation of peptide antigen via MHC class Ib	10/1772	0.00292842
GO:0098534	centriole assembly	10/1772	0.00292842
GO:1902991	regulation of amyloid precursor protein catabolic process	10/1772	0.00292842
GO:0031102	neuron projection regeneration	12/1772	0.00292842
GO:0032436	positive regulation of proteasomal ubiquitin-dependent protein catabolic process	15/1772	0.00304195
GO:0001503	ossification	49/1772	0.00311719
GO:0010324	membrane invagination	14/1772	0.00323554
GO:2000629	negative regulation of miRNA metabolic process	8/1772	0.0032389
GO:0043370	regulation of CD4-positive, alpha-beta T cell differentiation	11/1772	0.00325004
GO:0032886	regulation of microtubule-based process	31/1772	0.00325004
GO:2000001	regulation of DNA damage checkpoint	7/1772	0.00326989
GO:2000269	regulation of fibroblast apoptotic process	7/1772	0.00326989
GO:0007259	receptor signaling pathway via JAK-STAT	26/1772	0.0033229
GO:0046579	positive regulation of Ras protein signal transduction	13/1772	0.00333829
GO:1900015	regulation of cytokine production involved in inflammatory response	12/1772	0.00335793
GO:0042542	response to hydrogen peroxide	15/1772	0.00336528
GO:0060420	regulation of heart growth	15/1772	0.00336528
GO:0097581	lamellipodium organization	15/1772	0.00336528
GO:0002244	hematopoietic progenitor cell differentiation	24/1772	0.00336528
GO:0035296	regulation of tube diameter	24/1772	0.00336528
GO:0062013	positive regulation of small molecule metabolic process	24/1772	0.00336528
GO:0097746	blood vessel diameter maintenance	24/1772	0.00336528
GO:0002709	regulation of T cell mediated immunity	18/1772	0.00338416
GO:0002886	regulation of myeloid leukocyte mediated immunity	16/1772	0.00343409
GO:0050852	T cell receptor signaling pathway	20/1772	0.00343466
GO:0070669	response to interleukin-2	5/1772	0.00344583
GO:1901030	positive regulation of mitochondrial outer membrane permeabilization involved in apoptotic signaling pathway	5/1772	0.00344583
GO:1900225	regulation of NLRP3 inflammasome complex assembly	9/1772	0.00344977
GO:0033209	tumor necrosis factor-mediated signaling pathway	14/1772	0.00357447
GO:0007219	Notch signaling pathway	24/1772	0.00359142
GO:0035150	regulation of tube size	24/1772	0.00359142
GO:0071248	cellular response to metal ion	24/1772	0.00359142
GO:0140014	mitotic nuclear division	31/1772	0.00359142
GO:0051494	negative regulation of cytoskeleton organization	23/1772	0.00359503
GO:1990778	protein localization to cell periphery	42/1772	0.00359503
GO:0072659	protein localization to plasma membrane	35/1772	0.00368012
GO:0046580	negative regulation of Ras protein signal transduction	11/1772	0.00368012
GO:0031062	positive regulation of histone methylation	6/1772	0.00368012
GO:0070571	negative regulation of neuron projection regeneration	6/1772	0.00368012
GO:0070920	regulation of regulatory ncRNA processing	6/1772	0.00368012
GO:1901096	regulation of autophagosome maturation	6/1772	0.00368012
GO:0002711	positive regulation of T cell mediated immunity	15/1772	0.00368725
GO:0099024	plasma membrane invagination	13/1772	0.00368922
GO:0030307	positive regulation of cell growth	26/1772	0.00370369
GO:0031343	positive regulation of cell killing	17/1772	0.00371694
GO:0070227	lymphocyte apoptotic process	17/1772	0.00371694
GO:0044409	entry into host	16/1772	0.00373
GO:0006911	phagocytosis, engulfment	12/1772	0.00373002
GO:0060760	positive regulation of response to cytokine stimulus	12/1772	0.00373002
GO:0071214	cellular response to abiotic stimulus	37/1772	0.00379577
GO:0104004	cellular response to environmental stimulus	37/1772	0.00379577
GO:0010594	regulation of endothelial cell migration	23/1772	0.00381294
GO:0048011	neurotrophin TRK receptor signaling pathway	8/1772	0.00386026
GO:0150077	regulation of neuroinflammatory response	8/1772	0.00386026
GO:0019885	antigen processing and presentation of endogenous peptide antigen via MHC class I	10/1772	0.00392997
GO:0051972	regulation of telomerase activity	10/1772	0.00392997
GO:0098927	vesicle-mediated transport between endosomal compartments	10/1772	0.00392997
GO:0044242	cellular lipid catabolic process	28/1772	0.00394775
GO:0050769	positive regulation of neurogenesis	36/1772	0.00400561
GO:0033144	negative regulation of intracellular steroid hormone receptor signaling pathway	9/1772	0.00403946
GO:1903035	negative regulation of response to wounding	15/1772	0.00403946
GO:0002720	positive regulation of cytokine production involved in immune response	17/1772	0.00403946
GO:0060216	definitive hemopoiesis	7/1772	0.00403946
GO:0016052	carbohydrate catabolic process	22/1772	0.00406716
GO:0032092	positive regulation of protein binding	16/1772	0.00407174
GO:0046822	regulation of nucleocytoplasmic transport	19/1772	0.00413319
GO:0002888	positive regulation of myeloid leukocyte mediated immunity	11/1772	0.00415864
GO:0030838	positive regulation of actin filament polymerization	11/1772	0.00415864
GO:0050732	negative regulation of peptidyl-tyrosine phosphorylation	11/1772	0.00415864
GO:0048008	platelet-derived growth factor receptor signaling pathway	12/1772	0.00420036
GO:0055021	regulation of cardiac muscle tissue growth	14/1772	0.00435167
GO:0048661	positive regulation of smooth muscle cell proliferation	17/1772	0.0044257
GO:0001894	tissue homeostasis	32/1772	0.00443379
GO:0060249	anatomical structure homeostasis	32/1772	0.00443379
GO:0032651	regulation of interleukin-1 beta production	15/1772	0.00446364
GO:0150115	cell-substrate junction organization	16/1772	0.00447595
GO:0034198	cellular response to amino acid starvation	10/1772	0.00455394
GO:0045740	positive regulation of DNA replication	10/1772	0.00455394
GO:0006816	calcium ion transport	47/1772	0.0045955
GO:0032623	interleukin-2 production	13/1772	0.0045955
GO:0034248	regulation of amide metabolic process	48/1772	0.00464421
GO:0050999	regulation of nitric-oxide synthase activity	8/1772	0.00466567
GO:0002474	antigen processing and presentation of peptide antigen via MHC class I	11/1772	0.00474877
GO:0032731	positive regulation of interleukin-1 beta production	11/1772	0.00474877
GO:0051898	negative regulation of phosphatidylinositol 3-kinase/protein kinase B signal transduction	11/1772	0.00474877
GO:0032743	positive regulation of interleukin-2 production	9/1772	0.00474877
GO:0141085	regulation of inflammasome-mediated signaling pathway	9/1772	0.00474877
GO:1903573	negative regulation of response to endoplasmic reticulum stress	9/1772	0.00474877
GO:0014909	smooth muscle cell migration	17/1772	0.00479784
GO:0038093	Fc receptor signaling pathway	6/1772	0.00480493
GO:0051000	positive regulation of nitric-oxide synthase activity	6/1772	0.00480493
GO:0006090	pyruvate metabolic process	19/1772	0.00480543
GO:0030282	bone mineralization	19/1772	0.00480543
GO:1903008	organelle disassembly	19/1772	0.00480543
GO:0006401	RNA catabolic process	33/1772	0.00487151
GO:0006895	Golgi to endosome transport	5/1772	0.00487151
GO:0034088	maintenance of mitotic sister chromatid cohesion	5/1772	0.00487151
GO:0036092	phosphatidylinositol-3-phosphate biosynthetic process	5/1772	0.00487151
GO:1902170	cellular response to reactive nitrogen species	5/1772	0.00487151
GO:2000271	positive regulation of fibroblast apoptotic process	5/1772	0.00487151
GO:0007519	skeletal muscle tissue development	26/1772	0.00494559
GO:0051701	biological process involved in interaction with host	21/1772	0.00495264
GO:0031954	positive regulation of protein autophosphorylation	7/1772	0.00498605
GO:0035357	peroxisome proliferator activated receptor signaling pathway	7/1772	0.00498605
GO:0045736	negative regulation of cyclin-dependent protein serine/threonine kinase activity	7/1772	0.00498605
GO:0042982	amyloid precursor protein metabolic process	13/1772	0.00506842
GO:0051146	striated muscle cell differentiation	37/1772	0.005182
GO:0002475	antigen processing and presentation via MHC class Ib	10/1772	0.005182
GO:0002483	antigen processing and presentation of endogenous peptide antigen	10/1772	0.005182
GO:0032210	regulation of telomere maintenance via telomerase	10/1772	0.005182
GO:0070232	regulation of T cell apoptotic process	10/1772	0.005182
GO:0048041	focal adhesion assembly	14/1772	0.00526911
GO:1902850	microtubule cytoskeleton organization involved in mitosis	21/1772	0.00531103
GO:0061912	selective autophagy	15/1772	0.00533374
GO:0001961	positive regulation of cytokine-mediated signaling pathway	11/1772	0.00533833
GO:1904356	regulation of telomere maintenance via telomere lengthening	11/1772	0.00533833
GO:0044546	NLRP3 inflammasome complex assembly	9/1772	0.00552571
GO:1900744	regulation of p38MAPK cascade	9/1772	0.00552571
GO:0035335	peptidyl-tyrosine dephosphorylation	8/1772	0.00553008
GO:0046475	glycerophospholipid catabolic process	8/1772	0.00553008
GO:0120034	positive regulation of plasma membrane bounded cell projection assembly	17/1772	0.00563041
GO:0002377	immunoglobulin production	31/1772	0.00563041
GO:0038034	signal transduction in absence of ligand	13/1772	0.00563041
GO:0097192	extrinsic apoptotic signaling pathway in absence of ligand	13/1772	0.00563041
GO:0090316	positive regulation of intracellular protein transport	20/1772	0.00565163
GO:0043467	regulation of generation of precursor metabolites and energy	21/1772	0.00567828
GO:0034612	response to tumor necrosis factor	25/1772	0.00570454
GO:0051153	regulation of striated muscle cell differentiation	16/1772	0.00576839
GO:0032456	endocytic recycling	14/1772	0.00580639
GO:0007044	cell-substrate junction assembly	15/1772	0.00583468
GO:0031123	RNA 3'-end processing	15/1772	0.00583468
GO:0061082	myeloid leukocyte cytokine production	12/1772	0.00591156
GO:0016601	Rac protein signal transduction	10/1772	0.00594785
GO:0031214	biomineral tissue development	23/1772	0.0059598
GO:0030856	regulation of epithelial cell differentiation	22/1772	0.00603669
GO:0006893	Golgi to plasma membrane transport	11/1772	0.00603669
GO:0042149	cellular response to glucose starvation	11/1772	0.00603669
GO:0002320	lymphoid progenitor cell differentiation	7/1772	0.00609964
GO:0002519	natural killer cell tolerance induction	7/1772	0.00609964
GO:1900407	regulation of cellular response to oxidative stress	7/1772	0.00609964
GO:1904030	negative regulation of cyclin-dependent protein kinase activity	7/1772	0.00609964
GO:1904996	positive regulation of leukocyte adhesion to vascular endothelial cell	7/1772	0.00609964
GO:0000729	DNA double-strand break processing	6/1772	0.00609964
GO:0002643	regulation of tolerance induction	6/1772	0.00609964
GO:0032011	ARF protein signal transduction	6/1772	0.00609964
GO:0032012	regulation of ARF protein signal transduction	6/1772	0.00609964
GO:0043116	negative regulation of vascular permeability	6/1772	0.00609964
GO:0060099	regulation of phagocytosis, engulfment	6/1772	0.00609964
GO:1902004	positive regulation of amyloid-beta formation	6/1772	0.00609964
GO:0043280	positive regulation of cysteine-type endopeptidase activity involved in apoptotic process	18/1772	0.00626951
GO:0045834	positive regulation of lipid metabolic process	23/1772	0.0063009
GO:0035019	somatic stem cell population maintenance	14/1772	0.00633894
GO:0040014	regulation of multicellular organism growth	14/1772	0.00633894
GO:0006984	ER-nucleus signaling pathway	9/1772	0.0063416
GO:0032733	positive regulation of interleukin-10 production	9/1772	0.0063416
GO:1901983	regulation of protein acetylation	9/1772	0.0063416
GO:0051208	sequestering of calcium ion	19/1772	0.00637892
GO:1904019	epithelial cell apoptotic process	21/1772	0.00643532
GO:0043588	skin development	36/1772	0.00648872
GO:0032205	negative regulation of telomere maintenance	8/1772	0.00648872
GO:0032819	positive regulation of natural killer cell proliferation	8/1772	0.00648872
GO:0008637	apoptotic mitochondrial changes	17/1772	0.00651888
GO:0090307	mitotic spindle assembly	12/1772	0.00651888
GO:0061448	connective tissue development	34/1772	0.00665404
GO:0061013	regulation of mRNA catabolic process	23/1772	0.00665404
GO:0032486	Rap protein signal transduction	5/1772	0.00665404
GO:0032717	negative regulation of interleukin-8 production	5/1772	0.00665404
GO:0032933	SREBP signaling pathway	5/1772	0.00665404
GO:0034086	maintenance of sister chromatid cohesion	5/1772	0.00665404
GO:0036065	fucosylation	5/1772	0.00665404
GO:0106014	regulation of inflammatory response to wounding	5/1772	0.00665404
GO:0016073	snRNA metabolic process	10/1772	0.00666184
GO:1903311	regulation of mRNA metabolic process	33/1772	0.00666184
GO:0002040	sprouting angiogenesis	18/1772	0.00666184
GO:0006278	RNA-templated DNA biosynthetic process	11/1772	0.00666184
GO:0007004	telomere maintenance via telomerase	11/1772	0.00666184
GO:0035924	cellular response to vascular endothelial growth factor stimulus	11/1772	0.00666184
GO:0042987	amyloid precursor protein catabolic process	11/1772	0.00666184
GO:0001935	endothelial cell proliferation	22/1772	0.00671986
GO:0002714	positive regulation of B cell mediated immunity	13/1772	0.00674568
GO:0002891	positive regulation of immunoglobulin mediated immune response	13/1772	0.00674568
GO:0045123	cellular extravasation	13/1772	0.00674568
GO:0006997	nucleus organization	19/1772	0.00675996
GO:0001936	regulation of endothelial cell proliferation	20/1772	0.00680045
GO:0032091	negative regulation of protein binding	15/1772	0.00680666
GO:0051983	regulation of chromosome segregation	18/1772	0.0072132
GO:0046890	regulation of lipid biosynthetic process	26/1772	0.0072132
GO:0001885	endothelial cell development	12/1772	0.0072132
GO:0060612	adipose tissue development	12/1772	0.0072132
GO:0002484	antigen processing and presentation of endogenous peptide antigen via MHC class I via ER pathway	9/1772	0.00726953
GO:0045022	early endosome to late endosome transport	9/1772	0.00726953
GO:0046039	GTP metabolic process	7/1772	0.00731558
GO:0060039	pericardium development	7/1772	0.00731558
GO:1902074	response to salt	36/1772	0.00731558
GO:0071241	cellular response to inorganic substance	29/1772	0.00742263
GO:0019915	lipid storage	15/1772	0.00745539
GO:0032611	interleukin-1 beta production	15/1772	0.00745539
GO:0006643	membrane lipid metabolic process	23/1772	0.00745815
GO:0001916	positive regulation of T cell mediated cytotoxicity	11/1772	0.0074756
GO:0002011	morphogenesis of an epithelial sheet	11/1772	0.0074756
GO:0046470	phosphatidylcholine metabolic process	11/1772	0.0074756
GO:0019883	antigen processing and presentation of endogenous antigen	10/1772	0.00752817
GO:0031103	axon regeneration	10/1772	0.00752817
GO:0046638	positive regulation of alpha-beta T cell differentiation	10/1772	0.00752817
GO:0010614	negative regulation of cardiac muscle hypertrophy	8/1772	0.00754316
GO:0009743	response to carbohydrate	26/1772	0.00756413
GO:2001235	positive regulation of apoptotic signaling pathway	22/1772	0.00758048
GO:0006378	mRNA polyadenylation	6/1772	0.00758815
GO:0006658	phosphatidylserine metabolic process	6/1772	0.00758815
GO:0060416	response to growth hormone	6/1772	0.00758815
GO:1905153	regulation of membrane invagination	6/1772	0.00758815
GO:0034394	protein localization to cell surface	12/1772	0.00798939
GO:0061014	positive regulation of mRNA catabolic process	15/1772	0.00812031
GO:0038127	ERBB signaling pathway	17/1772	0.00813588
GO:0042100	B cell proliferation	17/1772	0.00813588
GO:0044000	movement in host	17/1772	0.00813588
GO:0097553	calcium ion transmembrane import into cytosol	24/1772	0.00813657
GO:0032088	negative regulation of NF-kappaB transcription factor activity	13/1772	0.00821426
GO:0031099	regeneration	21/1772	0.00823238
GO:0031109	microtubule polymerization or depolymerization	18/1772	0.00829029
GO:0002476	antigen processing and presentation of endogenous peptide antigen via MHC class Ib	9/1772	0.00829029
GO:0031952	regulation of protein autophosphorylation	9/1772	0.00829029
GO:0032768	regulation of monooxygenase activity	9/1772	0.00829029
GO:0043550	regulation of lipid kinase activity	9/1772	0.00829029
GO:0050691	regulation of defense response to virus by host	9/1772	0.00829029
GO:0140632	canonical inflammasome complex assembly	9/1772	0.00829029
GO:0050807	regulation of synapse organization	33/1772	0.00829029
GO:0045912	negative regulation of carbohydrate metabolic process	11/1772	0.00832328
GO:2001238	positive regulation of extrinsic apoptotic signaling pathway	11/1772	0.00832328
GO:0008630	intrinsic apoptotic signaling pathway in response to DNA damage	16/1772	0.00846513
GO:1902275	regulation of chromatin organization	10/1772	0.00849496
GO:1990928	response to amino acid starvation	10/1772	0.00849496
GO:0007626	locomotory behavior	30/1772	0.00850496
GO:0006402	mRNA catabolic process	28/1772	0.00851536
GO:0051100	negative regulation of binding	21/1772	0.00870336
GO:0032770	positive regulation of monooxygenase activity	7/1772	0.00870336
GO:0034121	regulation of toll-like receptor signaling pathway	7/1772	0.00870336
GO:1902894	negative regulation of miRNA transcription	7/1772	0.00870336
GO:0042593	glucose homeostasis	32/1772	0.00870336
GO:0010569	regulation of double-strand break repair via homologous recombination	12/1772	0.00870336
GO:0042270	protection from natural killer cell mediated cytotoxicity	8/1772	0.00870336
GO:0050869	negative regulation of B cell activation	8/1772	0.00870336
GO:0060966	regulation of gene silencing by regulatory ncRNA	8/1772	0.00870336
GO:0097242	amyloid-beta clearance	8/1772	0.00870336
GO:1902110	positive regulation of mitochondrial membrane permeability involved in apoptotic process	8/1772	0.00870336
GO:0071887	leukocyte apoptotic process	20/1772	0.00870336
GO:0002713	negative regulation of B cell mediated immunity	5/1772	0.00870336
GO:0002890	negative regulation of immunoglobulin mediated immune response	5/1772	0.00870336
GO:0007076	mitotic chromosome condensation	5/1772	0.00870336
GO:0030259	lipid glycosylation	5/1772	0.00870336
GO:0048681	negative regulation of axon regeneration	5/1772	0.00870336
GO:0071501	cellular response to sterol depletion	5/1772	0.00870336
GO:0071838	cell proliferation in bone marrow	5/1772	0.00870336
GO:0097202	activation of cysteine-type endopeptidase activity	5/1772	0.00870336
GO:2000811	negative regulation of anoikis	5/1772	0.00870336
GO:0001906	cell killing	31/1772	0.00872763
GO:0048002	antigen processing and presentation of peptide antigen	13/1772	0.00885366
GO:0033500	carbohydrate homeostasis	32/1772	0.00908677
GO:0050832	defense response to fungus	11/1772	0.00922619
GO:0060538	skeletal muscle organ development	26/1772	0.00925241
GO:0071222	cellular response to lipopolysaccharide	33/1772	0.00932746
GO:0045820	negative regulation of glycolytic process	6/1772	0.00932746
GO:0070423	nucleotide-binding oligomerization domain containing signaling pathway	6/1772	0.00932746
GO:0090305	nucleic acid phosphodiester bond hydrolysis	6/1772	0.00932746
GO:0098856	intestinal lipid absorption	6/1772	0.00932746
GO:0140861	DNA repair-dependent chromatin remodeling	6/1772	0.00932746
GO:1903214	regulation of protein targeting to mitochondrion	6/1772	0.00932746
GO:2000114	regulation of establishment of cell polarity	6/1772	0.00932746
GO:2000209	regulation of anoikis	6/1772	0.00932746
GO:0044788	modulation by host of viral process	9/1772	0.00932746
GO:0046467	membrane lipid biosynthetic process	18/1772	0.00932746
GO:0051209	release of sequestered calcium ion into cytosol	18/1772	0.00932746
GO:0006096	glycolytic process	15/1772	0.00932746
GO:0007173	epidermal growth factor receptor signaling pathway	15/1772	0.00932746
GO:0043029	T cell homeostasis	10/1772	0.00941726
GO:1901264	carbohydrate derivative transport	12/1772	0.00957123
GO:0043648	dicarboxylic acid metabolic process	14/1772	0.00958743
GO:0048708	astrocyte differentiation	14/1772	0.00958743
GO:0050000	chromosome localization	16/1772	0.00972217
GO:0003015	heart process	28/1772	0.00972335
GO:0099173	postsynapse organization	28/1772	0.00972335
GO:0051897	positive regulation of phosphatidylinositol 3-kinase/protein kinase B signal transduction	23/1772	0.00973475
GO:0070507	regulation of microtubule cytoskeleton organization	20/1772	0.00987916
GO:0048145	regulation of fibroblast proliferation	17/1772	0.009929
GO:0051236	establishment of RNA localization	19/1772	0.00998997
GO:0009791	post-embryonic development	18/1772	0.00999906
GO:0051283	negative regulation of sequestering of calcium ion	18/1772	0.00999906
GO:0045766	positive regulation of angiogenesis	22/1772	0.0100285
GO:1904018	positive regulation of vasculature development	22/1772	0.0100285
GO:0014741	negative regulation of muscle hypertrophy	8/1772	0.0100362
GO:0048013	ephrin receptor signaling pathway	8/1772	0.0100362
GO:1903901	negative regulation of viral life cycle	8/1772	0.0100362
GO:0014910	regulation of smooth muscle cell migration	15/1772	0.0100939
GO:0002717	positive regulation of natural killer cell mediated immunity	11/1772	0.0101461
GO:0070897	transcription preinitiation complex assembly	11/1772	0.0101461
GO:0060252	positive regulation of glial cell proliferation	7/1772	0.0101951
GO:0060907	positive regulation of macrophage cytokine production	7/1772	0.0101951
GO:0071312	cellular response to alkaloid	7/1772	0.0101951
GO:2001242	regulation of intrinsic apoptotic signaling pathway	23/1772	0.0102524
GO:0045670	regulation of osteoclast differentiation	14/1772	0.0103847
GO:0060079	excitatory postsynaptic potential	14/1772	0.0103847
GO:0060395	SMAD protein signal transduction	14/1772	0.0103847
GO:0001764	neuron migration	24/1772	0.0104468
GO:0007260	tyrosine phosphorylation of STAT protein	12/1772	0.0104603
GO:0010633	negative regulation of epithelial cell migration	12/1772	0.0104603
GO:0010833	telomere maintenance via telomere lengthening	12/1772	0.0104603
GO:0034243	regulation of transcription elongation by RNA polymerase II	12/1772	0.0104603
GO:0070228	regulation of lymphocyte apoptotic process	13/1772	0.0105094
GO:0070373	negative regulation of ERK1 and ERK2 cascade	13/1772	0.0105094
GO:0001937	negative regulation of endothelial cell proliferation	9/1772	0.01051
GO:0002686	negative regulation of leukocyte migration	9/1772	0.01051
GO:0010824	regulation of centrosome duplication	9/1772	0.01051
GO:0141084	inflammasome-mediated signaling pathway	9/1772	0.01051
GO:0030316	osteoclast differentiation	18/1772	0.010584
GO:0031330	negative regulation of cellular catabolic process	23/1772	0.010803
GO:0045216	cell-cell junction organization	26/1772	0.0112276
GO:0099565	chemical synaptic transmission, postsynaptic	16/1772	0.0112416
GO:0016032	viral process	34/1772	0.0112461
GO:0001954	positive regulation of cell-matrix adhesion	11/1772	0.0112461
GO:0032786	positive regulation of DNA-templated transcription, elongation	11/1772	0.0112461
GO:0031623	receptor internalization	19/1772	0.0112461
GO:0006991	response to sterol depletion	5/1772	0.0112461
GO:0031987	locomotion involved in locomotory behavior	5/1772	0.0112461
GO:0035970	peptidyl-threonine dephosphorylation	5/1772	0.0112461
GO:1901522	positive regulation of transcription from RNA polymerase II promoter involved in cellular response to chemical stimulus	5/1772	0.0112461
GO:1902043	positive regulation of extrinsic apoptotic signaling pathway via death domain receptors	5/1772	0.0112461
GO:0051261	protein depolymerization	17/1772	0.0112981
GO:0090174	organelle membrane fusion	17/1772	0.0112981
GO:0051282	regulation of sequestering of calcium ion	18/1772	0.0112981
GO:0099175	regulation of postsynapse organization	18/1772	0.0112981
GO:0035872	nucleotide-binding domain, leucine rich repeat containing receptor signaling pathway	6/1772	0.0112981
GO:0051220	cytoplasmic sequestering of protein	6/1772	0.0112981
GO:0060333	type II interferon-mediated signaling pathway	6/1772	0.0112981
GO:0050803	regulation of synapse structure or activity	33/1772	0.0113301
GO:0071695	anatomical structure maturation	33/1772	0.0113301
GO:0035304	regulation of protein dephosphorylation	13/1772	0.0113301
GO:0000380	alternative mRNA splicing, via spliceosome	12/1772	0.0113301
GO:0009620	response to fungus	12/1772	0.0113301
GO:0001773	myeloid dendritic cell activation	8/1772	0.0113301
GO:0060674	placenta blood vessel development	8/1772	0.0113301
GO:0071402	cellular response to lipoprotein particle stimulus	8/1772	0.0113301
GO:1902003	regulation of amyloid-beta formation	8/1772	0.0113301
GO:1902686	mitochondrial outer membrane permeabilization involved in programmed cell death	8/1772	0.0113301
GO:0002315	marginal zone B cell differentiation	4/1772	0.0113301
GO:0018023	peptidyl-lysine trimethylation	4/1772	0.0113301
GO:0032056	positive regulation of translation in response to stress	4/1772	0.0113301
GO:0033152	immunoglobulin V(D)J recombination	4/1772	0.0113301
GO:0046543	development of secondary female sexual characteristics	4/1772	0.0113301
GO:0071352	cellular response to interleukin-2	4/1772	0.0113301
GO:1901977	negative regulation of cell cycle checkpoint	4/1772	0.0113301
GO:2000197	regulation of ribonucleoprotein complex localization	4/1772	0.0113301
GO:0034113	heterotypic cell-cell adhesion	10/1772	0.0115781
GO:0050435	amyloid-beta metabolic process	10/1772	0.0115781
GO:0003298	physiological muscle hypertrophy	9/1772	0.0117443
GO:0003301	physiological cardiac muscle hypertrophy	9/1772	0.0117443
GO:0030501	positive regulation of bone mineralization	9/1772	0.0117443
GO:0048873	homeostasis of number of cells within a tissue	9/1772	0.0117443
GO:0061049	cell growth involved in cardiac muscle cell development	9/1772	0.0117443
GO:0140718	facultative heterochromatin formation	9/1772	0.0117443
GO:0006688	glycosphingolipid biosynthetic process	7/1772	0.0117752
GO:0043276	anoikis	7/1772	0.0117752
GO:0045830	positive regulation of isotype switching	7/1772	0.0117752
GO:0051402	neuron apoptotic process	37/1772	0.0119894
GO:0046503	glycerolipid catabolic process	11/1772	0.012222
GO:0070059	intrinsic apoptotic signaling pathway in response to endoplasmic reticulum stress	11/1772	0.012222
GO:0071356	cellular response to tumor necrosis factor	22/1772	0.0123085
GO:0001704	formation of primary germ layer	15/1772	0.0125095
GO:0021915	neural tube development	23/1772	0.0125491
GO:1901888	regulation of cell junction assembly	27/1772	0.0127572
GO:0052372	modulation by symbiont of entry into host	10/1772	0.0130377
GO:0006970	response to osmotic stress	14/1772	0.0131206
GO:2001251	negative regulation of chromosome organization	14/1772	0.0131206
GO:0035329	hippo signaling	8/1772	0.0131527
GO:0009266	response to temperature stimulus	20/1772	0.0131528
GO:0019318	hexose metabolic process	28/1772	0.0133087
GO:0030890	positive regulation of B cell proliferation	9/1772	0.0133917
GO:0034205	amyloid-beta formation	9/1772	0.0133917
GO:1900077	negative regulation of cellular response to insulin stimulus	9/1772	0.0133917
GO:0003281	ventricular septum development	13/1772	0.0135043
GO:0030500	regulation of bone mineralization	13/1772	0.0135043
GO:0046323	glucose import	13/1772	0.0135043
GO:0036503	ERAD pathway	15/1772	0.0135043
GO:0051303	establishment of chromosome localization	15/1772	0.0135043
GO:0001678	intracellular glucose homeostasis	21/1772	0.0135043
GO:0009247	glycolipid biosynthetic process	11/1772	0.0135494
GO:0048015	phosphatidylinositol-mediated signaling	6/1772	0.013613
GO:0097284	hepatocyte apoptotic process	6/1772	0.013613
GO:1901028	regulation of mitochondrial outer membrane permeabilization involved in apoptotic signaling pathway	6/1772	0.013613
GO:0006919	activation of cysteine-type endopeptidase activity involved in apoptotic process	12/1772	0.0136501
GO:0014812	muscle cell migration	17/1772	0.0137201
GO:0071219	cellular response to molecule of bacterial origin	33/1772	0.0138555
GO:0007034	vacuolar transport	20/1772	0.0138572
GO:0003299	muscle hypertrophy in response to stress	7/1772	0.0138572
GO:0014898	cardiac muscle hypertrophy in response to stress	7/1772	0.0138572
GO:0055022	negative regulation of cardiac muscle tissue growth	7/1772	0.0138572
GO:0061117	negative regulation of heart growth	7/1772	0.0138572
GO:0070198	protein localization to chromosome, telomeric region	7/1772	0.0138572
GO:0030148	sphingolipid biosynthetic process	14/1772	0.0140924
GO:0038202	TORC1 signaling	14/1772	0.0140924
GO:0046718	viral entry into host cell	14/1772	0.0140924
GO:0001574	ganglioside biosynthetic process	5/1772	0.0140934
GO:0032239	regulation of nucleobase-containing compound transport	5/1772	0.0140934
GO:0060100	positive regulation of phagocytosis, engulfment	5/1772	0.0140934
GO:1904355	positive regulation of telomere capping	5/1772	0.0140934
GO:1905155	positive regulation of membrane invagination	5/1772	0.0140934
GO:1905288	vascular associated smooth muscle cell apoptotic process	5/1772	0.0140934
GO:1905459	regulation of vascular associated smooth muscle cell apoptotic process	5/1772	0.0140934
GO:0010721	negative regulation of cell development	33/1772	0.0143243
GO:0035306	positive regulation of dephosphorylation	10/1772	0.0143243
GO:0046460	neutral lipid biosynthetic process	10/1772	0.0143243
GO:0046463	acylglycerol biosynthetic process	10/1772	0.0143243
GO:0051123	RNA polymerase II preinitiation complex assembly	10/1772	0.0143243
GO:2001243	negative regulation of intrinsic apoptotic signaling pathway	15/1772	0.0144026
GO:0009612	response to mechanical stimulus	22/1772	0.014408
GO:0014855	striated muscle cell proliferation	13/1772	0.0145242
GO:0048259	regulation of receptor-mediated endocytosis	17/1772	0.0145435
GO:0006006	glucose metabolic process	25/1772	0.0146784
GO:0061351	neural precursor cell proliferation	25/1772	0.0146784
GO:0071216	cellular response to biotic stimulus	35/1772	0.0146866
GO:0001914	regulation of T cell mediated cytotoxicity	11/1772	0.014757
GO:0007032	endosome organization	11/1772	0.014757
GO:0072678	T cell migration	11/1772	0.014757
GO:0150116	regulation of cell-substrate junction organization	11/1772	0.014757
GO:0010822	positive regulation of mitochondrion organization	12/1772	0.014757
GO:0061180	mammary gland epithelium development	12/1772	0.014757
GO:0035794	positive regulation of mitochondrial membrane permeability	8/1772	0.0147669
GO:0045601	regulation of endothelial cell differentiation	8/1772	0.0147669
GO:1900026	positive regulation of substrate adhesion-dependent cell spreading	8/1772	0.0147669
GO:0045663	positive regulation of myoblast differentiation	9/1772	0.0148012
GO:0006941	striated muscle contraction	21/1772	0.014863
GO:1902904	negative regulation of supramolecular fiber organization	21/1772	0.014863
GO:0019058	viral life cycle	27/1772	0.0151475
GO:0019217	regulation of fatty acid metabolic process	15/1772	0.0154559
GO:2000181	negative regulation of blood vessel morphogenesis	15/1772	0.0154559
GO:0015748	organophosphate ester transport	17/1772	0.0154963
GO:0021700	developmental maturation	38/1772	0.0155501
GO:0008585	female gonad development	16/1772	0.0155529
GO:0002645	positive regulation of tolerance induction	4/1772	0.0156729
GO:0043320	natural killer cell degranulation	4/1772	0.0156729
GO:0048539	bone marrow development	4/1772	0.0156729
GO:0071166	ribonucleoprotein complex localization	4/1772	0.0156729
GO:0071732	cellular response to nitric oxide	4/1772	0.0156729
GO:0033627	cell adhesion mediated by integrin	13/1772	0.0156737
GO:0050767	regulation of neurogenesis	46/1772	0.0157418
GO:0030225	macrophage differentiation	10/1772	0.0158081
GO:0046902	regulation of mitochondrial membrane permeability	10/1772	0.0158081
GO:0014887	cardiac muscle adaptation	7/1772	0.0159256
GO:0032212	positive regulation of telomere maintenance via telomerase	7/1772	0.0159256
GO:0046597	negative regulation of viral entry into host cell	7/1772	0.0159256
GO:2000108	positive regulation of leukocyte apoptotic process	7/1772	0.0159256
GO:0007163	establishment or maintenance of cell polarity	26/1772	0.0159256
GO:0060047	heart contraction	26/1772	0.0159256
GO:0010507	negative regulation of autophagy	12/1772	0.016026
GO:0048771	tissue remodeling	24/1772	0.016026
GO:0035024	negative regulation of Rho protein signal transduction	6/1772	0.016026
GO:0035855	megakaryocyte development	6/1772	0.016026
GO:0043371	negative regulation of CD4-positive, alpha-beta T cell differentiation	6/1772	0.016026
GO:0070242	thymocyte apoptotic process	6/1772	0.016026
GO:0097006	regulation of plasma lipoprotein particle levels	11/1772	0.0160744
GO:0034614	cellular response to reactive oxygen species	18/1772	0.0160848
GO:1903313	positive regulation of mRNA metabolic process	18/1772	0.0160848
GO:0051259	protein complex oligomerization	28/1772	0.0162301
GO:0060048	cardiac muscle contraction	17/1772	0.0163777
GO:1901343	negative regulation of vasculature development	15/1772	0.0164479
GO:1902041	regulation of extrinsic apoptotic signaling pathway via death domain receptors	9/1772	0.0165172
GO:0051962	positive regulation of nervous system development	38/1772	0.0165397
GO:0000422	autophagy of mitochondrion	13/1772	0.0169332
GO:0061726	mitochondrion disassembly	13/1772	0.0169332
GO:0014902	myotube differentiation	18/1772	0.0172088
GO:0001974	blood vessel remodeling	10/1772	0.0174981
GO:0043407	negative regulation of MAP kinase activity	10/1772	0.0174981
GO:0034446	substrate adhesion-dependent cell spreading	14/1772	0.0174981
GO:0031397	negative regulation of protein ubiquitination	12/1772	0.0174981
GO:1901880	negative regulation of protein depolymerization	12/1772	0.0174981
GO:0014041	regulation of neuron maturation	5/1772	0.0174984
GO:0060382	regulation of DNA strand elongation	5/1772	0.0174984
GO:1902563	regulation of neutrophil activation	5/1772	0.0174984
GO:0006869	lipid transport	42/1772	0.0176309
GO:2000106	regulation of leukocyte apoptotic process	16/1772	0.0176309
GO:0042116	macrophage activation	15/1772	0.0176309
GO:0043255	regulation of carbohydrate biosynthetic process	15/1772	0.0176309
GO:0042509	regulation of tyrosine phosphorylation of STAT protein	11/1772	0.0176309
GO:0046324	regulation of glucose import	11/1772	0.0176309
GO:0061097	regulation of protein tyrosine kinase activity	11/1772	0.0176309
GO:0022612	gland morphogenesis	19/1772	0.0176615
GO:0071333	cellular response to glucose stimulus	19/1772	0.0176615
GO:0048588	developmental cell growth	30/1772	0.017756
GO:0030010	establishment of cell polarity	20/1772	0.0181281
GO:0060348	bone development	26/1772	0.0182673
GO:1903321	negative regulation of protein modification by small protein conjugation or removal	13/1772	0.0182979
GO:1903432	regulation of TORC1 signaling	13/1772	0.0182979
GO:0002313	mature B cell differentiation involved in immune response	7/1772	0.0183296
GO:0009225	nucleotide-sugar metabolic process	7/1772	0.0183296
GO:0060964	regulation of miRNA-mediated gene silencing	7/1772	0.0183296
GO:0061050	regulation of cell growth involved in cardiac muscle cell development	7/1772	0.0183296
GO:0097345	mitochondrial outer membrane permeabilization	7/1772	0.0183296
GO:1904706	negative regulation of vascular associated smooth muscle cell proliferation	7/1772	0.0183296
GO:0010934	macrophage cytokine production	9/1772	0.018373
GO:0042304	regulation of fatty acid biosynthetic process	9/1772	0.018373
GO:0043666	regulation of phosphoprotein phosphatase activity	9/1772	0.018373
GO:0050687	negative regulation of defense response to virus	9/1772	0.018373
GO:0045445	myoblast differentiation	16/1772	0.0187467
GO:0046545	development of primary female sexual characteristics	16/1772	0.0187467
GO:0046889	positive regulation of lipid biosynthetic process	15/1772	0.0187467
GO:0002486	antigen processing and presentation of endogenous peptide antigen via MHC class I via ER pathway, TAP-independent	8/1772	0.0187467
GO:0030261	chromosome condensation	8/1772	0.0187467
GO:0035307	positive regulation of protein dephosphorylation	8/1772	0.0187467
GO:0038084	vascular endothelial growth factor signaling pathway	8/1772	0.0187467
GO:0061081	positive regulation of myeloid leukocyte cytokine production involved in immune response	8/1772	0.0187467
GO:1902108	regulation of mitochondrial membrane permeability involved in apoptotic process	8/1772	0.0187467
GO:1904707	positive regulation of vascular associated smooth muscle cell proliferation	8/1772	0.0187467
GO:1905710	positive regulation of membrane permeability	8/1772	0.0187467
GO:0001913	T cell mediated cytotoxicity	12/1772	0.0187467
GO:0006493	protein O-linked glycosylation	12/1772	0.0187467
GO:0046626	regulation of insulin receptor signaling pathway	12/1772	0.0187467
GO:0051851	modulation by host of symbiont process	12/1772	0.0187467
GO:0001813	regulation of antibody-dependent cellular cytotoxicity	6/1772	0.0187601
GO:0001815	positive regulation of antibody-dependent cellular cytotoxicity	6/1772	0.0187601
GO:0006353	DNA-templated transcription termination	6/1772	0.0187601
GO:0010866	regulation of triglyceride biosynthetic process	6/1772	0.0187601
GO:0046782	regulation of viral transcription	6/1772	0.0187601
GO:0046856	phosphatidylinositol dephosphorylation	6/1772	0.0187601
GO:0150146	cell junction disassembly	6/1772	0.0187601
GO:1904357	negative regulation of telomere maintenance via telomere lengthening	6/1772	0.0187601
GO:0015850	organic hydroxy compound transport	32/1772	0.0187862
GO:0014015	positive regulation of gliogenesis	13/1772	0.0195469
GO:0015914	phospholipid transport	13/1772	0.0195469
GO:0002688	regulation of leukocyte chemotaxis	17/1772	0.0195533
GO:0008643	carbohydrate transport	19/1772	0.0195959
GO:0071331	cellular response to hexose stimulus	19/1772	0.0195959
GO:1903828	negative regulation of protein localization	26/1772	0.0197121
GO:0006906	vesicle fusion	16/1772	0.0198735
GO:0035303	regulation of dephosphorylation	16/1772	0.0198735
GO:0010565	regulation of cellular ketone metabolic process	20/1772	0.0199647
GO:0055088	lipid homeostasis	21/1772	0.0202049
GO:0006631	fatty acid metabolic process	43/1772	0.0203251
GO:0002478	antigen processing and presentation of exogenous peptide antigen	9/1772	0.0203251
GO:0031124	mRNA 3'-end processing	9/1772	0.0203251
GO:0043124	negative regulation of canonical NF-kappaB signal transduction	9/1772	0.0203251
GO:0090207	regulation of triglyceride metabolic process	9/1772	0.0203251
GO:0005977	glycogen metabolic process	12/1772	0.0203251
GO:0010038	response to metal ion	32/1772	0.0203561
GO:0000280	nuclear division	42/1772	0.0204469
GO:0002664	regulation of T cell tolerance induction	4/1772	0.0205465
GO:0042994	cytoplasmic sequestering of transcription factor	4/1772	0.0205465
GO:0045647	negative regulation of erythrocyte differentiation	4/1772	0.0205465
GO:0106015	negative regulation of inflammatory response to wounding	4/1772	0.0205465
GO:1904415	regulation of xenophagy	4/1772	0.0205465
GO:1904417	positive regulation of xenophagy	4/1772	0.0205465
GO:1905456	regulation of lymphoid progenitor cell differentiation	4/1772	0.0205465
GO:0071326	cellular response to monosaccharide stimulus	19/1772	0.0206403
GO:0045806	negative regulation of endocytosis	11/1772	0.0207383
GO:0045911	positive regulation of DNA recombination	11/1772	0.0207383
GO:0048678	response to axon injury	11/1772	0.0207383
GO:0090559	regulation of membrane permeability	11/1772	0.0207383
GO:0071404	cellular response to low-density lipoprotein particle stimulus	7/1772	0.0207383
GO:1900368	regulation of post-transcriptional gene silencing by regulatory ncRNA	7/1772	0.0207383
GO:0032655	regulation of interleukin-12 production	10/1772	0.0207388
GO:0045620	negative regulation of lymphocyte differentiation	10/1772	0.0207388
GO:0045954	positive regulation of natural killer cell mediated cytotoxicity	10/1772	0.0207388
GO:0098815	modulation of excitatory postsynaptic potential	10/1772	0.0207388
GO:0006403	RNA localization	20/1772	0.0208439
GO:0006664	glycolipid metabolic process	13/1772	0.0208439
GO:0035050	embryonic heart tube development	13/1772	0.0208439
GO:0048639	positive regulation of developmental growth	24/1772	0.0208439
GO:0010613	positive regulation of cardiac muscle hypertrophy	8/1772	0.0208439
GO:0017145	stem cell division	8/1772	0.0208439
GO:2000008	regulation of protein localization to cell surface	8/1772	0.0208439
GO:0007252	I-kappaB phosphorylation	5/1772	0.0208888
GO:0010867	positive regulation of triglyceride biosynthetic process	5/1772	0.0208888
GO:0042953	lipoprotein transport	5/1772	0.0208888
GO:0045579	positive regulation of B cell differentiation	5/1772	0.0208888
GO:0045986	negative regulation of smooth muscle contraction	5/1772	0.0208888
GO:0060396	growth hormone receptor signaling pathway	5/1772	0.0208888
GO:0070243	regulation of thymocyte apoptotic process	5/1772	0.0208888
GO:0071378	cellular response to growth hormone stimulus	5/1772	0.0208888
GO:0106070	regulation of adenylate cyclase-activating G protein-coupled receptor signaling pathway	5/1772	0.0208888
GO:0051028	mRNA transport	15/1772	0.0210274
GO:0008203	cholesterol metabolic process	18/1772	0.0210274
GO:0034341	response to type II interferon	18/1772	0.0210274
GO:0048144	fibroblast proliferation	18/1772	0.0210274
GO:0006376	mRNA splice site recognition	6/1772	0.0217936
GO:0009649	entrainment of circadian clock	6/1772	0.0217936
GO:0032639	TRAIL production	6/1772	0.0217936
GO:0032679	regulation of TRAIL production	6/1772	0.0217936
GO:0032759	positive regulation of TRAIL production	6/1772	0.0217936
GO:0032878	regulation of establishment or maintenance of cell polarity	6/1772	0.0217936
GO:0060716	labyrinthine layer blood vessel development	6/1772	0.0217936
GO:1900037	regulation of cellular response to hypoxia	6/1772	0.0217936
GO:0007041	lysosomal transport	16/1772	0.0221797
GO:0002042	cell migration involved in sprouting angiogenesis	9/1772	0.0221797
GO:0032715	negative regulation of interleukin-6 production	9/1772	0.0221797
GO:0045581	negative regulation of T cell differentiation	9/1772	0.0221797
GO:0098586	cellular response to virus	9/1772	0.0221797
GO:0045913	positive regulation of carbohydrate metabolic process	13/1772	0.0222773
GO:1901879	regulation of protein depolymerization	13/1772	0.0222773
GO:1903509	liposaccharide metabolic process	13/1772	0.0222773
GO:0032922	circadian regulation of gene expression	11/1772	0.0223066
GO:2000144	positive regulation of DNA-templated transcription initiation	11/1772	0.0223066
GO:0090287	regulation of cellular response to growth factor stimulus	32/1772	0.0223669
GO:0010906	regulation of glucose metabolic process	15/1772	0.0223904
GO:0042177	negative regulation of protein catabolic process	15/1772	0.0223904
GO:0034655	nucleobase-containing compound catabolic process	39/1772	0.0224482
GO:1901222	regulation of non-canonical NF-kappaB signal transduction	14/1772	0.0224482
GO:0032653	regulation of interleukin-10 production	10/1772	0.0224655
GO:0051893	regulation of focal adhesion assembly	10/1772	0.0224655
GO:0060324	face development	10/1772	0.0224655
GO:0090109	regulation of cell-substrate junction assembly	10/1772	0.0224655
GO:0051168	nuclear export	20/1772	0.0228997
GO:0050792	regulation of viral process	21/1772	0.0230076
GO:0000245	spliceosomal complex assembly	8/1772	0.0231838
GO:0010935	regulation of macrophage cytokine production	8/1772	0.0231838
GO:0014742	positive regulation of muscle hypertrophy	8/1772	0.0231838
GO:0021955	central nervous system neuron axonogenesis	8/1772	0.0231838
GO:0045066	regulatory T cell differentiation	8/1772	0.0231838
GO:0048147	negative regulation of fibroblast proliferation	8/1772	0.0231838
GO:0035023	regulation of Rho protein signal transduction	12/1772	0.0232005
GO:0044042	glucan metabolic process	12/1772	0.0232005
GO:0051304	chromosome separation	12/1772	0.0232005
GO:2000736	regulation of stem cell differentiation	12/1772	0.0232005
GO:0000002	mitochondrial genome maintenance	7/1772	0.0232005
GO:0010719	negative regulation of epithelial to mesenchymal transition	7/1772	0.0232005
GO:0043537	negative regulation of blood vessel endothelial cell migration	7/1772	0.0232005
GO:0046677	response to antibiotic	7/1772	0.0232005
GO:0055094	response to lipoprotein particle	7/1772	0.0232005
GO:0060147	regulation of post-transcriptional gene silencing	7/1772	0.0232005
GO:0001837	epithelial to mesenchymal transition	19/1772	0.0238164
GO:0002687	positive regulation of leukocyte migration	20/1772	0.0240553
GO:0005996	monosaccharide metabolic process	29/1772	0.0242476
GO:0045727	positive regulation of translation	17/1772	0.0242476
GO:0022602	ovulation cycle process	9/1772	0.0244447
GO:0006360	transcription by RNA polymerase I	10/1772	0.0246767
GO:0032615	interleukin-12 production	10/1772	0.0246767
GO:0072331	signal transduction by p53 class mediator	18/1772	0.0248593
GO:0030048	actin filament-based movement	16/1772	0.024954
GO:0060078	regulation of postsynaptic membrane potential	16/1772	0.024954
GO:1900180	regulation of protein localization to nucleus	19/1772	0.0251577
GO:0060998	regulation of dendritic spine development	12/1772	0.0251577
GO:0006268	DNA unwinding involved in DNA replication	5/1772	0.0251577
GO:0030889	negative regulation of B cell proliferation	5/1772	0.0251577
GO:0034349	glial cell apoptotic process	5/1772	0.0251577
GO:0035065	regulation of histone acetylation	5/1772	0.0251577
GO:0036120	cellular response to platelet-derived growth factor stimulus	5/1772	0.0251577
GO:0043249	erythrocyte maturation	5/1772	0.0251577
GO:0044872	lipoprotein localization	5/1772	0.0251577
GO:0051383	kinetochore organization	5/1772	0.0251577
GO:1901673	regulation of mitotic spindle assembly	5/1772	0.0251577
GO:0045723	positive regulation of fatty acid biosynthetic process	6/1772	0.0252274
GO:0002275	myeloid cell activation involved in immune response	15/1772	0.0253309
GO:0014706	striated muscle tissue development	30/1772	0.0253906
GO:0005976	polysaccharide metabolic process	14/1772	0.0256058
GO:0019751	polyol metabolic process	14/1772	0.0256058
GO:0002347	response to tumor cell	8/1772	0.0257878
GO:0006356	regulation of transcription by RNA polymerase I	8/1772	0.0257878
GO:0030835	negative regulation of actin filament depolymerization	8/1772	0.0257878
GO:0032373	positive regulation of sterol transport	8/1772	0.0257878
GO:0032376	positive regulation of cholesterol transport	8/1772	0.0257878
GO:0032656	regulation of interleukin-13 production	8/1772	0.0257878
GO:0046326	positive regulation of glucose import	8/1772	0.0257878
GO:0002328	pro-B cell differentiation	4/1772	0.0258801
GO:0014745	negative regulation of muscle adaptation	4/1772	0.0258801
GO:0043201	response to leucine	4/1772	0.0258801
GO:0043650	dicarboxylic acid biosynthetic process	4/1772	0.0258801
GO:0045136	development of secondary sexual characteristics	4/1772	0.0258801
GO:0045625	regulation of T-helper 1 cell differentiation	4/1772	0.0258801
GO:0051571	positive regulation of histone H3-K4 methylation	4/1772	0.0258801
GO:0051974	negative regulation of telomerase activity	4/1772	0.0258801
GO:0071233	cellular response to leucine	4/1772	0.0258801
GO:0071863	regulation of cell proliferation in bone marrow	4/1772	0.0258801
GO:1900044	regulation of protein K63-linked ubiquitination	4/1772	0.0258801
GO:1900102	negative regulation of endoplasmic reticulum unfolded protein response	4/1772	0.0258801
GO:0043618	regulation of transcription from RNA polymerase II promoter in response to stress	7/1772	0.0262454
GO:1904358	positive regulation of telomere maintenance via telomere lengthening	7/1772	0.0262454
GO:0044270	cellular nitrogen compound catabolic process	41/1772	0.0263697
GO:0046700	heterocycle catabolic process	41/1772	0.0263697
GO:0043010	camera-type eye development	36/1772	0.0264328
GO:0033344	cholesterol efflux	10/1772	0.026645
GO:0042551	neuron maturation	10/1772	0.026645
GO:0006111	regulation of gluconeogenesis	9/1772	0.026645
GO:0060251	regulation of glial cell proliferation	9/1772	0.026645
GO:0055006	cardiac cell development	15/1772	0.0267304
GO:1901989	positive regulation of cell cycle phase transition	15/1772	0.0267304
GO:0032729	positive regulation of type II interferon production	12/1772	0.0268468
GO:0046434	organophosphate catabolic process	17/1772	0.0268474
GO:0016525	negative regulation of angiogenesis	14/1772	0.0271166
GO:0090263	positive regulation of canonical Wnt signaling pathway	14/1772	0.0271166
GO:0021954	central nervous system neuron development	13/1772	0.0271678
GO:1901874	negative regulation of post-translational protein modification	13/1772	0.0271678
GO:1903169	regulation of calcium ion transmembrane transport	22/1772	0.0273769
GO:0042552	myelination	21/1772	0.0275772
GO:0006937	regulation of muscle contraction	19/1772	0.0275772
GO:0097530	granulocyte migration	19/1772	0.0275772
GO:0045931	positive regulation of mitotic cell cycle	16/1772	0.0277382
GO:0046847	filopodium assembly	11/1772	0.0282232
GO:0006665	sphingolipid metabolic process	17/1772	0.028534
GO:0060840	artery development	15/1772	0.0285545
GO:0009409	response to cold	8/1772	0.0286617
GO:0032616	interleukin-13 production	8/1772	0.0286617
GO:0019229	regulation of vasoconstriction	12/1772	0.0289434
GO:0046785	microtubule polymerization	12/1772	0.0289434
GO:1902117	positive regulation of organelle assembly	12/1772	0.0289434
GO:0010595	positive regulation of endothelial cell migration	14/1772	0.0289434
GO:0002029	desensitization of G protein-coupled receptor signaling pathway	6/1772	0.0289434
GO:0006891	intra-Golgi vesicle-mediated transport	6/1772	0.0289434
GO:0032469	endoplasmic reticulum calcium ion homeostasis	6/1772	0.0289434
GO:0042659	regulation of cell fate specification	6/1772	0.0289434
GO:0060444	branching involved in mammary gland duct morphogenesis	6/1772	0.0289434
GO:0090208	positive regulation of triglyceride metabolic process	6/1772	0.0289434
GO:1901985	positive regulation of protein acetylation	6/1772	0.0289434
GO:0001836	release of cytochrome c from mitochondria	10/1772	0.0289655
GO:0032613	interleukin-10 production	10/1772	0.0289655
GO:0032633	interleukin-4 production	10/1772	0.0289655
GO:0060261	positive regulation of transcription initiation by RNA polymerase II	10/1772	0.0289655
GO:0042060	wound healing	35/1772	0.0292023
GO:0000381	regulation of alternative mRNA splicing, via spliceosome	9/1772	0.0292143
GO:0010883	regulation of lipid storage	9/1772	0.0292143
GO:0031279	regulation of cyclase activity	9/1772	0.0292143
GO:0045746	negative regulation of Notch signaling pathway	7/1772	0.0295024
GO:0050901	leukocyte tethering or rolling	7/1772	0.0295024
GO:0061098	positive regulation of protein tyrosine kinase activity	7/1772	0.0295024
GO:0071364	cellular response to epidermal growth factor stimulus	7/1772	0.0295024
GO:1904646	cellular response to amyloid-beta	7/1772	0.0295024
GO:0002577	regulation of antigen processing and presentation	5/1772	0.0296225
GO:0032495	response to muramyl dipeptide	5/1772	0.0296225
GO:0035994	response to muscle stretch	5/1772	0.0296225
GO:0045540	regulation of cholesterol biosynthetic process	5/1772	0.0296225
GO:0045623	negative regulation of T-helper cell differentiation	5/1772	0.0296225
GO:0048143	astrocyte activation	5/1772	0.0296225
GO:0051315	attachment of mitotic spindle microtubules to kinetochore	5/1772	0.0296225
GO:0106118	regulation of sterol biosynthetic process	5/1772	0.0296225
GO:1903427	negative regulation of reactive oxygen species biosynthetic process	5/1772	0.0296225
GO:0050657	nucleic acid transport	17/1772	0.0297571
GO:0050658	RNA transport	17/1772	0.0297571
GO:0071346	cellular response to type II interferon	15/1772	0.0299853
GO:1901361	organic cyclic compound catabolic process	44/1772	0.0300248
GO:0016042	lipid catabolic process	33/1772	0.0301773
GO:0051865	protein autoubiquitination	11/1772	0.030196
GO:1903522	regulation of blood circulation	27/1772	0.0304682
GO:0042310	vasoconstriction	14/1772	0.0306429
GO:0007040	lysosome organization	13/1772	0.0309997
GO:0080171	lytic vacuole organization	13/1772	0.0309997
GO:0014911	positive regulation of smooth muscle cell migration	10/1772	0.0314613
GO:0030837	negative regulation of actin filament polymerization	10/1772	0.0314613
GO:0043903	regulation of biological process involved in symbiotic interaction	10/1772	0.0314613
GO:0048286	lung alveolus development	10/1772	0.0314613
GO:0032873	negative regulation of stress-activated MAPK cascade	8/1772	0.0315035
GO:0048536	spleen development	8/1772	0.0315035
GO:0071168	protein localization to chromatin	8/1772	0.0315035
GO:0007272	ensheathment of neurons	21/1772	0.0315035
GO:0008366	axon ensheathment	21/1772	0.0315035
GO:0006839	mitochondrial transport	18/1772	0.0318051
GO:0033059	cellular pigmentation	9/1772	0.0319286
GO:0043536	positive regulation of blood vessel endothelial cell migration	9/1772	0.0319286
GO:0061900	glial cell activation	9/1772	0.0319286
GO:0070169	positive regulation of biomineral tissue development	9/1772	0.0319286
GO:0002517	T cell tolerance induction	4/1772	0.0324247
GO:0010457	centriole-centriole cohesion	4/1772	0.0324247
GO:0016446	somatic hypermutation of immunoglobulin genes	4/1772	0.0324247
GO:0045060	negative thymic T cell selection	4/1772	0.0324247
GO:0045842	positive regulation of mitotic metaphase/anaphase transition	4/1772	0.0324247
GO:0046831	regulation of RNA export from nucleus	4/1772	0.0324247
GO:0051569	regulation of histone H3-K4 methylation	4/1772	0.0324247
GO:0070508	cholesterol import	4/1772	0.0324247
GO:0014009	glial cell proliferation	11/1772	0.0326037
GO:0022401	negative adaptation of signaling pathway	6/1772	0.03284
GO:0030224	monocyte differentiation	6/1772	0.03284
GO:0033081	regulation of T cell differentiation in thymus	6/1772	0.03284
GO:0045932	negative regulation of muscle contraction	6/1772	0.03284
GO:0046639	negative regulation of alpha-beta T cell differentiation	6/1772	0.03284
GO:0098869	cellular oxidant detoxification	6/1772	0.03284
GO:1905820	positive regulation of chromosome separation	6/1772	0.03284
GO:1990000	amyloid fibril formation	6/1772	0.03284
GO:0010717	regulation of epithelial to mesenchymal transition	13/1772	0.03284
GO:0035773	insulin secretion involved in cellular response to glucose stimulus	13/1772	0.03284
GO:0031281	positive regulation of cyclase activity	7/1772	0.03284
GO:0046329	negative regulation of JNK cascade	7/1772	0.03284
GO:0090049	regulation of cell migration involved in sprouting angiogenesis	7/1772	0.03284
GO:0090311	regulation of protein deacetylation	7/1772	0.03284
GO:1904738	vascular associated smooth muscle cell migration	7/1772	0.03284
GO:0071692	protein localization to extracellular region	40/1772	0.0333511
GO:0001654	eye development	39/1772	0.0338112
GO:0043523	regulation of neuron apoptotic process	30/1772	0.0346981
GO:0002931	response to ischemia	8/1772	0.034861
GO:0070303	negative regulation of stress-activated protein kinase signaling cascade	8/1772	0.034861
GO:0032673	regulation of interleukin-4 production	9/1772	0.0348984
GO:0033619	membrane protein proteolysis	9/1772	0.0348984
GO:1900024	regulation of substrate adhesion-dependent cell spreading	9/1772	0.0348984
GO:0002363	alpha-beta T cell lineage commitment	5/1772	0.0348984
GO:0020027	hemoglobin metabolic process	5/1772	0.0348984
GO:0030220	platelet formation	5/1772	0.0348984
GO:0035330	regulation of hippo signaling	5/1772	0.0348984
GO:0043374	CD8-positive, alpha-beta T cell differentiation	5/1772	0.0348984
GO:0046599	regulation of centriole replication	5/1772	0.0348984
GO:0071731	response to nitric oxide	5/1772	0.0348984
GO:0090201	negative regulation of release of cytochrome c from mitochondria	5/1772	0.0348984
GO:0140467	integrated stress response signaling	5/1772	0.0348984
GO:2000042	negative regulation of double-strand break repair via homologous recombination	5/1772	0.0348984
GO:0010921	regulation of phosphatase activity	11/1772	0.0348988
GO:0060761	negative regulation of response to cytokine stimulus	11/1772	0.0348988
GO:1903036	positive regulation of response to wounding	11/1772	0.0348988
GO:1990868	response to chemokine	11/1772	0.0348988
GO:1990869	cellular response to chemokine	11/1772	0.0348988
GO:0042632	cholesterol homeostasis	13/1772	0.0349878
GO:0050779	RNA destabilization	13/1772	0.0349878
GO:0006936	muscle contraction	31/1772	0.0356675
GO:0048024	regulation of mRNA splicing, via spliceosome	14/1772	0.0368402
GO:0045600	positive regulation of fat cell differentiation	10/1772	0.0368669
GO:0046513	ceramide biosynthetic process	10/1772	0.0368669
GO:0006633	fatty acid biosynthetic process	18/1772	0.0368669
GO:0048469	cell maturation	24/1772	0.0368669
GO:0150063	visual system development	39/1772	0.0368669
GO:0045589	regulation of regulatory T cell differentiation	7/1772	0.0368669
GO:0045622	regulation of T-helper cell differentiation	7/1772	0.0368669
GO:0046839	phospholipid dephosphorylation	7/1772	0.0368669
GO:0060236	regulation of mitotic spindle organization	7/1772	0.0368669
GO:1904262	negative regulation of TORC1 signaling	7/1772	0.0368669
GO:0006417	regulation of translation	38/1772	0.0373667
GO:0055092	sterol homeostasis	13/1772	0.0374316
GO:0035051	cardiocyte differentiation	21/1772	0.0374316
GO:0001788	antibody-dependent cellular cytotoxicity	6/1772	0.0374316
GO:0031116	positive regulation of microtubule polymerization	6/1772	0.0374316
GO:0032367	intracellular cholesterol transport	6/1772	0.0374316
GO:0050858	negative regulation of antigen receptor-mediated signaling pathway	6/1772	0.0374316
GO:0051450	myoblast proliferation	6/1772	0.0374316
GO:0070233	negative regulation of T cell apoptotic process	6/1772	0.0374316
GO:1902235	regulation of endoplasmic reticulum stress-induced intrinsic apoptotic signaling pathway	6/1772	0.0374316
GO:1902914	regulation of protein polyubiquitination	6/1772	0.0374316
GO:0010827	regulation of glucose transmembrane transport	12/1772	0.0377501
GO:0032526	response to retinoic acid	12/1772	0.0377501
GO:0006826	iron ion transport	9/1772	0.037768
GO:0019884	antigen processing and presentation of exogenous antigen	9/1772	0.037768
GO:0030857	negative regulation of epithelial cell differentiation	9/1772	0.037768
GO:0045599	negative regulation of fat cell differentiation	9/1772	0.037768
GO:0060443	mammary gland morphogenesis	9/1772	0.037768
GO:1903533	regulation of protein targeting	9/1772	0.037768
GO:0045923	positive regulation of fatty acid metabolic process	8/1772	0.038053
GO:1902652	secondary alcohol metabolic process	18/1772	0.0385345
GO:0032371	regulation of sterol transport	10/1772	0.0395223
GO:0032374	regulation of cholesterol transport	10/1772	0.0395223
GO:0032649	regulation of type II interferon production	15/1772	0.0395223
GO:0045185	maintenance of protein location	13/1772	0.0395223
GO:0000722	telomere maintenance via recombination	4/1772	0.0395223
GO:0001553	luteinization	4/1772	0.0395223
GO:0001865	NK T cell differentiation	4/1772	0.0395223
GO:0002566	somatic diversification of immune receptors via somatic mutation	4/1772	0.0395223
GO:0030007	intracellular potassium ion homeostasis	4/1772	0.0395223
GO:0030213	hyaluronan biosynthetic process	4/1772	0.0395223
GO:0031000	response to caffeine	4/1772	0.0395223
GO:0034244	negative regulation of transcription elongation by RNA polymerase II	4/1772	0.0395223
GO:0034350	regulation of glial cell apoptotic process	4/1772	0.0395223
GO:0034638	phosphatidylcholine catabolic process	4/1772	0.0395223
GO:0043383	negative T cell selection	4/1772	0.0395223
GO:0046459	short-chain fatty acid metabolic process	4/1772	0.0395223
GO:0048308	organelle inheritance	4/1772	0.0395223
GO:0048313	Golgi inheritance	4/1772	0.0395223
GO:0048755	branching morphogenesis of a nerve	4/1772	0.0395223
GO:0060330	regulation of response to type II interferon	4/1772	0.0395223
GO:0060334	regulation of type II interferon-mediated signaling pathway	4/1772	0.0395223
GO:0061052	negative regulation of cell growth involved in cardiac muscle cell development	4/1772	0.0395223
GO:1902101	positive regulation of metaphase/anaphase transition of cell cycle	4/1772	0.0395223
GO:1903671	negative regulation of sprouting angiogenesis	4/1772	0.0395223
GO:1904507	positive regulation of telomere maintenance in response to DNA damage	4/1772	0.0395223
GO:2000035	regulation of stem cell division	4/1772	0.0395223
GO:1904062	regulation of monoatomic cation transmembrane transport	34/1772	0.03959
GO:0009306	protein secretion	39/1772	0.0397309
GO:0006066	alcohol metabolic process	33/1772	0.0399038
GO:0051651	maintenance of location in cell	25/1772	0.0399038
GO:0021782	glial cell development	16/1772	0.0399452
GO:0050684	regulation of mRNA processing	16/1772	0.0399452
GO:0071677	positive regulation of mononuclear cell migration	11/1772	0.0400195
GO:0016125	sterol metabolic process	18/1772	0.0400637
GO:0034763	negative regulation of transmembrane transport	17/1772	0.0401214
GO:0036119	response to platelet-derived growth factor	5/1772	0.0403988
GO:0044827	modulation by host of viral genome replication	5/1772	0.0403988
GO:0002446	neutrophil mediated immunity	7/1772	0.040575
GO:0032736	positive regulation of interleukin-13 production	7/1772	0.040575
GO:0060603	mammary gland duct morphogenesis	7/1772	0.040575
GO:0070849	response to epidermal growth factor	7/1772	0.040575
GO:0014074	response to purine-containing compound	14/1772	0.040711
GO:0032642	regulation of chemokine production	14/1772	0.040711
GO:0035592	establishment of protein localization to extracellular region	39/1772	0.0407191
GO:0048880	sensory system development	39/1772	0.0407191
GO:0000910	cytokinesis	20/1772	0.0410434
GO:0051302	regulation of cell division	20/1772	0.0410434
GO:0008340	determination of adult lifespan	8/1772	0.0414286
GO:0048010	vascular endothelial growth factor receptor signaling pathway	8/1772	0.0414286
GO:0060135	maternal process involved in female pregnancy	8/1772	0.0414286
GO:0061028	establishment of endothelial barrier	8/1772	0.0414286
GO:0061041	regulation of wound healing	15/1772	0.0415475
GO:0006605	protein targeting	29/1772	0.0418468
GO:0001889	liver development	16/1772	0.0418468
GO:0002360	T cell lineage commitment	6/1772	0.0418468
GO:0002729	positive regulation of natural killer cell cytokine production	6/1772	0.0418468
GO:0034138	toll-like receptor 3 signaling pathway	6/1772	0.0418468
GO:0045724	positive regulation of cilium assembly	6/1772	0.0418468
GO:0090077	foam cell differentiation	6/1772	0.0418468
GO:1903146	regulation of autophagy of mitochondrion	6/1772	0.0418468
GO:1903649	regulation of cytoplasmic transport	6/1772	0.0418468
GO:2000756	regulation of peptidyl-lysine acetylation	6/1772	0.0418468
GO:0086003	cardiac muscle cell contraction	10/1772	0.0422253
GO:1903051	negative regulation of proteolysis involved in protein catabolic process	10/1772	0.0422253
GO:0010976	positive regulation of neuron projection development	24/1772	0.0424077
GO:0006112	energy reserve metabolic process	12/1772	0.042457
GO:0051310	metaphase chromosome alignment	12/1772	0.042457
GO:0048608	reproductive structure development	32/1772	0.0425262
GO:0030433	ubiquitin-dependent ERAD pathway	11/1772	0.0426884
GO:0048844	artery morphogenesis	11/1772	0.0426884
GO:0043473	pigmentation	14/1772	0.0429847
GO:0032609	type II interferon production	16/1772	0.0443237
GO:0003231	cardiac ventricle development	17/1772	0.0443237
GO:0031122	cytoplasmic microtubule organization	9/1772	0.0443598
GO:0070301	cellular response to hydrogen peroxide	9/1772	0.0443598
GO:0050708	regulation of protein secretion	31/1772	0.0443845
GO:0033045	regulation of sister chromatid segregation	13/1772	0.0444697
GO:0010803	regulation of tumor necrosis factor-mediated signaling pathway	7/1772	0.0450572
GO:0042119	neutrophil activation	7/1772	0.0450572
GO:0043620	regulation of DNA-templated transcription in response to stress	7/1772	0.0450572
GO:1901532	regulation of hematopoietic progenitor cell differentiation	7/1772	0.0450572
GO:2000279	negative regulation of DNA biosynthetic process	7/1772	0.0450572
GO:0031146	SCF-dependent proteasomal ubiquitin-dependent protein catabolic process	8/1772	0.0454411
GO:0032753	positive regulation of interleukin-4 production	8/1772	0.0454411
GO:0048009	insulin-like growth factor receptor signaling pathway	8/1772	0.0454411
GO:0060043	regulation of cardiac muscle cell proliferation	8/1772	0.0454411
GO:0106027	neuron projection organization	14/1772	0.0456682
GO:0043488	regulation of mRNA stability	18/1772	0.0462136
GO:0045055	regulated exocytosis	26/1772	0.0465613
GO:0048738	cardiac muscle tissue development	27/1772	0.0466124
GO:0019439	aromatic compound catabolic process	41/1772	0.0466351
GO:0030177	positive regulation of Wnt signaling pathway	16/1772	0.0466351
GO:0016051	carbohydrate biosynthetic process	22/1772	0.0466351
GO:0010640	regulation of platelet-derived growth factor receptor signaling pathway	5/1772	0.0466351
GO:0031571	mitotic G1 DNA damage checkpoint signaling	5/1772	0.0466351
GO:0034383	low-density lipoprotein particle clearance	5/1772	0.0466351
GO:0036344	platelet morphogenesis	5/1772	0.0466351
GO:0043555	regulation of translation in response to stress	5/1772	0.0466351
GO:0045591	positive regulation of regulatory T cell differentiation	5/1772	0.0466351
GO:0050872	white fat cell differentiation	5/1772	0.0466351
GO:0060055	angiogenesis involved in wound healing	5/1772	0.0466351
GO:0071459	protein localization to chromosome, centromeric region	5/1772	0.0466351
GO:0150105	protein localization to cell-cell junction	5/1772	0.0466351
GO:0070167	regulation of biomineral tissue development	13/1772	0.0470616
GO:0002370	natural killer cell cytokine production	6/1772	0.0470616
GO:0002727	regulation of natural killer cell cytokine production	6/1772	0.0470616
GO:0010875	positive regulation of cholesterol efflux	6/1772	0.0470616
GO:0010922	positive regulation of phosphatase activity	6/1772	0.0470616
GO:0023058	adaptation of signaling pathway	6/1772	0.0470616
GO:0033598	mammary gland epithelial cell proliferation	6/1772	0.0470616
GO:0034391	regulation of smooth muscle cell apoptotic process	6/1772	0.0470616
GO:0043372	positive regulation of CD4-positive, alpha-beta T cell differentiation	6/1772	0.0470616
GO:0060669	embryonic placenta morphogenesis	6/1772	0.0470616
GO:0090594	inflammatory response to wounding	6/1772	0.0470616
GO:1903859	regulation of dendrite extension	6/1772	0.0470616
GO:0007565	female pregnancy	19/1772	0.0472314
GO:0009749	response to glucose	21/1772	0.0472314
GO:0002024	diet induced thermogenesis	4/1772	0.0472314
GO:0002467	germinal center formation	4/1772	0.0472314
GO:0006264	mitochondrial DNA replication	4/1772	0.0472314
GO:0006677	glycosylceramide metabolic process	4/1772	0.0472314
GO:0033700	phospholipid efflux	4/1772	0.0472314
GO:0038203	TORC2 signaling	4/1772	0.0472314
GO:0046642	negative regulation of alpha-beta T cell proliferation	4/1772	0.0472314
GO:0051151	negative regulation of smooth muscle cell differentiation	4/1772	0.0472314
GO:0071801	regulation of podosome assembly	4/1772	0.0472314
GO:1903019	negative regulation of glycoprotein metabolic process	4/1772	0.0472314
GO:2001212	regulation of vasculogenesis	4/1772	0.0472314
GO:0045165	cell fate commitment	29/1772	0.0472501
GO:0003007	heart morphogenesis	28/1772	0.0474328
GO:1904659	glucose transmembrane transport	14/1772	0.0476898
GO:0061458	reproductive system development	32/1772	0.0478008
GO:0046660	female sex differentiation	17/1772	0.0482204
GO:0051260	protein homooligomerization	20/1772	0.0482972
GO:0014013	regulation of gliogenesis	16/1772	0.0483815
GO:0061008	hepaticobiliary system development	16/1772	0.0483815
GO:0001649	osteoblast differentiation	23/1772	0.0484411
GO:0008333	endosome to lysosome transport	10/1772	0.0484411
GO:0010658	striated muscle cell apoptotic process	10/1772	0.0484411
GO:0048662	negative regulation of smooth muscle cell proliferation	10/1772	0.0484411
GO:0043112	receptor metabolic process	11/1772	0.0484411
GO:2000142	regulation of DNA-templated transcription initiation	11/1772	0.0484411
GO:0050920	regulation of chemotaxis	24/1772	0.0488514
GO:0006687	glycosphingolipid metabolic process	8/1772	0.0489877
GO:0032968	positive regulation of transcription elongation by RNA polymerase II	8/1772	0.0489877
GO:0046596	regulation of viral entry into host cell	8/1772	0.0489877
GO:0000423	mitophagy	7/1772	0.0490145
GO:0001706	endoderm formation	7/1772	0.0490145
GO:0002883	regulation of hypersensitivity	7/1772	0.0490145
GO:0010453	regulation of cell fate commitment	7/1772	0.0490145
GO:1903670	regulation of sprouting angiogenesis	7/1772	0.0490145
GO:2000403	positive regulation of lymphocyte migration	7/1772	0.0490145

## Sheet: seurat_clusters_4
ID	Description	GeneRatio	p.adjust
GO:0043087	regulation of GTPase activity	94/2396	6.92544e-22
GO:0043547	positive regulation of GTPase activity	73/2396	2.43233e-18
GO:1903706	regulation of hemopoiesis	101/2396	3.05639e-17
GO:0018209	peptidyl-serine modification	85/2396	3.05639e-17
GO:0018105	peptidyl-serine phosphorylation	83/2396	3.05639e-17
GO:0016236	macroautophagy	73/2396	3.05639e-17
GO:0010506	regulation of autophagy	78/2396	3.05639e-17
GO:0006338	chromatin remodeling	104/2396	1.69186e-16
GO:0031331	positive regulation of cellular catabolic process	84/2396	1.69186e-16
GO:0007264	small GTPase mediated signal transduction	94/2396	8.56459e-16
GO:0002764	immune response-regulating signaling pathway	96/2396	2.65154e-15
GO:0002757	immune response-activating signaling pathway	94/2396	4.91494e-15
GO:1902105	regulation of leukocyte differentiation	83/2396	5.39452e-15
GO:0046777	protein autophosphorylation	64/2396	5.80442e-15
GO:0010508	positive regulation of autophagy	50/2396	2.30924e-14
GO:1901652	response to peptide	95/2396	4.58707e-14
GO:0043161	proteasome-mediated ubiquitin-dependent protein catabolic process	93/2396	5.64414e-14
GO:0043434	response to peptide hormone	84/2396	2.81087e-13
GO:0042176	regulation of protein catabolic process	80/2396	3.52842e-13
GO:0030099	myeloid cell differentiation	95/2396	3.52842e-13
GO:0034248	regulation of amide metabolic process	95/2396	4.41725e-13
GO:0051056	regulation of small GTPase mediated signal transduction	59/2396	7.02045e-13
GO:0071375	cellular response to peptide hormone stimulus	67/2396	6.92074e-12
GO:1901653	cellular response to peptide	74/2396	6.92074e-12
GO:0032868	response to insulin	62/2396	6.92074e-12
GO:0007265	Ras protein signal transduction	73/2396	1.07433e-11
GO:0002573	myeloid leukocyte differentiation	63/2396	1.14474e-11
GO:0048638	regulation of developmental growth	81/2396	1.78338e-11
GO:0007033	vacuole organization	55/2396	1.82455e-11
GO:0030098	lymphocyte differentiation	91/2396	2.87835e-11
GO:0006417	regulation of translation	82/2396	3.39488e-11
GO:0046578	regulation of Ras protein signal transduction	51/2396	3.82136e-11
GO:0032869	cellular response to insulin stimulus	54/2396	4.03122e-11
GO:0000209	protein polyubiquitination	59/2396	5.01508e-11
GO:0046700	heterocycle catabolic process	85/2396	5.6991e-11
GO:1905037	autophagosome organization	38/2396	5.6991e-11
GO:0090630	activation of GTPase activity	34/2396	5.6991e-11
GO:0006402	mRNA catabolic process	58/2396	6.27962e-11
GO:0002218	activation of innate immune response	62/2396	1.23826e-10
GO:0048511	rhythmic process	67/2396	1.23826e-10
GO:0009791	post-embryonic development	40/2396	1.27777e-10
GO:0044270	cellular nitrogen compound catabolic process	84/2396	1.28686e-10
GO:0022411	cellular component disassembly	86/2396	1.3115e-10
GO:0006401	RNA catabolic process	64/2396	1.46736e-10
GO:0051648	vesicle localization	52/2396	1.51009e-10
GO:0016358	dendrite development	68/2396	1.61946e-10
GO:0022604	regulation of cell morphogenesis	61/2396	1.72959e-10
GO:0032535	regulation of cellular component size	79/2396	1.82136e-10
GO:0018210	peptidyl-threonine modification	37/2396	2.12865e-10
GO:0002758	innate immune response-activating signaling pathway	56/2396	2.29617e-10
GO:0031346	positive regulation of cell projection organization	85/2396	3.20553e-10
GO:0001667	ameboidal-type cell migration	86/2396	3.20553e-10
GO:0048872	homeostasis of number of cells	77/2396	3.33291e-10
GO:0002221	pattern recognition receptor signaling pathway	54/2396	3.49424e-10
GO:0051650	establishment of vesicle localization	48/2396	3.56814e-10
GO:1902107	positive regulation of leukocyte differentiation	51/2396	3.56814e-10
GO:1903708	positive regulation of hemopoiesis	51/2396	3.56814e-10
GO:0002429	immune response-activating cell surface receptor signaling pathway	61/2396	4.34598e-10
GO:0051656	establishment of organelle localization	88/2396	4.508e-10
GO:0030316	osteoclast differentiation	39/2396	5.17073e-10
GO:0044772	mitotic cell cycle phase transition	83/2396	6.04532e-10
GO:0016482	cytosolic transport	44/2396	6.04532e-10
GO:0045637	regulation of myeloid cell differentiation	54/2396	6.05235e-10
GO:0002768	immune response-regulating cell surface receptor signaling pathway	62/2396	6.05235e-10
GO:0030217	T cell differentiation	68/2396	6.5256e-10
GO:0009895	negative regulation of catabolic process	69/2396	9.03801e-10
GO:0000082	G1/S transition of mitotic cell cycle	53/2396	9.58293e-10
GO:0019439	aromatic compound catabolic process	84/2396	9.88341e-10
GO:0048588	developmental cell growth	61/2396	1.08078e-09
GO:0016241	regulation of macroautophagy	35/2396	1.19425e-09
GO:0045732	positive regulation of protein catabolic process	49/2396	1.41801e-09
GO:0018107	peptidyl-threonine phosphorylation	34/2396	1.45398e-09
GO:0008361	regulation of cell size	51/2396	1.45398e-09
GO:0009314	response to radiation	79/2396	1.80514e-09
GO:1901873	regulation of post-translational protein modification	61/2396	1.81125e-09
GO:0071559	response to transforming growth factor beta	55/2396	1.93453e-09
GO:1901361	organic cyclic compound catabolic process	86/2396	2.08333e-09
GO:0016570	histone modification	42/2396	2.08333e-09
GO:0044843	cell cycle G1/S phase transition	56/2396	2.13083e-09
GO:0007179	transforming growth factor beta receptor signaling pathway	48/2396	2.5387e-09
GO:0046488	phosphatidylinositol metabolic process	39/2396	2.5522e-09
GO:0002833	positive regulation of response to biotic stimulus	76/2396	2.5522e-09
GO:0032784	regulation of DNA-templated transcription elongation	29/2396	3.25503e-09
GO:0045089	positive regulation of innate immune response	72/2396	3.79825e-09
GO:0006650	glycerophospholipid metabolic process	57/2396	4.1423e-09
GO:0006354	DNA-templated transcription elongation	34/2396	5.90041e-09
GO:0034655	nucleobase-containing compound catabolic process	75/2396	6.9161e-09
GO:0031098	stress-activated protein kinase signaling cascade	55/2396	6.9161e-09
GO:0030100	regulation of endocytosis	66/2396	7.25396e-09
GO:0000045	autophagosome assembly	33/2396	7.25396e-09
GO:0006644	phospholipid metabolic process	68/2396	7.61265e-09
GO:0031400	negative regulation of protein modification process	82/2396	8.57531e-09
GO:0031647	regulation of protein stability	62/2396	9.87248e-09
GO:0033674	positive regulation of kinase activity	76/2396	1.0125e-08
GO:0007623	circadian rhythm	50/2396	1.02798e-08
GO:0009991	response to extracellular stimulus	80/2396	1.17811e-08
GO:0002761	regulation of myeloid leukocyte differentiation	39/2396	1.20329e-08
GO:0046486	glycerolipid metabolic process	70/2396	1.20329e-08
GO:0038202	TORC1 signaling	30/2396	1.32685e-08
GO:0048193	Golgi vesicle transport	57/2396	1.32685e-08
GO:0150115	cell-substrate junction organization	31/2396	1.36244e-08
GO:0016197	endosomal transport	51/2396	1.5121e-08
GO:0006913	nucleocytoplasmic transport	67/2396	1.54816e-08
GO:0051169	nuclear transport	67/2396	1.54816e-08
GO:0045619	regulation of lymphocyte differentiation	49/2396	1.54816e-08
GO:0031929	TOR signaling	43/2396	1.76585e-08
GO:1990778	protein localization to cell periphery	72/2396	1.78476e-08
GO:0045088	regulation of innate immune response	81/2396	1.9275e-08
GO:0030900	forebrain development	75/2396	1.9275e-08
GO:0045670	regulation of osteoclast differentiation	29/2396	1.96064e-08
GO:0072659	protein localization to plasma membrane	61/2396	2.00393e-08
GO:0030111	regulation of Wnt signaling pathway	62/2396	2.06998e-08
GO:0071560	cellular response to transforming growth factor beta stimulus	52/2396	2.08663e-08
GO:0018205	peptidyl-lysine modification	49/2396	2.3149e-08
GO:0051090	regulation of DNA-binding transcription factor activity	76/2396	2.50209e-08
GO:0006869	lipid transport	77/2396	2.71063e-08
GO:0032922	circadian regulation of gene expression	25/2396	2.73491e-08
GO:0198738	cell-cell signaling by wnt	79/2396	2.82652e-08
GO:0060996	dendritic spine development	35/2396	3.37531e-08
GO:0030522	intracellular receptor signaling pathway	62/2396	3.66241e-08
GO:0045860	positive regulation of protein kinase activity	67/2396	4.43976e-08
GO:0009306	protein secretion	75/2396	4.57507e-08
GO:1903050	regulation of proteolysis involved in protein catabolic process	49/2396	4.69747e-08
GO:0060560	developmental growth involved in morphogenesis	57/2396	4.90676e-08
GO:0035592	establishment of protein localization to extracellular region	75/2396	4.96525e-08
GO:0016055	Wnt signaling pathway	78/2396	5.05872e-08
GO:0043406	positive regulation of MAP kinase activity	34/2396	5.30878e-08
GO:0050767	regulation of neurogenesis	82/2396	5.30878e-08
GO:0051403	stress-activated MAPK cascade	51/2396	5.43824e-08
GO:0045927	positive regulation of growth	61/2396	5.43824e-08
GO:0007030	Golgi organization	35/2396	5.75371e-08
GO:0008286	insulin receptor signaling pathway	35/2396	5.75371e-08
GO:1903008	organelle disassembly	35/2396	5.75371e-08
GO:0031668	cellular response to extracellular stimulus	54/2396	5.75371e-08
GO:0006368	transcription elongation by RNA polymerase II	29/2396	6.12728e-08
GO:0006898	receptor-mediated endocytosis	54/2396	6.51042e-08
GO:0042886	amide transport	74/2396	7.84862e-08
GO:1901987	regulation of cell cycle phase transition	76/2396	8.1764e-08
GO:0010631	epithelial cell migration	61/2396	8.29784e-08
GO:0071692	protein localization to extracellular region	75/2396	8.29784e-08
GO:0032006	regulation of TOR signaling	38/2396	8.41055e-08
GO:0090132	epithelium migration	61/2396	1.04208e-07
GO:0031667	response to nutrient levels	73/2396	1.04931e-07
GO:0016239	positive regulation of macroautophagy	25/2396	1.04931e-07
GO:0033500	carbohydrate homeostasis	57/2396	1.04931e-07
GO:0000422	autophagy of mitochondrion	27/2396	1.1851e-07
GO:0061726	mitochondrion disassembly	27/2396	1.1851e-07
GO:0061912	selective autophagy	28/2396	1.20024e-07
GO:2000058	regulation of ubiquitin-dependent protein catabolic process	40/2396	1.21507e-07
GO:0062197	cellular response to chemical stress	59/2396	1.21507e-07
GO:0090130	tissue migration	61/2396	1.24666e-07
GO:0045862	positive regulation of proteolysis	66/2396	1.2471e-07
GO:0010563	negative regulation of phosphorus metabolic process	73/2396	1.33458e-07
GO:0045936	negative regulation of phosphate metabolic process	73/2396	1.33458e-07
GO:0006979	response to oxidative stress	68/2396	1.33458e-07
GO:0016237	lysosomal microautophagy	10/2396	1.34809e-07
GO:0043405	regulation of MAP kinase activity	43/2396	1.34829e-07
GO:0045580	regulation of T cell differentiation	42/2396	1.36205e-07
GO:0007044	cell-substrate junction assembly	28/2396	1.44098e-07
GO:0034243	regulation of transcription elongation by RNA polymerase II	24/2396	1.52962e-07
GO:0002696	positive regulation of leukocyte activation	73/2396	1.56747e-07
GO:0051251	positive regulation of lymphocyte activation	65/2396	1.64575e-07
GO:0034504	protein localization to nucleus	61/2396	1.64575e-07
GO:0071900	regulation of protein serine/threonine kinase activity	62/2396	1.64575e-07
GO:1903311	regulation of mRNA metabolic process	57/2396	1.73327e-07
GO:0001558	regulation of cell growth	76/2396	1.84556e-07
GO:0009416	response to light stimulus	60/2396	2.02308e-07
GO:0042593	glucose homeostasis	56/2396	2.13128e-07
GO:0018108	peptidyl-tyrosine phosphorylation	59/2396	2.23143e-07
GO:0035264	multicellular organism growth	47/2396	2.2662e-07
GO:0043488	regulation of mRNA stability	38/2396	2.48246e-07
GO:0050867	positive regulation of cell activation	75/2396	2.48246e-07
GO:0051098	regulation of binding	69/2396	2.72957e-07
GO:0018212	peptidyl-tyrosine modification	59/2396	2.72957e-07
GO:0010976	positive regulation of neuron projection development	48/2396	2.72957e-07
GO:0031669	cellular response to nutrient levels	48/2396	2.72957e-07
GO:0007159	leukocyte cell-cell adhesion	74/2396	2.76654e-07
GO:0045444	fat cell differentiation	52/2396	2.93982e-07
GO:0043487	regulation of RNA stability	40/2396	3.34087e-07
GO:0045621	positive regulation of lymphocyte differentiation	34/2396	3.59918e-07
GO:0015833	peptide transport	61/2396	3.70869e-07
GO:1903320	regulation of protein modification by small protein conjugation or removal	49/2396	3.70869e-07
GO:0010634	positive regulation of epithelial cell migration	37/2396	3.90798e-07
GO:0002064	epithelial cell development	48/2396	3.96569e-07
GO:0042113	B cell activation	58/2396	4.10638e-07
GO:0009914	hormone transport	69/2396	4.69087e-07
GO:0046879	hormone secretion	68/2396	4.81855e-07
GO:0016311	dephosphorylation	59/2396	5.66917e-07
GO:0050708	regulation of protein secretion	59/2396	5.66917e-07
GO:0048771	tissue remodeling	44/2396	5.817e-07
GO:0040029	epigenetic regulation of gene expression	46/2396	5.84748e-07
GO:0061013	regulation of mRNA catabolic process	40/2396	5.95037e-07
GO:0008654	phospholipid biosynthetic process	45/2396	6.20457e-07
GO:0071902	positive regulation of protein serine/threonine kinase activity	42/2396	7.3815e-07
GO:0070302	regulation of stress-activated protein kinase signaling cascade	43/2396	8.05428e-07
GO:0031589	cell-substrate adhesion	63/2396	8.84903e-07
GO:1990138	neuron projection extension	43/2396	9.21907e-07
GO:0042752	regulation of circadian rhythm	31/2396	1.05448e-06
GO:0007015	actin filament organization	75/2396	1.05448e-06
GO:0010632	regulation of epithelial cell migration	48/2396	1.0644e-06
GO:0060070	canonical Wnt signaling pathway	55/2396	1.06673e-06
GO:0007160	cell-matrix adhesion	46/2396	1.09813e-06
GO:0062207	regulation of pattern recognition receptor signaling pathway	33/2396	1.13818e-06
GO:0034249	negative regulation of amide metabolic process	47/2396	1.14099e-06
GO:0051258	protein polymerization	52/2396	1.15134e-06
GO:0060828	regulation of canonical Wnt signaling pathway	48/2396	1.17628e-06
GO:0048008	platelet-derived growth factor receptor signaling pathway	21/2396	1.22469e-06
GO:0048639	positive regulation of developmental growth	44/2396	1.24741e-06
GO:0010721	negative regulation of cell development	57/2396	1.27489e-06
GO:0044804	nucleophagy	11/2396	1.4738e-06
GO:0016050	vesicle organization	61/2396	1.79105e-06
GO:1901990	regulation of mitotic cell cycle phase transition	59/2396	1.87471e-06
GO:0090087	regulation of peptide transport	50/2396	1.9699e-06
GO:0061136	regulation of proteasomal protein catabolic process	40/2396	2.10693e-06
GO:1903432	regulation of TORC1 signaling	25/2396	2.14546e-06
GO:0031648	protein destabilization	19/2396	2.22065e-06
GO:0098727	maintenance of cell number	43/2396	2.23687e-06
GO:0045814	negative regulation of gene expression, epigenetic	29/2396	2.23687e-06
GO:0006887	exocytosis	65/2396	2.23687e-06
GO:0016579	protein deubiquitination	27/2396	2.24862e-06
GO:0042060	wound healing	62/2396	2.24862e-06
GO:0002790	peptide secretion	57/2396	2.29761e-06
GO:0050769	positive regulation of neurogenesis	57/2396	2.29761e-06
GO:0000956	nuclear-transcribed mRNA catabolic process	30/2396	2.32391e-06
GO:0034727	piecemeal microautophagy of the nucleus	8/2396	2.33494e-06
GO:0009100	glycoprotein metabolic process	60/2396	2.3415e-06
GO:0048259	regulation of receptor-mediated endocytosis	31/2396	2.3932e-06
GO:0007178	transmembrane receptor protein serine/threonine kinase signaling pathway	66/2396	2.49197e-06
GO:0006282	regulation of DNA repair	42/2396	2.63004e-06
GO:0042326	negative regulation of phosphorylation	62/2396	2.6371e-06
GO:0046474	glycerophospholipid biosynthetic process	36/2396	2.74021e-06
GO:0050900	leukocyte migration	65/2396	2.81323e-06
GO:0001503	ossification	75/2396	2.81323e-06
GO:0001894	tissue homeostasis	51/2396	2.88533e-06
GO:0060249	anatomical structure homeostasis	51/2396	2.88533e-06
GO:0019827	stem cell population maintenance	42/2396	2.92701e-06
GO:0099173	postsynapse organization	47/2396	3.09273e-06
GO:0071322	cellular response to carbohydrate stimulus	36/2396	3.11252e-06
GO:0032872	regulation of stress-activated MAPK cascade	41/2396	3.12082e-06
GO:0070646	protein modification by small protein removal	30/2396	3.1637e-06
GO:0031334	positive regulation of protein-containing complex assembly	42/2396	3.28369e-06
GO:0002791	regulation of peptide secretion	49/2396	3.5112e-06
GO:0048813	dendrite morphogenesis	39/2396	3.52701e-06
GO:0046849	bone remodeling	27/2396	3.81066e-06
GO:0002090	regulation of receptor internalization	23/2396	4.18785e-06
GO:0046324	regulation of glucose import	21/2396	4.22213e-06
GO:1902275	regulation of chromatin organization	18/2396	4.25345e-06
GO:0061387	regulation of extent of cell growth	30/2396	4.42302e-06
GO:0042594	response to starvation	41/2396	4.519e-06
GO:0046883	regulation of hormone secretion	57/2396	4.73102e-06
GO:0031507	heterochromatin formation	24/2396	4.89951e-06
GO:0031330	negative regulation of cellular catabolic process	39/2396	5.20791e-06
GO:0051865	protein autoubiquitination	22/2396	5.32366e-06
GO:0017157	regulation of exocytosis	43/2396	5.50864e-06
GO:0007254	JNK cascade	37/2396	5.88111e-06
GO:1903037	regulation of leukocyte cell-cell adhesion	65/2396	5.88732e-06
GO:0030073	insulin secretion	48/2396	5.90718e-06
GO:0045017	glycerolipid biosynthetic process	42/2396	5.95274e-06
GO:0017148	negative regulation of translation	42/2396	6.72653e-06
GO:0021954	central nervous system neuron development	25/2396	6.72653e-06
GO:0072594	establishment of protein localization to organelle	70/2396	6.74258e-06
GO:0010827	regulation of glucose transmembrane transport	24/2396	7.32965e-06
GO:1902903	regulation of supramolecular fiber organization	63/2396	7.61691e-06
GO:0071326	cellular response to monosaccharide stimulus	34/2396	7.71524e-06
GO:0001678	intracellular glucose homeostasis	36/2396	8.04552e-06
GO:0070828	heterochromatin organization	25/2396	8.04552e-06
GO:0050863	regulation of T cell activation	65/2396	8.04552e-06
GO:1902074	response to salt	57/2396	8.04552e-06
GO:2001233	regulation of apoptotic signaling pathway	68/2396	8.04552e-06
GO:0030705	cytoskeleton-dependent intracellular transport	41/2396	8.08235e-06
GO:1903052	positive regulation of proteolysis involved in protein catabolic process	30/2396	8.21848e-06
GO:0071496	cellular response to external stimulus	56/2396	8.23019e-06
GO:0010761	fibroblast migration	21/2396	8.25668e-06
GO:0050851	antigen receptor-mediated signaling pathway	37/2396	8.42039e-06
GO:0098876	vesicle-mediated transport to the plasma membrane	33/2396	9.00449e-06
GO:0009743	response to carbohydrate	42/2396	9.27649e-06
GO:0048041	focal adhesion assembly	23/2396	9.3753e-06
GO:0043244	regulation of protein-containing complex disassembly	30/2396	9.511e-06
GO:0016032	viral process	55/2396	1.01417e-05
GO:0150116	regulation of cell-substrate junction organization	20/2396	1.03738e-05
GO:0030072	peptide hormone secretion	54/2396	1.03738e-05
GO:0051054	positive regulation of DNA metabolic process	54/2396	1.03738e-05
GO:0090276	regulation of peptide hormone secretion	47/2396	1.06812e-05
GO:0050770	regulation of axonogenesis	37/2396	1.07532e-05
GO:0001952	regulation of cell-matrix adhesion	29/2396	1.09793e-05
GO:0038061	non-canonical NF-kappaB signal transduction	29/2396	1.09793e-05
GO:0046323	glucose import	23/2396	1.12556e-05
GO:0046785	microtubule polymerization	23/2396	1.12556e-05
GO:1903532	positive regulation of secretion by cell	62/2396	1.14933e-05
GO:0010948	negative regulation of cell cycle process	53/2396	1.15197e-05
GO:0051235	maintenance of location	60/2396	1.15449e-05
GO:0007611	learning or memory	55/2396	1.1777e-05
GO:0060326	cell chemotaxis	55/2396	1.1777e-05
GO:0002220	innate immune response activating cell surface receptor signaling pathway	22/2396	1.18791e-05
GO:0031623	receptor internalization	32/2396	1.19173e-05
GO:0048661	positive regulation of smooth muscle cell proliferation	27/2396	1.22402e-05
GO:0045786	negative regulation of cell cycle	63/2396	1.26531e-05
GO:0002752	cell surface pattern recognition receptor signaling pathway	20/2396	1.26531e-05
GO:0043543	protein acylation	33/2396	1.31417e-05
GO:0042147	retrograde transport, endosome to Golgi	23/2396	1.34306e-05
GO:0030866	cortical actin cytoskeleton organization	15/2396	1.34306e-05
GO:0061448	connective tissue development	53/2396	1.35425e-05
GO:0048732	gland development	73/2396	1.37603e-05
GO:0034599	cellular response to oxidative stress	44/2396	1.40728e-05
GO:0043124	negative regulation of canonical NF-kappaB signal transduction	17/2396	1.40728e-05
GO:0043254	regulation of protein-containing complex assembly	67/2396	1.48079e-05
GO:0097035	regulation of membrane lipid distribution	18/2396	1.52892e-05
GO:0010810	regulation of cell-substrate adhesion	42/2396	1.53375e-05
GO:0043393	regulation of protein binding	42/2396	1.53375e-05
GO:1903828	negative regulation of protein localization	44/2396	1.5509e-05
GO:0060612	adipose tissue development	20/2396	1.55692e-05
GO:0046632	alpha-beta T cell differentiation	30/2396	1.64836e-05
GO:0031396	regulation of protein ubiquitination	40/2396	1.64836e-05
GO:0003300	cardiac muscle hypertrophy	27/2396	1.66066e-05
GO:0046631	alpha-beta T cell activation	41/2396	1.6676e-05
GO:0050796	regulation of insulin secretion	41/2396	1.6676e-05
GO:0071331	cellular response to hexose stimulus	33/2396	1.66876e-05
GO:0097193	intrinsic apoptotic signaling pathway	54/2396	1.66876e-05
GO:0097529	myeloid leukocyte migration	45/2396	1.68584e-05
GO:0002695	negative regulation of leukocyte activation	39/2396	1.77945e-05
GO:0034204	lipid translocation	17/2396	1.80111e-05
GO:0050890	cognition	59/2396	1.89766e-05
GO:2000108	positive regulation of leukocyte apoptotic process	13/2396	1.89808e-05
GO:0022409	positive regulation of cell-cell adhesion	57/2396	1.90614e-05
GO:0062012	regulation of small molecule metabolic process	61/2396	2.01021e-05
GO:0046683	response to organophosphorus	24/2396	2.05485e-05
GO:0006302	double-strand break repair	50/2396	2.06282e-05
GO:0061572	actin filament bundle organization	35/2396	2.16436e-05
GO:0002274	myeloid leukocyte activation	48/2396	2.16436e-05
GO:0034284	response to monosaccharide	39/2396	2.21956e-05
GO:0030595	leukocyte chemotaxis	43/2396	2.30369e-05
GO:0009101	glycoprotein biosynthetic process	49/2396	2.31699e-05
GO:0045787	positive regulation of cell cycle	58/2396	2.31699e-05
GO:0051962	positive regulation of nervous system development	61/2396	2.32776e-05
GO:0033151	V(D)J recombination	10/2396	2.35326e-05
GO:0140895	cell surface toll-like receptor signaling pathway	19/2396	2.41619e-05
GO:0007162	negative regulation of cell adhesion	52/2396	2.5164e-05
GO:0050866	negative regulation of cell activation	41/2396	2.52239e-05
GO:0031109	microtubule polymerization or depolymerization	29/2396	2.52962e-05
GO:0050730	regulation of peptidyl-tyrosine phosphorylation	46/2396	2.70421e-05
GO:0051047	positive regulation of secretion	66/2396	2.73432e-05
GO:0007249	canonical NF-kappaB signal transduction	45/2396	2.73481e-05
GO:0030307	positive regulation of cell growth	39/2396	2.73481e-05
GO:0140694	non-membrane-bounded organelle assembly	62/2396	2.74844e-05
GO:0030177	positive regulation of Wnt signaling pathway	30/2396	2.8012e-05
GO:0032434	regulation of proteasomal ubiquitin-dependent protein catabolic process	30/2396	2.8012e-05
GO:0038066	p38MAPK cascade	17/2396	2.9414e-05
GO:0044088	regulation of vacuole organization	17/2396	2.9414e-05
GO:0043491	phosphatidylinositol 3-kinase/protein kinase B signal transduction	52/2396	2.9489e-05
GO:0007041	lysosomal transport	28/2396	2.95345e-05
GO:0034103	regulation of tissue remodeling	22/2396	2.96826e-05
GO:0014897	striated muscle hypertrophy	27/2396	2.97805e-05
GO:0031122	cytoplasmic microtubule organization	18/2396	2.98363e-05
GO:0006470	protein dephosphorylation	42/2396	3.04333e-05
GO:0007034	vacuolar transport	33/2396	3.0718e-05
GO:2000785	regulation of autophagosome assembly	15/2396	3.12524e-05
GO:0048675	axon extension	30/2396	3.16587e-05
GO:0034470	ncRNA processing	63/2396	3.18182e-05
GO:0031397	negative regulation of protein ubiquitination	21/2396	3.19979e-05
GO:0045453	bone resorption	21/2396	3.19979e-05
GO:0071333	cellular response to glucose stimulus	32/2396	3.23845e-05
GO:0045807	positive regulation of endocytosis	38/2396	3.25155e-05
GO:0043523	regulation of neuron apoptotic process	51/2396	3.25456e-05
GO:1903707	negative regulation of hemopoiesis	28/2396	3.34286e-05
GO:0097061	dendritic spine organization	25/2396	3.37048e-05
GO:2000060	positive regulation of ubiquitin-dependent protein catabolic process	25/2396	3.37048e-05
GO:0001822	kidney development	54/2396	3.39366e-05
GO:2000045	regulation of G1/S transition of mitotic cell cycle	33/2396	3.40746e-05
GO:0046942	carboxylic acid transport	57/2396	3.44895e-05
GO:1905039	carboxylic acid transmembrane transport	30/2396	3.55555e-05
GO:0051017	actin filament bundle assembly	34/2396	3.5779e-05
GO:1903039	positive regulation of leukocyte cell-cell adhesion	50/2396	3.64367e-05
GO:0030183	B cell differentiation	35/2396	3.72382e-05
GO:0014896	muscle hypertrophy	27/2396	3.89715e-05
GO:0015749	monosaccharide transmembrane transport	27/2396	3.89715e-05
GO:1902106	negative regulation of leukocyte differentiation	27/2396	3.89715e-05
GO:0006473	protein acetylation	26/2396	3.91077e-05
GO:0014074	response to purine-containing compound	26/2396	3.91077e-05
GO:0045639	positive regulation of myeloid cell differentiation	26/2396	3.91077e-05
GO:0015849	organic acid transport	57/2396	3.97319e-05
GO:0007596	blood coagulation	34/2396	3.97319e-05
GO:0051168	nuclear export	34/2396	3.97319e-05
GO:1903825	organic acid transmembrane transport	30/2396	3.99093e-05
GO:0008643	carbohydrate transport	32/2396	4.04467e-05
GO:0017015	regulation of transforming growth factor beta receptor signaling pathway	29/2396	4.17648e-05
GO:0006935	chemotaxis	68/2396	4.2398e-05
GO:0033002	muscle cell proliferation	47/2396	4.31408e-05
GO:0007163	establishment or maintenance of cell polarity	42/2396	4.34998e-05
GO:0009746	response to hexose	38/2396	4.35925e-05
GO:0010171	body morphogenesis	18/2396	4.45691e-05
GO:0051893	regulation of focal adhesion assembly	18/2396	4.45691e-05
GO:0090109	regulation of cell-substrate junction assembly	18/2396	4.45691e-05
GO:0018394	peptidyl-lysine acetylation	21/2396	4.48753e-05
GO:0009267	cellular response to starvation	35/2396	4.56821e-05
GO:0032496	response to lipopolysaccharide	61/2396	4.56951e-05
GO:0021537	telencephalon development	47/2396	4.65696e-05
GO:1902806	regulation of cell cycle G1/S phase transition	36/2396	4.65696e-05
GO:0032984	protein-containing complex disassembly	43/2396	4.65696e-05
GO:0099175	regulation of postsynapse organization	29/2396	4.69304e-05
GO:0043433	negative regulation of DNA-binding transcription factor activity	33/2396	4.72481e-05
GO:0042330	taxis	68/2396	4.74868e-05
GO:0006109	regulation of carbohydrate metabolic process	38/2396	4.75391e-05
GO:0042982	amyloid precursor protein metabolic process	20/2396	4.83733e-05
GO:0034219	carbohydrate transmembrane transport	28/2396	4.85125e-05
GO:0032886	regulation of microtubule-based process	45/2396	4.85237e-05
GO:0045582	positive regulation of T cell differentiation	27/2396	4.99987e-05
GO:0048660	regulation of smooth muscle cell proliferation	36/2396	5.15124e-05
GO:0001933	negative regulation of protein phosphorylation	54/2396	5.2552e-05
GO:0022408	negative regulation of cell-cell adhesion	38/2396	5.25716e-05
GO:0006865	amino acid transport	33/2396	5.25716e-05
GO:0030010	establishment of cell polarity	33/2396	5.25716e-05
GO:0002237	response to molecule of bacterial origin	63/2396	5.27382e-05
GO:0002762	negative regulation of myeloid leukocyte differentiation	18/2396	5.39917e-05
GO:0002520	immune system development	44/2396	5.41005e-05
GO:0050817	coagulation	34/2396	5.41005e-05
GO:1901875	positive regulation of post-translational protein modification	34/2396	5.41005e-05
GO:0050807	regulation of synapse organization	50/2396	5.76465e-05
GO:0072001	renal system development	55/2396	5.77682e-05
GO:0010639	negative regulation of organelle organization	59/2396	5.78022e-05
GO:0006497	protein lipidation	23/2396	5.78022e-05
GO:1901874	negative regulation of post-translational protein modification	23/2396	5.78022e-05
GO:1904659	glucose transmembrane transport	26/2396	5.80563e-05
GO:0070304	positive regulation of stress-activated protein kinase signaling cascade	29/2396	5.95598e-05
GO:1903844	regulation of cellular response to transforming growth factor beta stimulus	29/2396	5.95598e-05
GO:0007599	hemostasis	34/2396	6.02269e-05
GO:0019221	cytokine-mediated signaling pathway	66/2396	6.03707e-05
GO:0042770	signal transduction in response to DNA damage	35/2396	6.1595e-05
GO:0051495	positive regulation of cytoskeleton organization	36/2396	6.25963e-05
GO:1904951	positive regulation of establishment of protein localization	56/2396	6.29553e-05
GO:0060323	head morphogenesis	15/2396	6.46071e-05
GO:0031110	regulation of microtubule polymerization or depolymerization	22/2396	6.53499e-05
GO:1903321	negative regulation of protein modification by small protein conjugation or removal	22/2396	6.53499e-05
GO:0032786	positive regulation of DNA-templated transcription, elongation	18/2396	6.53499e-05
GO:0008645	hexose transmembrane transport	26/2396	6.64342e-05
GO:0033044	regulation of chromosome organization	42/2396	6.66739e-05
GO:0010970	transport along microtubule	34/2396	6.66833e-05
GO:0006892	post-Golgi vesicle-mediated transport	23/2396	6.68925e-05
GO:0051091	positive regulation of DNA-binding transcription factor activity	45/2396	6.72759e-05
GO:0002263	cell activation involved in immune response	53/2396	6.72759e-05
GO:0043502	regulation of muscle adaptation	24/2396	6.72759e-05
GO:0051222	positive regulation of protein transport	54/2396	6.89403e-05
GO:0009749	response to glucose	37/2396	6.89403e-05
GO:0048545	response to steroid hormone	43/2396	7.08629e-05
GO:0002753	cytosolic pattern recognition receptor signaling pathway	30/2396	7.08629e-05
GO:0031023	microtubule organizing center organization	30/2396	7.08629e-05
GO:0099518	vesicle cytoskeletal trafficking	19/2396	7.40298e-05
GO:0005996	monosaccharide metabolic process	47/2396	7.43846e-05
GO:1902115	regulation of organelle assembly	40/2396	7.48356e-05
GO:0050731	positive regulation of peptidyl-tyrosine phosphorylation	35/2396	7.49722e-05
GO:0051099	positive regulation of binding	36/2396	7.57316e-05
GO:1901800	positive regulation of proteasomal protein catabolic process	25/2396	7.70825e-05
GO:0010611	regulation of cardiac muscle hypertrophy	20/2396	8.13108e-05
GO:0042987	amyloid precursor protein catabolic process	17/2396	8.29525e-05
GO:0046854	phosphatidylinositol phosphate biosynthetic process	16/2396	8.38817e-05
GO:0050853	B cell receptor signaling pathway	16/2396	8.38817e-05
GO:0006809	nitric oxide biosynthetic process	21/2396	8.64754e-05
GO:0036293	response to decreased oxygen levels	44/2396	9.02972e-05
GO:0043542	endothelial cell migration	40/2396	9.08833e-05
GO:0019915	lipid storage	23/2396	9.08833e-05
GO:0050772	positive regulation of axonogenesis	23/2396	9.08833e-05
GO:1902905	positive regulation of supramolecular fiber organization	34/2396	9.1723e-05
GO:0002262	myeloid cell homeostasis	38/2396	9.27545e-05
GO:0048668	collateral sprouting	12/2396	9.27545e-05
GO:0002224	toll-like receptor signaling pathway	18/2396	9.63914e-05
GO:2000134	negative regulation of G1/S transition of mitotic cell cycle	18/2396	9.63914e-05
GO:0050773	regulation of dendrite development	29/2396	9.64147e-05
GO:0140238	presynaptic endocytosis	20/2396	9.64147e-05
GO:0043401	steroid hormone mediated signaling pathway	26/2396	9.90736e-05
GO:0002793	positive regulation of peptide secretion	30/2396	0.000100832
GO:0046328	regulation of JNK cascade	30/2396	0.000100832
GO:0015807	L-amino acid transport	21/2396	0.000100832
GO:0002011	morphogenesis of an epithelial sheet	17/2396	0.000100832
GO:0016573	histone acetylation	17/2396	0.000100832
GO:0051591	response to cAMP	17/2396	0.000100832
GO:0046580	negative regulation of Ras protein signal transduction	16/2396	0.00010387
GO:0070372	regulation of ERK1 and ERK2 cascade	53/2396	0.000104436
GO:0050803	regulation of synapse structure or activity	50/2396	0.000104524
GO:0034976	response to endoplasmic reticulum stress	44/2396	0.000104976
GO:0051896	regulation of phosphatidylinositol 3-kinase/protein kinase B signal transduction	44/2396	0.000104976
GO:0008542	visual learning	19/2396	0.000105543
GO:0001666	response to hypoxia	40/2396	0.000107096
GO:0006397	mRNA processing	70/2396	0.000107096
GO:0043122	regulation of canonical NF-kappaB signal transduction	38/2396	0.00011077
GO:0019058	viral life cycle	42/2396	0.000111291
GO:2000106	regulation of leukocyte apoptotic process	26/2396	0.000111291
GO:0042063	gliogenesis	59/2396	0.000111291
GO:0032874	positive regulation of stress-activated MAPK cascade	28/2396	0.000114177
GO:0060348	bone development	41/2396	0.000114177
GO:0006475	internal protein amino acid acetylation	18/2396	0.000114225
GO:0018393	internal peptidyl-lysine acetylation	18/2396	0.000114225
GO:0043473	pigmentation	25/2396	0.000114953
GO:0030168	platelet activation	22/2396	0.000119409
GO:0050672	negative regulation of lymphocyte proliferation	22/2396	0.000119409
GO:0006661	phosphatidylinositol biosynthetic process	23/2396	0.000119409
GO:0042158	lipoprotein biosynthetic process	23/2396	0.000119409
GO:0001841	neural tube formation	27/2396	0.000119841
GO:0035107	appendage morphogenesis	33/2396	0.000120603
GO:0035108	limb morphogenesis	33/2396	0.000120603
GO:0051058	negative regulation of small GTPase mediated signal transduction	17/2396	0.0001211
GO:0015931	nucleobase-containing compound transport	36/2396	0.000121508
GO:0048659	smooth muscle cell proliferation	36/2396	0.000121508
GO:0007272	ensheathment of neurons	35/2396	0.000121508
GO:0008366	axon ensheathment	35/2396	0.000121508
GO:1902807	negative regulation of cell cycle G1/S phase transition	19/2396	0.000123677
GO:0032386	regulation of intracellular transport	53/2396	0.000126719
GO:0050870	positive regulation of T cell activation	45/2396	0.000127153
GO:0106027	neuron projection organization	25/2396	0.000130239
GO:0006605	protein targeting	48/2396	0.000130966
GO:0014743	regulation of muscle hypertrophy	20/2396	0.000131211
GO:0043409	negative regulation of MAPK cascade	34/2396	0.000134035
GO:0043484	regulation of RNA splicing	34/2396	0.000134035
GO:0001659	temperature homeostasis	35/2396	0.000134039
GO:0032008	positive regulation of TOR signaling	18/2396	0.000135561
GO:0010586	miRNA metabolic process	23/2396	0.000135905
GO:0070664	negative regulation of leukocyte proliferation	23/2396	0.000135905
GO:0090092	regulation of transmembrane receptor protein serine/threonine kinase signaling pathway	43/2396	0.000135934
GO:0032945	negative regulation of mononuclear cell proliferation	22/2396	0.000136166
GO:1904375	regulation of protein localization to cell periphery	30/2396	0.00013754
GO:0032609	type II interferon production	28/2396	0.00014208
GO:0099003	vesicle-mediated transport in synapse	44/2396	0.000142327
GO:0021953	central nervous system neuron differentiation	37/2396	0.000144788
GO:0046850	regulation of bone remodeling	17/2396	0.000145531
GO:0000910	cytokinesis	34/2396	0.000147023
GO:1903531	negative regulation of secretion by cell	34/2396	0.000147023
GO:0034142	toll-like receptor 4 signaling pathway	16/2396	0.000153847
GO:1901988	negative regulation of cell cycle phase transition	44/2396	0.000154701
GO:0045332	phospholipid translocation	15/2396	0.000157263
GO:0006970	response to osmotic stress	22/2396	0.000158583
GO:0090287	regulation of cellular response to growth factor stimulus	50/2396	0.000158932
GO:0006997	nucleus organization	28/2396	0.000159379
GO:0000077	DNA damage checkpoint signaling	26/2396	0.000159379
GO:0032649	regulation of type II interferon production	26/2396	0.000159379
GO:0007020	microtubule nucleation	12/2396	0.000162007
GO:0007098	centrosome cycle	27/2396	0.000171289
GO:0060562	epithelial tube morphogenesis	58/2396	0.000172559
GO:0030516	regulation of axon extension	24/2396	0.000175494
GO:0006476	protein deacetylation	17/2396	0.000176862
GO:0001764	neuron migration	36/2396	0.000176887
GO:0034612	response to tumor necrosis factor	36/2396	0.000176887
GO:0051250	negative regulation of lymphocyte activation	32/2396	0.000178411
GO:0021543	pallium development	33/2396	0.000178884
GO:0035148	tube formation	33/2396	0.000178884
GO:1905952	regulation of lipid localization	34/2396	0.000178884
GO:0051402	neuron apoptotic process	55/2396	0.000180964
GO:0039531	regulation of viral-induced cytoplasmic pattern recognition receptor signaling pathway	21/2396	0.000182256
GO:0046209	nitric oxide metabolic process	21/2396	0.000182256
GO:0030865	cortical cytoskeleton organization	15/2396	0.000194844
GO:0032968	positive regulation of transcription elongation by RNA polymerase II	15/2396	0.000194844
GO:0042552	myelination	34/2396	0.00019833
GO:0032007	negative regulation of TOR signaling	19/2396	0.000205646
GO:0055074	calcium ion homeostasis	53/2396	0.000205646
GO:0009615	response to virus	57/2396	0.000209552
GO:0016051	carbohydrate biosynthetic process	37/2396	0.000209552
GO:0060998	regulation of dendritic spine development	20/2396	0.000211218
GO:0003333	amino acid transmembrane transport	22/2396	0.000211218
GO:0045638	negative regulation of myeloid cell differentiation	22/2396	0.000211218
GO:0006874	intracellular calcium ion homeostasis	50/2396	0.000211456
GO:0046677	response to antibiotic	12/2396	0.000214645
GO:0042157	lipoprotein metabolic process	27/2396	0.000216108
GO:0009755	hormone-mediated signaling pathway	31/2396	0.000216464
GO:0034329	cell junction assembly	67/2396	0.00021759
GO:0140014	mitotic nuclear division	43/2396	0.00022089
GO:0070085	glycosylation	38/2396	0.000222166
GO:1903313	positive regulation of mRNA metabolic process	28/2396	0.000224958
GO:0030225	macrophage differentiation	16/2396	0.000228105
GO:0070936	protein K48-linked ubiquitination	18/2396	0.000229081
GO:0019318	hexose metabolic process	42/2396	0.000229637
GO:0015711	organic anion transport	62/2396	0.000229949
GO:0046931	pore complex assembly	9/2396	0.00023032
GO:1904754	positive regulation of vascular associated smooth muscle cell migration	9/2396	0.00023032
GO:0005976	polysaccharide metabolic process	23/2396	0.000234754
GO:1903305	regulation of regulated secretory pathway	30/2396	0.00023567
GO:0045124	regulation of bone resorption	15/2396	0.000237924
GO:1990928	response to amino acid starvation	15/2396	0.000237924
GO:0035773	insulin secretion involved in cellular response to glucose stimulus	22/2396	0.000240868
GO:0047496	vesicle transport along microtubule	14/2396	0.00024157
GO:1902369	negative regulation of RNA catabolic process	20/2396	0.000243654
GO:2001057	reactive nitrogen species metabolic process	21/2396	0.000243732
GO:0046856	phosphatidylinositol dephosphorylation	10/2396	0.000246071
GO:2000779	regulation of double-strand break repair	26/2396	0.00025894
GO:0046887	positive regulation of hormone secretion	34/2396	0.000262222
GO:0007369	gastrulation	33/2396	0.000264131
GO:0071383	cellular response to steroid hormone stimulus	33/2396	0.000264131
GO:0050878	regulation of body fluid levels	52/2396	0.000264131
GO:0031503	protein-containing complex localization	40/2396	0.000267673
GO:0006903	vesicle targeting	16/2396	0.000275327
GO:0048736	appendage development	36/2396	0.000277016
GO:0060173	limb development	36/2396	0.000277016
GO:1903421	regulation of synaptic vesicle recycling	12/2396	0.00027831
GO:0007632	visual behavior	19/2396	0.000280042
GO:0072384	organelle transport along microtubule	20/2396	0.000283591
GO:1902117	positive regulation of organelle assembly	20/2396	0.000283591
GO:0070371	ERK1 and ERK2 cascade	54/2396	0.000284126
GO:0042177	negative regulation of protein catabolic process	24/2396	0.000290851
GO:0031113	regulation of microtubule polymerization	15/2396	0.00029128
GO:2001236	regulation of extrinsic apoptotic signaling pathway	31/2396	0.00029128
GO:0014911	positive regulation of smooth muscle cell migration	17/2396	0.00030055
GO:0034198	cellular response to amino acid starvation	14/2396	0.00030055
GO:0002328	pro-B cell differentiation	7/2396	0.00030055
GO:0010821	regulation of mitochondrion organization	28/2396	0.000311764
GO:0050864	regulation of B cell activation	28/2396	0.000311764
GO:1903146	regulation of autophagy of mitochondrion	11/2396	0.000318181
GO:0002366	leukocyte activation involved in immune response	50/2396	0.00031865
GO:0030518	intracellular steroid hormone receptor signaling pathway	24/2396	0.000331153
GO:0001776	leukocyte homeostasis	27/2396	0.000341094
GO:0000289	nuclear-transcribed mRNA poly(A) tail shortening	10/2396	0.000345679
GO:0090277	positive regulation of peptide hormone secretion	28/2396	0.000350422
GO:0007626	locomotory behavior	43/2396	0.000352264
GO:0099111	microtubule-based transport	37/2396	0.00035227
GO:0070661	leukocyte proliferation	60/2396	0.000357191
GO:1900180	regulation of protein localization to nucleus	30/2396	0.00035828
GO:0032092	positive regulation of protein binding	22/2396	0.000364129
GO:0035967	cellular response to topologically incorrect protein	22/2396	0.000364129
GO:0046330	positive regulation of JNK cascade	22/2396	0.000364129
GO:0031570	DNA integrity checkpoint signaling	26/2396	0.000367659
GO:0032271	regulation of protein polymerization	35/2396	0.000371535
GO:0014020	primary neural tube formation	24/2396	0.000374514
GO:0032623	interleukin-2 production	18/2396	0.000375414
GO:0060997	dendritic spine morphogenesis	18/2396	0.000375414
GO:0010543	regulation of platelet activation	13/2396	0.000375879
GO:0045671	negative regulation of osteoclast differentiation	13/2396	0.000375879
GO:0021915	neural tube development	34/2396	0.000377605
GO:0036465	synaptic vesicle recycling	20/2396	0.000380562
GO:0006303	double-strand break repair via nonhomologous end joining	16/2396	0.000397816
GO:0031102	neuron projection regeneration	16/2396	0.000397816
GO:0044782	cilium organization	59/2396	0.000404785
GO:0098739	import across plasma membrane	35/2396	0.000404785
GO:0035966	response to topologically incorrect protein	26/2396	0.000411189
GO:0006486	protein glycosylation	34/2396	0.000414336
GO:0043413	macromolecule glycosylation	34/2396	0.000414336
GO:0031123	RNA 3'-end processing	21/2396	0.000431868
GO:0070988	demethylation	15/2396	0.000434233
GO:0035601	protein deacylation	18/2396	0.000440923
GO:0098732	macromolecule deacylation	18/2396	0.000440923
GO:0043242	negative regulation of protein-containing complex disassembly	20/2396	0.000440923
GO:0061178	regulation of insulin secretion involved in cellular response to glucose stimulus	20/2396	0.000440923
GO:0061458	reproductive system development	51/2396	0.000448462
GO:0061028	establishment of endothelial barrier	14/2396	0.000461293
GO:0050727	regulation of inflammatory response	58/2396	0.000461297
GO:0032970	regulation of actin filament-based process	57/2396	0.000466021
GO:0018126	protein hydroxylation	10/2396	0.000469747
GO:0070584	mitochondrion morphogenesis	10/2396	0.000469747
GO:0006665	sphingolipid metabolic process	27/2396	0.000469747
GO:0030278	regulation of ossification	27/2396	0.000469747
GO:0021955	central nervous system neuron axonogenesis	13/2396	0.000469747
GO:0072337	modified amino acid transport	13/2396	0.000469747
GO:0032259	methylation	43/2396	0.000469774
GO:0072175	epithelial tube formation	30/2396	0.00047796
GO:0033152	immunoglobulin V(D)J recombination	6/2396	0.00047796
GO:0042117	monocyte activation	6/2396	0.00047796
GO:0048671	negative regulation of collateral sprouting	6/2396	0.00047796
GO:0051348	negative regulation of transferase activity	41/2396	0.000478965
GO:0031445	regulation of heterochromatin formation	9/2396	0.000478965
GO:0120261	regulation of heterochromatin organization	9/2396	0.000478965
GO:0022613	ribonucleoprotein complex biogenesis	61/2396	0.000492197
[truncated: 1,380 more rows]

## Sheet: seurat_clusters_5
ID	Description	GeneRatio	p.adjust
[truncated: 1,500 more rows]
