# Supplementary material for: Atypical pericapillary Ly6G⁺Nur77⁺ macrophages initiate type-2 immune responses to allergens in the mouse lung
Source: Nat Commun. 2026 Jan 22;17:1946. doi: 10.1038/s41467-026-68652-5 (PMC12929616; doi:10.1038/s41467-026-68652-5)
Supplement: Supplementary file 5 — Supplementary Data 3 [file 41467_2026_68652_MOESM5_ESM.xlsx]

## Sheet: branch_1
ID	Description	GeneRatio	zScore	p.adjust
GO:0050900	leukocyte migration	51/642	14.1723	8.20624e-20
GO:0097529	myeloid leukocyte migration	40/642	14.625	6.41945e-19
GO:0060326	cell chemotaxis	45/642	13.956	7.23052e-19
GO:0030595	leukocyte chemotaxis	38/642	14.2593	3.5391e-18
GO:1903555	regulation of tumor necrosis factor superfamily cytokine production	34/642	14.1474	3.27916e-17
GO:0002833	positive regulation of response to biotic stimulus	48/642	12.597	4.75094e-17
GO:0071706	tumor necrosis factor superfamily cytokine production	34/642	13.8804	5.83129e-17
GO:0045088	regulation of innate immune response	51/642	12.2956	5.83129e-17
GO:0006935	chemotaxis	50/642	12.2743	7.55848e-17
GO:0042330	taxis	50/642	12.2355	8.12598e-17
GO:0032680	regulation of tumor necrosis factor production	33/642	13.8022	8.63937e-17
GO:0032640	tumor necrosis factor production	33/642	13.5367	2.03369e-16
GO:0045089	positive regulation of innate immune response	45/642	12.2556	2.49894e-16
GO:0032635	interleukin-6 production	30/642	13.1042	3.60221e-15
GO:0032675	regulation of interleukin-6 production	29/642	13.0244	7.39173e-15
GO:0002218	activation of innate immune response	38/642	11.6846	2.05536e-14
GO:0097530	granulocyte migration	28/642	12.6507	3.75236e-14
GO:0002274	myeloid leukocyte activation	34/642	11.3562	2.53422e-13
GO:0002237	response to molecule of bacterial origin	45/642	10.4853	3.67925e-13
GO:0071216	cellular response to biotic stimulus	39/642	10.7584	4.91994e-13
GO:0050727	regulation of inflammatory response	40/642	10.5755	7.54766e-13
GO:0002685	regulation of leukocyte migration	32/642	11.1847	7.92771e-13
GO:0002758	innate immune response-activating signaling pathway	34/642	10.9331	9.63854e-13
GO:0071621	granulocyte chemotaxis	24/642	12.1277	1.13894e-12
GO:0002221	pattern recognition receptor signaling pathway	33/642	10.8349	1.77092e-12
GO:0032496	response to lipopolysaccharide	42/642	9.86247	7.28266e-12
GO:0001818	negative regulation of cytokine production	34/642	10.313	8.40538e-12
GO:0002263	cell activation involved in immune response	35/642	10.0985	1.38285e-11
GO:0002695	negative regulation of leukocyte activation	27/642	10.7185	1.96786e-11
GO:0050866	negative regulation of cell activation	28/642	10.4856	2.83832e-11
GO:0050792	regulation of viral process	26/642	10.6089	3.90649e-11
GO:0072593	reactive oxygen species metabolic process	30/642	10.1606	4.13775e-11
GO:0002366	leukocyte activation involved in immune response	34/642	9.81927	4.40047e-11
GO:0002768	immune response-regulating cell surface receptor signaling pathway	33/642	9.88253	4.40047e-11
GO:0002697	regulation of immune effector process	41/642	9.36638	5.16541e-11
GO:0071219	cellular response to molecule of bacterial origin	34/642	9.59813	9.26857e-11
GO:0007159	leukocyte cell-cell adhesion	38/642	9.31381	1.09643e-10
GO:0051090	regulation of DNA-binding transcription factor activity	35/642	9.47384	1.10556e-10
GO:1990266	neutrophil migration	21/642	10.9198	1.15684e-10
GO:0048525	negative regulation of viral process	20/642	11.0666	1.27318e-10
GO:0019058	viral life cycle	30/642	9.72267	1.50966e-10
GO:0032612	interleukin-1 production	21/642	10.755	1.71278e-10
GO:0071222	cellular response to lipopolysaccharide	33/642	9.42644	1.88521e-10
GO:1903900	regulation of viral life cycle	23/642	10.3348	2.13039e-10
GO:2000377	regulation of reactive oxygen species metabolic process	23/642	10.3348	2.13039e-10
GO:2001233	regulation of apoptotic signaling pathway	38/642	9.08611	2.13039e-10
GO:0051250	negative regulation of lymphocyte activation	24/642	10.1931	2.13039e-10
GO:2000379	positive regulation of reactive oxygen species metabolic process	17/642	11.3106	3.38433e-10
GO:0009615	response to virus	36/642	9.04634	3.5532e-10
GO:0007249	canonical NF-kappaB signal transduction	30/642	9.41557	3.65803e-10
GO:1903557	positive regulation of tumor necrosis factor superfamily cytokine production	20/642	10.5932	3.66626e-10
GO:0032652	regulation of interleukin-1 production	20/642	10.4815	4.89725e-10
GO:0032602	chemokine production	20/642	10.3185	7.55147e-10
GO:0002688	regulation of leukocyte chemotaxis	21/642	10.1445	7.60564e-10
GO:0032715	negative regulation of interleukin-6 production	14/642	11.8367	7.92874e-10
GO:0002429	immune response-activating cell surface receptor signaling pathway	30/642	9.14842	8.38833e-10
GO:0032760	positive regulation of tumor necrosis factor production	19/642	10.0891	2.13872e-09
GO:0030100	regulation of endocytosis	32/642	8.74437	2.15715e-09
GO:0022408	negative regulation of cell-cell adhesion	25/642	9.27341	2.16549e-09
GO:0016032	viral process	32/642	8.66412	2.79265e-09
GO:0032102	negative regulation of response to external stimulus	35/642	8.46434	3.18219e-09
GO:0050729	positive regulation of inflammatory response	21/642	9.6003	3.18219e-09
GO:0031329	regulation of cellular catabolic process	35/642	8.43017	3.52939e-09
GO:0010563	negative regulation of phosphorus metabolic process	33/642	8.46194	4.41461e-09
GO:0045936	negative regulation of phosphate metabolic process	33/642	8.46194	4.41461e-09
GO:0007162	negative regulation of cell adhesion	30/642	8.60754	4.80338e-09
GO:0062197	cellular response to chemical stress	31/642	8.54183	4.80658e-09
GO:0031663	lipopolysaccharide-mediated signaling pathway	14/642	10.895	4.88001e-09
GO:0030593	neutrophil chemotaxis	17/642	10.0509	5.41573e-09
GO:0002687	positive regulation of leukocyte migration	22/642	9.13852	7.53941e-09
GO:0045071	negative regulation of viral genome replication	14/642	10.585	9.22089e-09
GO:0062207	regulation of pattern recognition receptor signaling pathway	22/642	9.03026	1.01393e-08
GO:0006909	phagocytosis	25/642	8.62901	1.38966e-08
GO:0043433	negative regulation of DNA-binding transcription factor activity	20/642	9.13668	1.4955e-08
GO:0046631	alpha-beta T cell activation	23/642	8.74701	1.66483e-08
GO:0002532	production of molecular mediator involved in inflammatory response	17/642	9.55663	1.72776e-08
GO:0035710	CD4-positive, alpha-beta T cell activation	19/642	9.1856	1.8648e-08
GO:0043122	regulation of canonical NF-kappaB signal transduction	26/642	8.42823	1.92472e-08
GO:0032611	interleukin-1 beta production	17/642	9.44089	2.23545e-08
GO:0051607	defense response to virus	29/642	8.1672	2.28979e-08
GO:0009612	response to mechanical stimulus	26/642	8.329	2.56801e-08
GO:0031348	negative regulation of defense response	27/642	8.19292	3.15169e-08
GO:0070661	leukocyte proliferation	31/642	7.94673	3.2517e-08
GO:0002444	myeloid leukocyte mediated immunity	18/642	9.06726	3.56903e-08
GO:0030098	lymphocyte differentiation	35/642	7.7262	3.69807e-08
GO:0050920	regulation of chemotaxis	24/642	8.35214	3.73634e-08
GO:0045069	regulation of viral genome replication	16/642	9.37089	3.94857e-08
GO:0045765	regulation of angiogenesis	28/642	7.99541	4.61146e-08
GO:0031331	positive regulation of cellular catabolic process	25/642	8.18219	4.8092e-08
GO:0001659	temperature homeostasis	22/642	8.4272	4.97634e-08
GO:0045766	positive regulation of angiogenesis	21/642	8.49267	5.50838e-08
GO:0006979	response to oxidative stress	33/642	7.67222	5.64126e-08
GO:0070555	response to interleukin-1	16/642	9.18928	5.79537e-08
GO:0042742	defense response to bacterium	32/642	7.68232	6.23492e-08
GO:0032651	regulation of interleukin-1 beta production	16/642	9.13035	6.56881e-08
GO:1901342	regulation of vasculature development	28/642	7.85133	6.89725e-08
GO:1904018	positive regulation of vasculature development	21/642	8.39156	6.95774e-08
GO:0071674	mononuclear cell migration	23/642	8.09712	9.47036e-08
GO:0010508	positive regulation of autophagy	20/642	8.26021	1.36546e-07
GO:0002286	T cell activation involved in immune response	18/642	8.47944	1.45506e-07
GO:0050867	positive regulation of cell activation	31/642	7.44418	1.57788e-07
GO:1903038	negative regulation of leukocyte cell-cell adhesion	19/642	8.31392	1.57788e-07
GO:0050868	negative regulation of T cell activation	18/642	8.43726	1.58319e-07
GO:0070486	leukocyte aggregation	8/642	11.8058	1.64379e-07
GO:1903531	negative regulation of secretion by cell	21/642	8.03851	1.81911e-07
GO:0032943	mononuclear cell proliferation	28/642	7.51745	1.93684e-07
GO:0051048	negative regulation of secretion	22/642	7.86403	2.29325e-07
GO:0002285	lymphocyte activation involved in immune response	23/642	7.77657	2.31457e-07
GO:0002690	positive regulation of leukocyte chemotaxis	16/642	8.52953	2.56583e-07
GO:0030217	T cell differentiation	28/642	7.42328	2.56583e-07
GO:0042060	wound healing	30/642	7.31927	2.61409e-07
GO:0051592	response to calcium ion	18/642	8.19225	2.82624e-07
GO:0032642	regulation of chemokine production	16/642	8.42869	3.20911e-07
GO:0019079	viral genome replication	17/642	8.24425	3.45953e-07
GO:0038066	p38MAPK cascade	12/642	9.26289	3.6052e-07
GO:0002224	toll-like receptor signaling pathway	13/642	8.89677	4.32469e-07
GO:0002573	myeloid leukocyte differentiation	25/642	7.39438	4.61385e-07
GO:0042326	negative regulation of phosphorylation	27/642	7.26086	4.8158e-07
GO:0033002	muscle cell proliferation	25/642	7.37303	4.8158e-07
GO:0031664	regulation of lipopolysaccharide-mediated signaling pathway	9/642	10.3344	4.8158e-07
GO:0045576	mast cell activation	14/642	8.6018	4.8158e-07
GO:0048872	homeostasis of number of cells	31/642	7.06152	5.04668e-07
GO:0002440	production of molecular mediator of immune response	25/642	7.33062	5.38456e-07
GO:0048661	positive regulation of smooth muscle cell proliferation	16/642	8.18654	5.39944e-07
GO:0022409	positive regulation of cell-cell adhesion	27/642	7.20448	5.57198e-07
GO:1903706	regulation of hemopoiesis	32/642	6.98161	5.66521e-07
GO:2001242	regulation of intrinsic apoptotic signaling pathway	20/642	7.6748	5.73434e-07
GO:0010506	regulation of autophagy	26/642	7.23104	5.93256e-07
GO:0042088	T-helper 1 type immune response	11/642	9.27694	6.03348e-07
GO:0002367	cytokine production involved in immune response	18/642	7.84859	6.1958e-07
GO:0034599	cellular response to oxidative stress	23/642	7.26317	9.3129e-07
GO:0001776	leukocyte homeostasis	17/642	7.78892	9.83637e-07
GO:0032609	type II interferon production	17/642	7.78892	9.83637e-07
GO:0051402	neuron apoptotic process	29/642	6.90986	1.02396e-06
GO:0071887	leukocyte apoptotic process	18/642	7.6337	1.07177e-06
GO:2001235	positive regulation of apoptotic signaling pathway	19/642	7.52008	1.09302e-06
GO:0032944	regulation of mononuclear cell proliferation	23/642	7.19422	1.10137e-06
GO:0071347	cellular response to interleukin-1	13/642	8.39297	1.11132e-06
GO:0070663	regulation of leukocyte proliferation	24/642	7.12108	1.11529e-06
GO:0000302	response to reactive oxygen species	21/642	7.32464	1.11529e-06
GO:0050777	negative regulation of immune response	21/642	7.32464	1.11529e-06
GO:0042119	neutrophil activation	10/642	9.24139	1.1919e-06
GO:0007015	actin filament organization	32/642	6.72517	1.2314e-06
GO:0070372	regulation of ERK1 and ERK2 cascade	26/642	6.96289	1.26115e-06
GO:0046651	lymphocyte proliferation	26/642	6.9073	1.4998e-06
GO:0007596	blood coagulation	19/642	7.36493	1.55963e-06
GO:0042542	response to hydrogen peroxide	15/642	7.84727	1.55963e-06
GO:0050921	positive regulation of chemotaxis	18/642	7.46247	1.55963e-06
GO:2001057	reactive nitrogen species metabolic process	14/642	8.01089	1.55963e-06
GO:0120161	regulation of cold-induced thermogenesis	17/642	7.55965	1.59952e-06
GO:0032720	negative regulation of tumor necrosis factor production	12/642	8.40831	1.64866e-06
GO:0097191	extrinsic apoptotic signaling pathway	22/642	7.09389	1.65385e-06
GO:0048659	smooth muscle cell proliferation	20/642	7.21174	1.80871e-06
GO:0071675	regulation of mononuclear cell migration	17/642	7.44953	2.07929e-06
GO:0007599	hemostasis	19/642	7.24468	2.07929e-06
GO:0097237	cellular response to toxic substance	15/642	7.70661	2.0857e-06
GO:0097193	intrinsic apoptotic signaling pathway	26/642	6.78001	2.09119e-06
GO:1903556	negative regulation of tumor necrosis factor superfamily cytokine production	12/642	8.25731	2.17313e-06
GO:0050817	coagulation	19/642	7.21513	2.20252e-06
GO:0106106	cold-induced thermogenesis	17/642	7.41346	2.20927e-06
GO:0009636	response to toxic substance	21/642	7.04301	2.24287e-06
GO:1903037	regulation of leukocyte cell-cell adhesion	28/642	6.64656	2.35272e-06
GO:0043525	positive regulation of neuron apoptotic process	14/642	7.79667	2.36495e-06
GO:1990845	adaptive thermogenesis	18/642	7.26565	2.41152e-06
GO:0002699	positive regulation of immune effector process	25/642	6.75432	2.52736e-06
GO:1990748	cellular detoxification	14/642	7.74486	2.6213e-06
GO:0031400	negative regulation of protein modification process	29/642	6.56614	2.6213e-06
GO:1902105	regulation of leukocyte differentiation	27/642	6.63993	2.66044e-06
GO:0050863	regulation of T cell activation	28/642	6.583	2.78452e-06
GO:0002292	T cell differentiation involved in immune response	13/642	7.88514	2.82556e-06
GO:1900015	regulation of cytokine production involved in inflammatory response	11/642	8.30586	3.13276e-06
GO:0006809	nitric oxide biosynthetic process	13/642	7.82601	3.19277e-06
GO:0051092	positive regulation of NF-kappaB transcription factor activity	15/642	7.48251	3.27294e-06
GO:0070498	interleukin-1-mediated signaling pathway	8/642	9.47027	3.38648e-06
GO:0043299	leukocyte degranulation	13/642	7.76777	3.53401e-06
GO:0038061	non-canonical NF-kappaB signal transduction	15/642	7.43914	3.53401e-06
GO:0098754	detoxification	15/642	7.43914	3.53401e-06
GO:0045428	regulation of nitric oxide biosynthetic process	12/642	7.97176	3.53401e-06
GO:0070301	cellular response to hydrogen peroxide	12/642	7.97176	3.53401e-06
GO:1902622	regulation of neutrophil migration	11/642	8.22082	3.53401e-06
GO:0048660	regulation of smooth muscle cell proliferation	19/642	6.98577	3.68673e-06
GO:0032677	regulation of interleukin-8 production	12/642	7.90355	4.00664e-06
GO:0098869	cellular oxidant detoxification	12/642	7.90355	4.00664e-06
GO:0046634	regulation of alpha-beta T cell activation	15/642	7.35379	4.21561e-06
GO:0045807	positive regulation of endocytosis	19/642	6.93029	4.21561e-06
GO:0046632	alpha-beta T cell differentiation	16/642	7.22377	4.22185e-06
GO:0002696	positive regulation of leukocyte activation	27/642	6.4599	4.30042e-06
GO:0010038	response to metal ion	27/642	6.44386	4.48289e-06
GO:0032637	interleukin-8 production	12/642	7.83653	4.48289e-06
GO:0031623	receptor internalization	17/642	7.06892	4.63049e-06
GO:0050767	regulation of neurogenesis	31/642	6.29059	4.63049e-06
GO:0010721	negative regulation of cell development	24/642	6.56013	4.68459e-06
GO:0045732	positive regulation of protein catabolic process	19/642	6.87552	4.71313e-06
GO:0070371	ERK1 and ERK2 cascade	26/642	6.45048	4.88771e-06
GO:0080164	regulation of nitric oxide metabolic process	12/642	7.77067	5.00961e-06
GO:0070374	positive regulation of ERK1 and ERK2 cascade	20/642	6.76784	5.07157e-06
GO:0043254	regulation of protein-containing complex assembly	30/642	6.27306	5.29802e-06
GO:0032755	positive regulation of interleukin-6 production	14/642	7.35311	5.59128e-06
GO:1903036	positive regulation of response to wounding	12/642	7.70593	5.64755e-06
GO:0032692	negative regulation of interleukin-1 production	9/642	8.58276	5.71457e-06
GO:0050672	negative regulation of lymphocyte proliferation	13/642	7.48896	5.88147e-06
GO:0002703	regulation of leukocyte mediated immunity	24/642	6.46668	5.95231e-06
GO:0002275	myeloid cell activation involved in immune response	14/642	7.30678	6.09194e-06
GO:0003158	endothelium development	16/642	7.04131	6.15809e-06
GO:0042130	negative regulation of T cell proliferation	12/642	7.64227	6.29382e-06
GO:0032649	regulation of type II interferon production	15/642	7.14809	6.30463e-06
GO:0046209	nitric oxide metabolic process	13/642	7.43554	6.42827e-06
GO:0036230	granulocyte activation	10/642	8.13817	6.42827e-06
GO:0002534	cytokine production involved in inflammatory response	11/642	7.82205	6.82124e-06
GO:0032613	interleukin-10 production	11/642	7.82205	6.82124e-06
GO:0018108	peptidyl-tyrosine phosphorylation	23/642	6.45766	6.84352e-06
GO:0032945	negative regulation of mononuclear cell proliferation	13/642	7.38286	7.10714e-06
GO:0071622	regulation of granulocyte chemotaxis	11/642	7.74713	7.84172e-06
GO:0071214	cellular response to abiotic stimulus	27/642	6.2246	8.02003e-06
GO:0104004	cellular response to environmental stimulus	27/642	6.2246	8.02003e-06
GO:0002753	cytoplasmic pattern recognition receptor signaling pathway	18/642	6.72487	8.04162e-06
GO:0002446	neutrophil mediated immunity	9/642	8.33509	8.11154e-06
GO:1900744	regulation of p38MAPK cascade	9/642	8.33509	8.11154e-06
GO:0018212	peptidyl-tyrosine modification	23/642	6.38054	8.33846e-06
GO:0050728	negative regulation of inflammatory response	17/642	6.78166	8.61295e-06
GO:0000768	syncytium formation by plasma membrane fusion	11/642	7.6737	8.74928e-06
GO:0140253	cell-cell fusion	11/642	7.6737	8.74928e-06
GO:0050670	regulation of lymphocyte proliferation	21/642	6.46231	8.9341e-06
GO:0031589	cell-substrate adhesion	26/642	6.20536	9.25818e-06
GO:1901222	regulation of non-canonical NF-kappaB signal transduction	13/642	7.22902	9.52778e-06
GO:0014812	muscle cell migration	15/642	6.91456	1.02816e-05
GO:0001780	neutrophil homeostasis	8/642	8.59293	1.05142e-05
GO:0043281	regulation of cysteine-type endopeptidase activity involved in apoptotic process	17/642	6.69022	1.05511e-05
GO:1903034	regulation of response to wounding	17/642	6.69022	1.05511e-05
GO:0062012	regulation of small molecule metabolic process	27/642	6.11856	1.05511e-05
GO:0006949	syncytium formation	11/642	7.53108	1.12824e-05
GO:0071260	cellular response to mechanical stimulus	13/642	7.12983	1.16061e-05
GO:2000514	regulation of CD4-positive, alpha-beta T cell activation	12/642	7.2814	1.21626e-05
GO:1902107	positive regulation of leukocyte differentiation	19/642	6.46104	1.23858e-05
GO:1903708	positive regulation of hemopoiesis	19/642	6.46104	1.23858e-05
GO:0070664	negative regulation of leukocyte proliferation	13/642	7.08119	1.27606e-05
GO:0050730	regulation of peptidyl-tyrosine phosphorylation	20/642	6.3651	1.33276e-05
GO:0034114	regulation of heterotypic cell-cell adhesion	7/642	8.9652	1.33828e-05
GO:0042554	superoxide anion generation	9/642	7.99244	1.36225e-05
GO:0071496	cellular response to external stimulus	13/642	7.03317	1.40154e-05
GO:0071248	cellular response to metal ion	18/642	6.45217	1.51913e-05
GO:0034341	response to type II interferon	15/642	6.73005	1.52185e-05
GO:0043367	CD4-positive, alpha-beta T cell differentiation	13/642	6.98576	1.5441e-05
GO:0001933	negative regulation of protein phosphorylation	23/642	6.13856	1.55904e-05
GO:0072672	neutrophil extravasation	6/642	9.58241	1.57194e-05
GO:0060142	regulation of syncytium formation by plasma membrane fusion	8/642	8.29314	1.58156e-05
GO:0002220	innate immune response activating cell surface receptor signaling pathway	12/642	7.11329	1.65917e-05
GO:2000116	regulation of cysteine-type endopeptidase activity	18/642	6.39972	1.70361e-05
GO:1901739	regulation of myoblast fusion	7/642	8.75407	1.74264e-05
GO:0090322	regulation of superoxide metabolic process	8/642	8.15216	1.95433e-05
GO:2000108	positive regulation of leukocyte apoptotic process	8/642	8.15216	1.95433e-05
GO:0043124	negative regulation of canonical NF-kappaB signal transduction	10/642	7.44283	2.03265e-05
GO:0032088	negative regulation of NF-kappaB transcription factor activity	11/642	7.19714	2.06023e-05
GO:0044403	biological process involved in symbiotic interaction	21/642	6.1272	2.08753e-05
GO:0051701	biological process involved in interaction with host	16/642	6.47652	2.11613e-05
GO:0039531	regulation of cytoplasmic pattern recognition receptor signaling pathway	14/642	6.67122	2.21377e-05
GO:2000106	regulation of leukocyte apoptotic process	14/642	6.67122	2.21377e-05
GO:0050878	regulation of body fluid levels	25/642	5.91575	2.25353e-05
GO:0032623	interleukin-2 production	11/642	7.1339	2.29644e-05
GO:0006887	exocytosis	26/642	5.86711	2.32328e-05
GO:0033029	regulation of neutrophil apoptotic process	5/642	10.2585	2.32412e-05
GO:0002698	negative regulation of immune effector process	15/642	6.5196	2.3786e-05
GO:0045619	regulation of lymphocyte differentiation	19/642	6.17486	2.46253e-05
GO:0030336	negative regulation of cell migration	23/642	5.96082	2.46253e-05
GO:0002752	cell surface pattern recognition receptor signaling pathway	11/642	7.07175	2.54619e-05
GO:0032732	positive regulation of interleukin-1 production	11/642	7.07175	2.54619e-05
GO:1990868	response to chemokine	12/642	6.84916	2.73755e-05
GO:1990869	cellular response to chemokine	12/642	6.84916	2.73755e-05
GO:0045920	negative regulation of exocytosis	8/642	7.88609	2.83403e-05
GO:0032930	positive regulation of superoxide anion generation	7/642	8.36589	2.84599e-05
GO:0060143	positive regulation of syncytium formation by plasma membrane fusion	7/642	8.36589	2.84599e-05
GO:0002700	regulation of production of molecular mediator of immune response	18/642	6.17165	2.89349e-05
GO:0002456	T cell mediated immunity	16/642	6.32463	2.92578e-05
GO:0032653	regulation of interleukin-10 production	10/642	7.2133	2.93211e-05
GO:0042092	type 2 immune response	9/642	7.48563	2.96187e-05
GO:0043523	regulation of neuron apoptotic process	23/642	5.8745	3.05236e-05
GO:0002718	regulation of cytokine production involved in immune response	14/642	6.48092	3.25085e-05
GO:0030225	macrophage differentiation	10/642	7.14	3.3269e-05
GO:0045620	negative regulation of lymphocyte differentiation	10/642	7.14	3.3269e-05
GO:0006898	receptor-mediated endocytosis	21/642	5.91089	3.54841e-05
GO:0002819	regulation of adaptive immune response	20/642	5.9556	3.61514e-05
GO:0051091	positive regulation of DNA-binding transcription factor activity	18/642	6.07423	3.63852e-05
GO:0032731	positive regulation of interleukin-1 beta production	10/642	7.06822	3.77221e-05
GO:0019722	calcium-mediated signaling	19/642	5.9944	3.77221e-05
GO:0045429	positive regulation of nitric oxide biosynthetic process	9/642	7.30187	4.00191e-05
GO:2000515	negative regulation of CD4-positive, alpha-beta T cell activation	8/642	7.63901	4.0186e-05
GO:0045580	regulation of T cell differentiation	17/642	6.1022	4.0186e-05
GO:2001236	regulation of extrinsic apoptotic signaling pathway	16/642	6.17841	4.04492e-05
GO:0030522	intracellular receptor signaling pathway	25/642	5.68629	4.0842e-05
GO:0045055	regulated exocytosis	20/642	5.89439	4.16758e-05
GO:0045859	regulation of protein kinase activity	29/642	5.55636	4.17618e-05
GO:1901741	positive regulation of myoblast fusion	6/642	8.69016	4.22172e-05
GO:0006925	inflammatory cell apoptotic process	7/642	8.01656	4.45145e-05
GO:0007200	phospholipase C-activating G protein-coupled receptor signaling pathway	14/642	6.2998	4.74434e-05
GO:0008625	extrinsic apoptotic signaling pathway via death domain receptors	11/642	6.72012	4.79043e-05
GO:0071277	cellular response to calcium ion	11/642	6.72012	4.79043e-05
GO:0042098	T cell proliferation	19/642	5.88545	4.88229e-05
GO:2000146	negative regulation of cell motility	23/642	5.69022	4.90332e-05
GO:1904407	positive regulation of nitric oxide metabolic process	9/642	7.12746	5.26126e-05
GO:0002437	inflammatory response to antigenic stimulus	11/642	6.66478	5.29475e-05
GO:0032722	positive regulation of chemokine production	11/642	6.66478	5.29475e-05
GO:0017157	regulation of exocytosis	18/642	5.90914	5.32048e-05
GO:0001906	cell killing	21/642	5.74159	5.3465e-05
GO:0034614	cellular response to reactive oxygen species	15/642	6.13036	5.41725e-05
GO:0032479	regulation of type I interferon production	14/642	6.22974	5.41725e-05
GO:0032928	regulation of superoxide anion generation	7/642	7.85443	5.45344e-05
GO:0014909	smooth muscle cell migration	13/642	6.3389	5.47172e-05
GO:0042176	regulation of protein catabolic process	24/642	5.57721	5.91888e-05
GO:0051235	maintenance of location	24/642	5.57721	5.91888e-05
GO:0097707	ferroptosis	5/642	9.27804	5.91888e-05
GO:0050764	regulation of phagocytosis	13/642	6.29958	5.91888e-05
GO:0014074	response to purine-containing compound	15/642	6.06918	6.16282e-05
GO:0052547	regulation of peptidase activity	25/642	5.5105	6.45631e-05
GO:0045581	negative regulation of T cell differentiation	9/642	6.96159	6.81436e-05
GO:0045446	endothelial cell differentiation	13/642	6.22219	6.99735e-05
GO:0006801	superoxide metabolic process	10/642	6.66629	7.47895e-05
GO:0045806	negative regulation of endocytosis	10/642	6.66629	7.47895e-05
GO:2001244	positive regulation of intrinsic apoptotic signaling pathway	10/642	6.66629	7.47895e-05
GO:0032606	type I interferon production	14/642	6.06017	7.8051e-05
GO:0045454	cell redox homeostasis	7/642	7.55199	8.29603e-05
GO:0140895	cell surface toll-like receptor signaling pathway	10/642	6.60367	8.39816e-05
GO:2001234	negative regulation of apoptotic signaling pathway	19/642	5.65539	8.51233e-05
GO:0032660	regulation of interleukin-17 production	8/642	7.09037	9.04634e-05
GO:0001781	neutrophil apoptotic process	5/642	8.87242	9.04634e-05
GO:0010810	regulation of cell-substrate adhesion	18/642	5.68438	9.08447e-05
GO:0002832	negative regulation of response to biotic stimulus	14/642	5.96204	9.68321e-05
GO:1901873	regulation of post-translational protein modification	19/642	5.59481	9.90599e-05
GO:0032691	negative regulation of interleukin-1 beta production	7/642	7.41057	0.000100768
GO:0043542	endothelial cell migration	18/642	5.64089	0.000100917
GO:0040013	negative regulation of locomotion	23/642	5.40407	0.000103241
GO:1903039	positive regulation of leukocyte cell-cell adhesion	20/642	5.52601	0.000103241
GO:0090022	regulation of neutrophil chemotaxis	8/642	6.99077	0.000104802
GO:0002449	lymphocyte mediated immunity	28/642	5.22424	0.000113024
GO:0032757	positive regulation of interleukin-8 production	9/642	6.6527	0.000114128
GO:0046597	negative regulation of viral entry into host cell	7/642	7.27506	0.000121873
GO:0042063	gliogenesis	25/642	5.27229	0.000123714
GO:0007264	small GTPase-mediated signal transduction	26/642	5.24201	0.000123982
GO:0002283	neutrophil activation involved in immune response	6/642	7.77327	0.000125804
GO:0002755	MyD88-dependent toll-like receptor signaling pathway	5/642	8.50955	0.000132036
GO:0032620	interleukin-17 production	8/642	6.80029	0.000142333
GO:0070227	lymphocyte apoptotic process	12/642	5.99245	0.000144846
GO:0051056	regulation of small GTPase mediated signal transduction	18/642	5.49227	0.000144846
GO:0006997	nucleus organization	14/642	5.74279	0.000156368
GO:0051962	positive regulation of nervous system development	24/642	5.21078	0.000158892
GO:0046635	positive regulation of alpha-beta T cell activation	10/642	6.25067	0.000158968
GO:0042129	regulation of T cell proliferation	16/642	5.56877	0.000161554
GO:0002369	T cell cytokine production	8/642	6.70912	0.000163457
GO:0051251	positive regulation of lymphocyte activation	22/642	5.2579	0.000166399
GO:0002822	regulation of adaptive immune response based on somatic recombination of immune receptors built from immunoglobulin superfamily domains	18/642	5.43022	0.000167668
GO:0030316	osteoclast differentiation	13/642	5.78986	0.000172538
GO:0050869	negative regulation of B cell activation	7/642	7.02008	0.00017368
GO:0042093	T-helper cell differentiation	10/642	6.19531	0.000174259
GO:0071346	cellular response to type II interferon	12/642	5.8744	0.000182382
GO:1902041	regulation of extrinsic apoptotic signaling pathway via death domain receptors	8/642	6.62048	0.000187062
GO:0002294	CD4-positive, alpha-beta T cell differentiation involved in immune response	10/642	6.14086	0.000192376
GO:0045123	cellular extravasation	10/642	6.14086	0.000192376
GO:0051896	regulation of phosphatidylinositol 3-kinase/protein kinase B signal transduction	20/642	5.2738	0.000193587
GO:0045624	positive regulation of T-helper cell differentiation	6/642	7.39583	0.00020009
GO:0050765	negative regulation of phagocytosis	6/642	7.39583	0.00020009
GO:0002293	alpha-beta T cell differentiation involved in immune response	10/642	6.0873	0.00021205
GO:0120162	positive regulation of cold-induced thermogenesis	11/642	5.92634	0.000212511
GO:0046636	negative regulation of alpha-beta T cell activation	8/642	6.53425	0.000212776
GO:0002287	alpha-beta T cell activation involved in immune response	10/642	6.03461	0.000234027
GO:0032728	positive regulation of interferon-beta production	8/642	6.45032	0.000244585
GO:1902624	positive regulation of neutrophil migration	8/642	6.45032	0.000244585
GO:1903320	regulation of protein modification by small protein conjugation or removal	18/642	5.2693	0.000245898
GO:1903306	negative regulation of regulated secretory pathway	6/642	7.22278	0.000249686
GO:0002262	myeloid cell homeostasis	17/642	5.30304	0.000257351
GO:0046683	response to organophosphorus	13/642	5.59191	0.000259669
GO:0007520	myoblast fusion	8/642	6.36857	0.000277942
GO:0061028	establishment of endothelial barrier	8/642	6.36857	0.000277942
GO:0032868	response to insulin	20/642	5.11932	0.000282281
GO:0009595	detection of biotic stimulus	7/642	6.67261	0.000282281
GO:0014002	astrocyte development	7/642	6.67261	0.000282281
GO:1903901	negative regulation of viral life cycle	7/642	6.67261	0.000282281
GO:0061082	myeloid leukocyte cytokine production	9/642	6.11076	0.000282281
GO:1905517	macrophage migration	9/642	6.11076	0.000282281
GO:0043123	positive regulation of canonical NF-kappaB signal transduction	15/642	5.37813	0.00028496
GO:1902106	negative regulation of leukocyte differentiation	12/642	5.61371	0.000303445
GO:0035739	CD4-positive, alpha-beta T cell proliferation	6/642	7.05888	0.000303445
GO:0035743	CD4-positive, alpha-beta T cell cytokine production	6/642	7.05888	0.000303445
GO:0045637	regulation of myeloid cell differentiation	17/642	5.21889	0.000308749
GO:0046596	regulation of viral entry into host cell	8/642	6.28892	0.000309156
GO:0046633	alpha-beta T cell proliferation	8/642	6.28892	0.000309156
GO:0032663	regulation of interleukin-2 production	9/642	6.04904	0.000311021
GO:0071677	positive regulation of mononuclear cell migration	11/642	5.71208	0.000314603
GO:0051259	protein complex oligomerization	19/642	5.10409	0.000319868
GO:0002064	epithelial cell development	18/642	5.13362	0.000332845
GO:0045862	positive regulation of proteolysis	21/642	4.998	0.000343961
GO:0002520	immune system development	17/642	5.15695	0.000354382
GO:0007033	vacuole organization	17/642	5.15695	0.000354382
GO:0009895	negative regulation of catabolic process	22/642	4.94093	0.000364797
GO:0033003	regulation of mast cell activation	6/642	6.90332	0.00036555
GO:0045063	T-helper 1 cell differentiation	6/642	6.90332	0.00036555
GO:1901223	negative regulation of non-canonical NF-kappaB signal transduction	6/642	6.90332	0.00036555
GO:0043534	blood vessel endothelial cell migration	12/642	5.50779	0.000369916
GO:0060759	regulation of response to cytokine stimulus	14/642	5.31324	0.000380682
GO:0046638	positive regulation of alpha-beta T cell differentiation	8/642	6.13551	0.00039167
GO:0032481	positive regulation of type I interferon production	10/642	5.73516	0.00039167
GO:0043491	phosphatidylinositol 3-kinase/protein kinase B signal transduction	21/642	4.93639	0.00039682
GO:0014902	myotube differentiation	13/642	5.37421	0.00039682
GO:0014910	regulation of smooth muscle cell migration	11/642	5.55009	0.000427111
GO:0002720	positive regulation of cytokine production involved in immune response	10/642	5.68784	0.000427111
GO:0043300	regulation of leukocyte degranulation	8/642	6.06158	0.000438961
GO:0014004	microglia differentiation	5/642	7.36316	0.000438961
GO:0002523	leukocyte migration involved in inflammatory response	6/642	6.75538	0.000438961
GO:0006691	leukotriene metabolic process	6/642	6.75538	0.000438961
GO:1903707	negative regulation of hemopoiesis	12/642	5.40507	0.000452072
GO:0050890	cognition	23/642	4.81342	0.000460655
GO:0060337	type I interferon-mediated signaling pathway	10/642	5.64121	0.000460655
GO:0071357	cellular response to type I interferon	10/642	5.64121	0.000460655
GO:0061041	regulation of wound healing	12/642	5.3715	0.000482679
GO:0032689	negative regulation of type II interferon production	7/642	6.26315	0.0004981
GO:0002886	regulation of myeloid leukocyte mediated immunity	9/642	5.75734	0.000506305
GO:0032891	negative regulation of organic acid transport	6/642	6.61443	0.000526802
GO:1900745	positive regulation of p38MAPK cascade	6/642	6.61443	0.000526802
GO:0052372	modulation by symbiont of entry into host	8/642	5.9189	0.000550508
GO:0045444	fat cell differentiation	18/642	4.91126	0.000556051
GO:0001885	endothelial cell development	9/642	5.70213	0.000556427
GO:2000318	positive regulation of T-helper 17 type immune response	5/642	7.13232	0.000564533
GO:0010595	positive regulation of endothelial cell migration	11/642	5.39567	0.000568685
GO:0044546	NLRP3 inflammasome complex assembly	7/642	6.16895	0.000568685
GO:0002090	regulation of receptor internalization	10/642	5.50527	0.000590341
GO:0046942	carboxylic acid transport	22/642	4.74172	0.000590341
GO:0062208	positive regulation of pattern recognition receptor signaling pathway	9/642	5.64789	0.000608342
GO:0031640	killing of cells of another organism	11/642	5.35818	0.000608342
GO:0141061	disruption of cell in another organism	11/642	5.35818	0.000608342
GO:0045730	respiratory burst	6/642	6.47991	0.000623064
GO:0015849	organic acid transport	22/642	4.71399	0.000630393
GO:0042116	macrophage activation	11/642	5.32111	0.000654221
GO:0010594	regulation of endothelial cell migration	14/642	5.05295	0.00065483
GO:0031098	stress-activated protein kinase signaling cascade	8/642	5.78264	0.000677226
GO:0034113	heterotypic cell-cell adhesion	8/642	5.78264	0.000677226
GO:1903828	negative regulation of protein localization	17/642	4.86125	0.000685583
GO:0043409	negative regulation of MAPK cascade	14/642	5.02793	0.000688822
GO:0046718	symbiont entry into host cell	11/642	5.28446	0.000696769
GO:0050769	positive regulation of neurogenesis	20/642	4.7333	0.000696769
GO:0043032	positive regulation of macrophage activation	6/642	6.35132	0.000735353
GO:0034612	response to tumor necrosis factor	16/642	4.87594	0.000739757
GO:0002260	lymphocyte homeostasis	10/642	5.3749	0.000742189
GO:0032970	regulation of actin filament-based process	23/642	4.61549	0.000747069
GO:0035924	cellular response to vascular endothelial growth factor stimulus	8/642	5.71676	0.000747069
GO:0009314	response to radiation	25/642	4.55239	0.000779216
GO:0033004	negative regulation of mast cell activation	4/642	7.68874	0.000783913
GO:0110075	regulation of ferroptosis	4/642	7.68874	0.000783913
GO:1903305	regulation of regulated secretory pathway	13/642	5.02998	0.000793795
GO:0034340	response to type I interferon	10/642	5.33261	0.000796736
GO:0016197	endosomal transport	18/642	4.73502	0.000823148
GO:0033028	myeloid cell apoptotic process	7/642	5.90315	0.000824491
GO:0045622	regulation of T-helper cell differentiation	7/642	5.90315	0.000824491
GO:0140632	canonical inflammasome complex assembly	7/642	5.90315	0.000824491
GO:0002040	sprouting angiogenesis	12/642	5.0836	0.000838626
GO:0044409	symbiont entry into host	11/642	5.17691	0.000846758
GO:0071453	cellular response to oxygen levels	15/642	4.86103	0.000849468
GO:0033138	positive regulation of peptidyl-serine phosphorylation	9/642	5.44	0.000850617
GO:0045064	T-helper 2 cell differentiation	5/642	6.71865	0.000877091
GO:0001909	leukocyte mediated cytotoxicity	14/642	4.90543	0.000878473
GO:0051897	positive regulation of phosphatidylinositol 3-kinase/protein kinase B signal transduction	15/642	4.83917	0.000888319
GO:0090303	positive regulation of wound healing	8/642	5.58922	0.000905886
GO:0046637	regulation of alpha-beta T cell differentiation	9/642	5.39016	0.000920407
GO:0001562	response to protozoan	7/642	5.81968	0.000920407
GO:0002548	monocyte chemotaxis	7/642	5.81968	0.000920407
GO:0048246	macrophage chemotaxis	7/642	5.81968	0.000920407
GO:0051452	intracellular pH reduction	7/642	5.81968	0.000920407
GO:0018105	peptidyl-serine phosphorylation	15/642	4.81744	0.000922691
GO:0034219	carbohydrate transmembrane transport	12/642	5.02284	0.000931721
GO:0051345	positive regulation of hydrolase activity	21/642	4.57026	0.000931721
GO:0002526	acute inflammatory response	11/642	5.10715	0.000952257
GO:0072659	protein localization to plasma membrane	19/642	4.61842	0.000967576
GO:0048638	regulation of developmental growth	22/642	4.52467	0.000971994
GO:0051591	response to cAMP	10/642	5.20905	0.000973249
GO:0002828	regulation of type 2 immune response	6/642	6.1102	0.000973249
GO:0034121	regulation of toll-like receptor signaling pathway	6/642	6.1102	0.000973249
GO:0048259	regulation of receptor-mediated endocytosis	12/642	4.99287	0.000976985
GO:0002279	mast cell activation involved in immune response	8/642	5.52745	0.000976985
GO:0034142	toll-like receptor 4 signaling pathway	8/642	5.52745	0.000976985
GO:1903670	regulation of sprouting angiogenesis	7/642	5.73855	0.00102045
GO:1905521	regulation of macrophage migration	7/642	5.73855	0.00102045
GO:2000516	positive regulation of CD4-positive, alpha-beta T cell activation	7/642	5.73855	0.00102045
GO:0008637	apoptotic mitochondrial changes	11/642	5.03885	0.00107525
GO:0045621	positive regulation of lymphocyte differentiation	12/642	4.93373	0.00110174
GO:0032682	negative regulation of chemokine production	6/642	5.9969	0.00112885
GO:0090025	regulation of monocyte chemotaxis	6/642	5.9969	0.00112885
GO:0070098	chemokine-mediated signaling pathway	9/642	5.24537	0.00116621
GO:0008643	carbohydrate transport	12/642	4.90454	0.00116621
GO:0071375	cellular response to peptide hormone stimulus	20/642	4.49451	0.001187
GO:0048008	platelet-derived growth factor receptor signaling pathway	8/642	5.40766	0.001187
GO:0035914	skeletal muscle cell differentiation	10/642	5.09018	0.00120025
GO:0015718	monocarboxylic acid transport	14/642	4.74073	0.00121464
GO:0031334	positive regulation of protein-containing complex assembly	15/642	4.66887	0.00125521
GO:0031396	regulation of protein ubiquitination	15/642	4.66887	0.00125521
GO:0016236	macroautophagy	19/642	4.49407	0.00127911
GO:2001238	positive regulation of extrinsic apoptotic signaling pathway	8/642	5.34955	0.00130201
GO:0002702	positive regulation of production of molecular mediator of immune response	12/642	4.84694	0.00130201
GO:0006109	regulation of carbohydrate metabolic process	15/642	4.64813	0.00130941
GO:0050731	positive regulation of peptidyl-tyrosine phosphorylation	13/642	4.7672	0.00130995
GO:0042886	amide transport	22/642	4.39432	0.00131328
GO:0032729	positive regulation of type II interferon production	9/642	5.15256	0.00135569
GO:0070228	regulation of lymphocyte apoptotic process	9/642	5.15256	0.00135569
GO:1990778	protein localization to cell periphery	22/642	4.36871	0.00139959
GO:1902115	regulation of organelle assembly	16/642	4.56266	0.00141669
GO:0043903	regulation of biological process involved in symbiotic interaction	8/642	5.29258	0.00141725
GO:1903409	reactive oxygen species biosynthetic process	8/642	5.29258	0.00141725
GO:0048536	spleen development	7/642	5.50811	0.00142615
GO:0008063	Toll signaling pathway	4/642	6.98927	0.00143325
GO:0034116	positive regulation of heterotypic cell-cell adhesion	4/642	6.98927	0.00143325
GO:0036006	cellular response to macrophage colony-stimulating factor stimulus	4/642	6.98927	0.00143325
GO:0070944	neutrophil-mediated killing of bacterium	4/642	6.98927	0.00143325
GO:2000562	negative regulation of CD4-positive, alpha-beta T cell proliferation	4/642	6.98927	0.00143325
GO:0045582	positive regulation of T cell differentiation	11/642	4.87419	0.00144131
GO:0002724	regulation of T cell cytokine production	6/642	5.78321	0.00146321
GO:0009251	glucan catabolic process	6/642	5.78321	0.00146321
GO:0043372	positive regulation of CD4-positive, alpha-beta T cell differentiation	6/642	5.78321	0.00146321
GO:2000316	regulation of T-helper 17 type immune response	6/642	5.78321	0.00146321
GO:0007611	learning or memory	20/642	4.38007	0.00152056
GO:0018209	peptidyl-serine modification	15/642	4.56635	0.00153158
GO:0051656	establishment of organelle localization	25/642	4.25777	0.00153642
GO:0010934	macrophage cytokine production	7/642	5.43528	0.00154812
GO:0048873	homeostasis of number of cells within a tissue	7/642	5.43528	0.00154812
GO:0051403	stress-activated MAPK cascade	7/642	5.43528	0.00154812
GO:0071868	cellular response to monoamine stimulus	7/642	5.43528	0.00154812
GO:0071870	cellular response to catecholamine stimulus	7/642	5.43528	0.00154812
GO:0072538	T-helper 17 type immune response	7/642	5.43528	0.00154812
GO:1903426	regulation of reactive oxygen species biosynthetic process	7/642	5.43528	0.00154812
GO:0048545	response to steroid hormone	20/642	4.36598	0.00154812
GO:0007204	positive regulation of cytosolic calcium ion concentration	14/642	4.60543	0.00155539
GO:0016051	carbohydrate biosynthetic process	15/642	4.54618	0.00157457
GO:0015749	monosaccharide transmembrane transport	11/642	4.81063	0.00159558
GO:0046879	hormone secretion	22/642	4.29278	0.00162502
GO:0001836	release of cytochrome c from mitochondria	8/642	5.18188	0.00164328
GO:0070231	T cell apoptotic process	8/642	5.18188	0.00164328
GO:0090023	positive regulation of neutrophil chemotaxis	6/642	5.68225	0.00164751
GO:0001667	ameboidal-type cell migration	17/642	4.43072	0.00166813
GO:1901292	nucleoside phosphate catabolic process	14/642	4.56146	0.00169953
GO:0007009	plasma membrane organization	13/642	4.61869	0.00170857
GO:0019915	lipid storage	10/642	4.86525	0.00173101
GO:0140888	interferon-mediated signaling pathway	10/642	4.86525	0.00173101
GO:0032608	interferon-beta production	8/642	5.12808	0.00178314
GO:0032648	regulation of interferon-beta production	8/642	5.12808	0.00178314
GO:0048534	hematopoietic or lymphoid organ development	11/642	4.7483	0.00178314
GO:1900016	negative regulation of cytokine production involved in inflammatory response	5/642	6.0376	0.0017936
GO:0015711	organic anion transport	24/642	4.20402	0.00179469
GO:0045628	regulation of T-helper 2 cell differentiation	4/642	6.69487	0.00184116
GO:0048102	autophagic cell death	4/642	6.69487	0.00184116
GO:2001267	regulation of cysteine-type endopeptidase activity involved in apoptotic signaling pathway	4/642	6.69487	0.00184116
GO:0033032	regulation of myeloid cell apoptotic process	6/642	5.58488	0.00186182
GO:0002042	cell migration involved in sprouting angiogenesis	7/642	5.29506	0.0018786
GO:0002269	leukocyte activation involved in inflammatory response	7/642	5.29506	0.0018786
GO:0014911	positive regulation of smooth muscle cell migration	8/642	5.07527	0.00193184
GO:0033135	regulation of peptidyl-serine phosphorylation	10/642	4.79377	0.00195243
GO:0007259	cell surface receptor signaling pathway via JAK-STAT	13/642	4.5468	0.00195243
GO:0009166	nucleotide catabolic process	13/642	4.5468	0.00195243
GO:0052548	regulation of endopeptidase activity	18/642	4.3105	0.00199072
GO:0032956	regulation of actin cytoskeleton organization	20/642	4.24133	0.00202879
GO:0034109	homotypic cell-cell adhesion	9/642	4.89021	0.00202879
GO:0045670	regulation of osteoclast differentiation	9/642	4.89021	0.00202879
GO:0010718	positive regulation of epithelial to mesenchymal transition	7/642	5.22751	0.0020723
GO:0008630	intrinsic apoptotic signaling pathway in response to DNA damage	10/642	4.75864	0.00207334
GO:0000272	polysaccharide catabolic process	6/642	5.49089	0.00209216
GO:0032872	regulation of stress-activated MAPK cascade	6/642	5.49089	0.00209216
GO:0090049	regulation of cell migration involved in sprouting angiogenesis	6/642	5.49089	0.00209216
GO:2000561	regulation of CD4-positive, alpha-beta T cell proliferation	5/642	5.8909	0.00209885
GO:0006401	RNA catabolic process	18/642	4.27966	0.00211463
GO:0009914	hormone transport	22/642	4.1691	0.00212488
GO:0050870	positive regulation of T cell activation	16/642	4.3438	0.00215393
GO:0032418	lysosome localization	9/642	4.84865	0.00215746
GO:1990849	vacuolar localization	9/642	4.84865	0.00215746
GO:0044042	glucan metabolic process	9/642	4.80766	0.00233293
GO:0001959	regulation of cytokine-mediated signaling pathway	12/642	4.52091	0.00233293
GO:0032494	response to peptidoglycan	4/642	6.42907	0.00234668
GO:0036005	response to macrophage colony-stimulating factor	4/642	6.42907	0.00234668
GO:0070106	interleukin-27-mediated signaling pathway	4/642	6.42907	0.00234668
GO:0045601	regulation of endothelial cell differentiation	6/642	5.40006	0.00234668
GO:0071624	positive regulation of granulocyte chemotaxis	6/642	5.40006	0.00234668
GO:1900225	regulation of NLRP3 inflammasome complex assembly	6/642	5.40006	0.00234668
GO:0051260	protein homooligomerization	14/642	4.39088	0.00235194
GO:0050805	negative regulation of synaptic transmission	8/642	4.92244	0.00243133
GO:0071456	cellular response to hypoxia	12/642	4.49514	0.00243133
GO:0007035	vacuolar acidification	5/642	5.75187	0.00245485
GO:0045824	negative regulation of innate immune response	10/642	4.65561	0.00246408
GO:0071869	response to catecholamine	7/642	5.09717	0.00247916
GO:0099003	vesicle-mediated transport in synapse	18/642	4.2036	0.00247958
GO:0006195	purine nucleotide catabolic process	12/642	4.46958	0.00254628
GO:0051384	response to glucocorticoid	12/642	4.46958	0.00254628
GO:0005976	polysaccharide metabolic process	10/642	4.62203	0.00261714
GO:0009620	response to fungus	8/642	4.87327	0.00262208
GO:0070302	regulation of stress-activated protein kinase signaling cascade	6/642	5.31222	0.00263197
GO:0046434	organophosphate catabolic process	16/642	4.23901	0.00267298
GO:0071867	response to monoamine	7/642	5.03424	0.00272222
GO:1901874	negative regulation of post-translational protein modification	9/642	4.68802	0.00283676
GO:0031579	membrane raft organization	5/642	5.61984	0.00286503
GO:0032703	negative regulation of interleukin-2 production	5/642	5.61984	0.00286503
GO:0090200	positive regulation of release of cytochrome c from mitochondria	5/642	5.61984	0.00286503
GO:0051348	negative regulation of transferase activity	14/642	4.28834	0.00289738
GO:0007160	cell-matrix adhesion	15/642	4.23799	0.00292161
GO:0002430	complement receptor mediated signaling pathway	4/642	6.18735	0.00294673
GO:0070943	neutrophil-mediated killing of symbiont cell	4/642	6.18735	0.00294673
GO:0042832	defense response to protozoan	6/642	5.22718	0.00294673
GO:0141084	inflammasome-mediated signaling pathway	7/642	4.97273	0.00297303
GO:0016239	positive regulation of macroautophagy	9/642	4.6492	0.00300117
GO:0043535	regulation of blood vessel endothelial cell migration	9/642	4.6492	0.00300117
GO:0042113	B cell activation	18/642	4.11424	0.00300117
GO:0001649	osteoblast differentiation	15/642	4.21957	0.00300313
GO:0032869	cellular response to insulin stimulus	15/642	4.21957	0.00300313
GO:0033673	negative regulation of kinase activity	13/642	4.31757	0.00300313
GO:0036294	cellular response to decreased oxygen levels	13/642	4.29548	0.00315214
GO:0010811	positive regulation of cell-substrate adhesion	11/642	4.42577	0.0031599
GO:0045861	negative regulation of proteolysis	19/642	4.05909	0.00317842
GO:0045185	maintenance of protein location	9/642	4.61088	0.0031948
GO:0032535	regulation of cellular component size	21/642	4.00601	0.00320229
GO:0043303	mast cell degranulation	7/642	4.91258	0.00321971
GO:0043536	positive regulation of blood vessel endothelial cell migration	7/642	4.91258	0.00321971
GO:0061900	glial cell activation	7/642	4.91258	0.00321971
GO:0032570	response to progesterone	6/642	5.1448	0.00325079
GO:0032733	positive regulation of interleukin-10 production	6/642	5.1448	0.00325079
GO:0090630	activation of GTPase activity	6/642	5.1448	0.00325079
GO:0097696	cell surface receptor signaling pathway via STAT	13/642	4.27353	0.00325112
GO:1901136	carbohydrate derivative catabolic process	16/642	4.13709	0.00325112
GO:0016188	synaptic vesicle maturation	5/642	5.4942	0.00325112
GO:1900017	positive regulation of cytokine production involved in inflammatory response	5/642	5.4942	0.00325112
GO:0009306	protein secretion	22/642	3.95497	0.00340042
GO:0048639	positive regulation of developmental growth	14/642	4.18872	0.00348716
GO:0043312	neutrophil degranulation	4/642	5.96617	0.0036203
GO:0046642	negative regulation of alpha-beta T cell proliferation	4/642	5.96617	0.0036203
GO:2000047	regulation of cell-cell adhesion mediated by cadherin	4/642	5.96617	0.0036203
GO:0016241	regulation of macroautophagy	11/642	4.34323	0.00364616
GO:0021782	glial cell development	11/642	4.34323	0.00364616
GO:0035592	establishment of protein localization to extracellular region	22/642	3.92029	0.00368158
GO:1905952	regulation of lipid localization	13/642	4.20853	0.00369674
GO:0002507	tolerance induction	5/642	5.37443	0.00376984
GO:0010959	regulation of metal ion transport	22/642	3.90879	0.00377562
GO:0002448	mast cell mediated immunity	7/642	4.79613	0.00380022
GO:0043030	regulation of macrophage activation	7/642	4.79613	0.00380022
GO:0043370	regulation of CD4-positive, alpha-beta T cell differentiation	7/642	4.79613	0.00380022
GO:0050852	T cell receptor signaling pathway	11/642	4.31619	0.00380701
GO:0050864	regulation of B cell activation	11/642	4.31619	0.00380701
GO:0051961	negative regulation of nervous system development	12/642	4.22435	0.00400467
GO:1901875	positive regulation of post-translational protein modification	11/642	4.28939	0.00400765
GO:0031397	negative regulation of protein ubiquitination	8/642	4.59495	0.00400765
GO:0051453	regulation of intracellular pH	8/642	4.59495	0.00400765
GO:1904659	D-glucose transmembrane transport	10/642	4.36591	0.00403375
GO:0007519	skeletal muscle tissue development	14/642	4.11102	0.00404307
GO:0032655	regulation of interleukin-12 production	7/642	4.73975	0.00412778
GO:0032963	collagen metabolic process	10/642	4.33536	0.00427324
GO:0071692	protein localization to extracellular region	22/642	3.85174	0.00428384
GO:0018149	peptide cross-linking	5/642	5.26005	0.00429081
GO:0090594	inflammatory response to wounding	5/642	5.26005	0.00429081
GO:1902042	negative regulation of extrinsic apoptotic signaling pathway via death domain receptors	5/642	5.26005	0.00429081
GO:0030168	platelet activation	9/642	4.4265	0.00429564
GO:0043217	myelin maintenance	4/642	5.76265	0.00438393
GO:0060263	regulation of respiratory burst	4/642	5.76265	0.00438393
GO:0070942	neutrophil mediated cytotoxicity	4/642	5.76265	0.00438393
GO:0039532	negative regulation of cytoplasmic pattern recognition receptor signaling pathway	7/642	4.68452	0.00445518
GO:0048524	positive regulation of viral process	7/642	4.68452	0.00445518
GO:1905953	negative regulation of lipid localization	7/642	4.68452	0.00445518
GO:0000045	autophagosome assembly	10/642	4.30512	0.00445518
GO:0008645	hexose transmembrane transport	10/642	4.30512	0.00445518
GO:0007613	memory	12/642	4.15424	0.00451951
GO:0071560	cellular response to transforming growth factor beta stimulus	16/642	3.97321	0.00452683
GO:0061515	myeloid cell development	9/642	4.39099	0.00452683
GO:0010001	glial cell differentiation	17/642	3.93776	0.00455088
GO:0006163	purine nucleotide metabolic process	22/642	3.80663	0.00468279
GO:0006869	lipid transport	22/642	3.80663	0.00468279
GO:0032615	interleukin-12 production	7/642	4.63041	0.00482385
GO:0120163	negative regulation of cold-induced thermogenesis	6/642	4.83906	0.00484386
GO:0002825	regulation of T-helper 1 type immune response	5/642	5.15065	0.00484386
GO:0071605	monocyte chemotactic protein-1 production	5/642	5.15065	0.00484386
GO:0071637	regulation of monocyte chemotactic protein-1 production	5/642	5.15065	0.00484386
GO:0006469	negative regulation of protein kinase activity	12/642	4.10832	0.00491365
GO:0034504	protein localization to nucleus	18/642	3.87154	0.00492415
GO:0062014	negative regulation of small molecule metabolic process	10/642	4.24554	0.00492538
GO:0002761	regulation of myeloid leukocyte differentiation	11/642	4.15868	0.00502957
GO:0141188	nucleic acid catabolic process	18/642	3.85772	0.00507048
GO:0010717	regulation of epithelial to mesenchymal transition	9/642	4.32125	0.00507048
GO:0043280	positive regulation of cysteine-type endopeptidase activity involved in apoptotic process	9/642	4.32125	0.00507048
GO:2001056	positive regulation of cysteine-type endopeptidase activity	10/642	4.21619	0.00517676
GO:0043154	negative regulation of cysteine-type endopeptidase activity involved in apoptotic process	7/642	4.57738	0.00517676
GO:0007193	adenylate cyclase-inhibiting G protein-coupled receptor signaling pathway	8/642	4.42368	0.00517676
GO:0022406	membrane docking	8/642	4.42368	0.00517676
GO:0042692	muscle cell differentiation	23/642	3.73969	0.00517676
GO:0032695	negative regulation of interleukin-12 production	4/642	5.57448	0.00517676
GO:0032700	negative regulation of interleukin-17 production	4/642	5.57448	0.00517676
GO:0033623	regulation of integrin activation	4/642	5.57448	0.00517676
GO:0035821	modulation of process of another organism	4/642	5.57448	0.00517676
GO:0038093	Fc receptor signaling pathway	4/642	5.57448	0.00517676
GO:0045019	negative regulation of nitric oxide biosynthetic process	4/642	5.57448	0.00517676
GO:1904406	negative regulation of nitric oxide metabolic process	4/642	5.57448	0.00517676
GO:0141060	disruption of anatomical structure in another organism	11/642	4.13318	0.00517676
GO:1905039	carboxylic acid transmembrane transport	11/642	4.13318	0.00517676
GO:0010543	regulation of platelet activation	6/642	4.76797	0.00522024
GO:0032814	regulation of natural killer cell activation	6/642	4.76797	0.00522024
GO:0046640	regulation of alpha-beta T cell proliferation	6/642	4.76797	0.00522024
GO:0051222	positive regulation of protein transport	17/642	3.84928	0.00537662
GO:0031295	T cell costimulation	5/642	5.04586	0.0053878
GO:0036010	protein localization to endosome	5/642	5.04586	0.0053878
GO:0006690	icosanoid metabolic process	11/642	4.10789	0.00540548
GO:0022411	cellular component disassembly	21/642	3.74393	0.00548837
GO:0071559	response to transforming growth factor beta	16/642	3.86265	0.0055606
GO:0010586	miRNA metabolic process	9/642	4.25315	0.00559051
GO:0009913	epidermal cell differentiation	15/642	3.88645	0.00567181
GO:0099504	synaptic vesicle cycle	15/642	3.88645	0.00567181
GO:0072523	purine-containing compound catabolic process	12/642	4.0184	0.0056944
GO:0090199	regulation of release of cytochrome c from mitochondria	6/642	4.69881	0.00573009
GO:0009416	response to light stimulus	18/642	3.78934	0.00573009
GO:0043603	amide metabolic process	22/642	3.69587	0.00584912
GO:1903825	organic acid transmembrane transport	11/642	4.05792	0.00592038
GO:0030193	regulation of blood coagulation	7/642	4.47439	0.00592802
GO:0046883	regulation of hormone secretion	18/642	3.76231	0.00607149
GO:0010758	regulation of macrophage chemotaxis	5/642	4.94534	0.00607149
GO:0071634	regulation of transforming growth factor beta production	5/642	4.94534	0.00607149
GO:0031099	regeneration	14/642	3.88782	0.00608661
GO:0044539	long-chain fatty acid import into cell	4/642	5.39972	0.0061363
GO:0031960	response to corticosteroid	12/642	3.97435	0.00616835
GO:0006112	energy reserve metabolic process	9/642	4.18663	0.00622031
GO:0031330	negative regulation of cellular catabolic process	9/642	4.18663	0.00622031
GO:0001774	microglial cell activation	6/642	4.63148	0.00625053
GO:0006739	NADP metabolic process	6/642	4.63148	0.00625053
GO:0009261	ribonucleotide catabolic process	11/642	4.00873	0.0064555
GO:1905037	autophagosome organization	10/642	4.07357	0.00651895
GO:0031346	positive regulation of cell projection organization	22/642	3.64153	0.00655498
GO:0030641	regulation of cellular pH	8/642	4.2624	0.00655498
GO:0150076	neuroinflammatory response	8/642	4.2624	0.00655498
GO:0006970	response to osmotic stress	9/642	4.15393	0.00655498
GO:0000910	cytokinesis	12/642	3.9309	0.00667335
GO:0060538	skeletal muscle organ development	14/642	3.83418	0.00674159
GO:0002092	positive regulation of receptor internalization	5/642	4.84878	0.00677573
GO:0002675	positive regulation of acute inflammatory response	5/642	4.84878	0.00677573
GO:0031294	lymphocyte costimulation	5/642	4.84878	0.00677573
GO:0035850	epithelial cell differentiation involved in kidney development	6/642	4.5659	0.00677573
GO:0042572	retinol metabolic process	6/642	4.5659	0.00677573
GO:0070232	regulation of T cell apoptotic process	6/642	4.5659	0.00677573
GO:0006879	intracellular iron ion homeostasis	7/642	4.37527	0.00677573
GO:0045744	negative regulation of G protein-coupled receptor signaling pathway	7/642	4.37527	0.00677573
GO:1900046	regulation of hemostasis	7/642	4.37527	0.00677573
GO:0030101	natural killer cell activation	9/642	4.12161	0.00686572
GO:0045927	positive regulation of growth	17/642	3.72028	0.00689577
GO:0050679	positive regulation of epithelial cell proliferation	14/642	3.79888	0.00712763
GO:0007213	G protein-coupled acetylcholine receptor signaling pathway	4/642	5.2368	0.00712763
GO:0032656	regulation of interleukin-13 production	4/642	5.2368	0.00712763
GO:0032674	regulation of interleukin-5 production	4/642	5.2368	0.00712763
GO:0043117	positive regulation of vascular permeability	4/642	5.2368	0.00712763
GO:0070431	nucleotide-binding oligomerization domain containing 2 signaling pathway	4/642	5.2368	0.00712763
GO:0071639	positive regulation of monocyte chemotactic protein-1 production	4/642	5.2368	0.00712763
GO:0097401	synaptic vesicle lumen acidification	4/642	5.2368	0.00712763
GO:1901224	positive regulation of non-canonical NF-kappaB signal transduction	7/642	4.32708	0.00725542
GO:0016050	vesicle organization	19/642	3.64157	0.00731092
GO:0005977	glycogen metabolic process	8/642	4.18517	0.00731092
GO:0141085	regulation of inflammasome-mediated signaling pathway	6/642	4.50199	0.0073531
GO:0010466	negative regulation of peptidase activity	14/642	3.78137	0.0073531
GO:0005980	glycogen catabolic process	5/642	4.75592	0.00749839
GO:0061842	microtubule organizing center localization	5/642	4.75592	0.00749839
GO:0120032	regulation of plasma membrane bounded cell projection assembly	13/642	3.80457	0.0076188
GO:0032627	interleukin-23 production	3/642	5.96452	0.00762446
GO:0032667	regulation of interleukin-23 production	3/642	5.96452	0.00762446
GO:0070391	response to lipoteichoic acid	3/642	5.96452	0.00762446
GO:0070432	regulation of nucleotide-binding oligomerization domain containing 2 signaling pathway	3/642	5.96452	0.00762446
GO:0071223	cellular response to lipoteichoic acid	3/642	5.96452	0.00762446
GO:2000192	negative regulation of fatty acid transport	3/642	5.96452	0.00762446
GO:2000321	positive regulation of T-helper 17 cell differentiation	3/642	5.96452	0.00762446
GO:0043487	regulation of RNA stability	12/642	3.84571	0.00762881
GO:0050851	antigen receptor-mediated signaling pathway	12/642	3.84571	0.00762881
GO:0042147	retrograde transport, endosome to Golgi	8/642	4.14735	0.0076743
GO:1903321	negative regulation of protein modification by small protein conjugation or removal	8/642	4.14735	0.0076743
GO:0070613	regulation of protein processing	7/642	4.27976	0.00767813
GO:0042594	response to starvation	14/642	3.7466	0.00778601
GO:0090257	regulation of muscle system process	15/642	3.70682	0.00785821
GO:0030900	forebrain development	22/642	3.54539	0.00786045
GO:0006998	nuclear envelope organization	6/642	4.43967	0.00790242
GO:0097300	programmed necrotic cell death	6/642	4.43967	0.00790242
GO:0032386	regulation of intracellular transport	16/642	3.6657	0.00800542
GO:0007179	transforming growth factor beta receptor signaling pathway	13/642	3.76673	0.00807699
GO:2000628	regulation of miRNA metabolic process	8/642	4.11006	0.00812445
GO:0045787	positive regulation of cell cycle	18/642	3.60398	0.00815424
GO:0019216	regulation of lipid metabolic process	19/642	3.58007	0.00815424
GO:0032507	maintenance of protein location in cell	7/642	4.23329	0.00815424
GO:0070534	protein K63-linked ubiquitination	7/642	4.23329	0.00815424
GO:0006857	oligopeptide transport	4/642	5.08435	0.00815424
GO:0032616	interleukin-13 production	4/642	5.08435	0.00815424
GO:0032634	interleukin-5 production	4/642	5.08435	0.00815424
GO:0032693	negative regulation of interleukin-10 production	4/642	5.08435	0.00815424
GO:0090050	positive regulation of cell migration involved in sprouting angiogenesis	4/642	5.08435	0.00815424
GO:0071604	transforming growth factor beta production	5/642	4.66651	0.00817604
GO:0007265	Ras protein signal transduction	9/642	3.99584	0.00822453
GO:0060491	regulation of cell projection assembly	13/642	3.74797	0.00827752
GO:0051346	negative regulation of hydrolase activity	16/642	3.63631	0.00840785
GO:0043087	regulation of GTPase activity	13/642	3.72931	0.00860167
GO:0010660	regulation of muscle cell apoptotic process	9/642	3.96525	0.00867083
GO:0045639	positive regulation of myeloid cell differentiation	9/642	3.96525	0.00867083
GO:0010761	fibroblast migration	7/642	4.18762	0.00870518
GO:0050818	regulation of coagulation	7/642	4.18762	0.00870518
GO:0045471	response to ethanol	11/642	3.81941	0.00870518
GO:0016052	carbohydrate catabolic process	12/642	3.76271	0.00874778
GO:0061013	regulation of mRNA catabolic process	12/642	3.76271	0.00874778
GO:0048708	astrocyte differentiation	8/642	4.03696	0.00903766
GO:1902229	regulation of intrinsic apoptotic signaling pathway in response to DNA damage	5/642	4.58032	0.00909384
GO:0051146	striated muscle cell differentiation	18/642	3.53984	0.0092393
GO:0070230	positive regulation of lymphocyte apoptotic process	4/642	4.94125	0.00950436
GO:0010749	regulation of nitric oxide mediated signal transduction	3/642	5.64162	0.00963826
GO:0032225	regulation of synaptic transmission, dopaminergic	3/642	5.64162	0.00963826
GO:0033034	positive regulation of myeloid cell apoptotic process	3/642	5.64162	0.00963826
GO:0034115	negative regulation of heterotypic cell-cell adhesion	3/642	5.64162	0.00963826
GO:0035744	T-helper 1 cell cytokine production	3/642	5.64162	0.00963826
GO:0035771	interleukin-4-mediated signaling pathway	3/642	5.64162	0.00963826
GO:0043320	natural killer cell degranulation	3/642	5.64162	0.00963826
GO:0051639	actin filament network formation	3/642	5.64162	0.00963826
GO:0060613	fat pad development	3/642	5.64162	0.00963826
GO:0070587	regulation of cell-cell adhesion involved in gastrulation	3/642	5.64162	0.00963826
GO:0071659	negative regulation of IP-10 production	3/642	5.64162	0.00963826
GO:0140507	granzyme-mediated programmed cell death signaling pathway	3/642	5.64162	0.00963826
GO:1902965	regulation of protein localization to early endosome	3/642	5.64162	0.00963826
GO:1902966	positive regulation of protein localization to early endosome	3/642	5.64162	0.00963826
GO:2001280	positive regulation of unsaturated fatty acid biosynthetic process	3/642	5.64162	0.00963826
GO:0051224	negative regulation of protein transport	10/642	3.80728	0.00985884
GO:1903317	regulation of protein maturation	7/642	4.09864	0.00985884
GO:1901888	regulation of cell junction assembly	16/642	3.54951	0.00987029
GO:0002673	regulation of acute inflammatory response	6/642	4.26156	0.00987029
GO:0030865	cortical cytoskeleton organization	6/642	4.26156	0.00987029
GO:0060251	regulation of glial cell proliferation	6/642	4.26156	0.00987029
GO:0003012	muscle system process	21/642	3.44294	0.00987397
GO:0034110	regulation of homotypic cell-cell adhesion	5/642	4.49716	0.00993083
GO:0050709	negative regulation of protein secretion	8/642	3.96578	0.00996359
GO:0090150	establishment of protein localization to membrane	15/642	3.56627	0.0100865
GO:0001837	epithelial to mesenchymal transition	11/642	3.72891	0.010096
GO:0043270	positive regulation of monoatomic ion transport	14/642	3.59432	0.010162
GO:0008286	insulin receptor signaling pathway	10/642	3.78192	0.0102294
GO:0002763	positive regulation of myeloid leukocyte differentiation	7/642	4.05527	0.0104604
GO:1902893	regulation of miRNA transcription	7/642	4.05527	0.0104604
GO:0050708	regulation of protein secretion	17/642	3.48793	0.010594
GO:0141091	transforming growth factor beta receptor superfamily signaling pathway	18/642	3.46424	0.0106094
GO:1903322	positive regulation of protein modification by small protein conjugation or removal	10/642	3.75677	0.0106932
GO:0044790	suppression of viral release by host	4/642	4.80653	0.0106968
GO:0045623	negative regulation of T-helper cell differentiation	4/642	4.80653	0.0106968
GO:0097398	cellular response to interleukin-17	4/642	4.80653	0.0106968
GO:0140112	extracellular vesicle biogenesis	4/642	4.80653	0.0106968
GO:1903428	positive regulation of reactive oxygen species biosynthetic process	4/642	4.80653	0.0106968
GO:0002705	positive regulation of leukocyte mediated immunity	12/642	3.64209	0.0107308
GO:0006066	alcohol metabolic process	18/642	3.45178	0.0108079
GO:1904951	positive regulation of establishment of protein localization	18/642	3.45178	0.0108079
GO:0015908	fatty acid transport	9/642	3.81703	0.0108274
GO:0043255	regulation of carbohydrate biosynthetic process	9/642	3.81703	0.0108274
GO:0043488	regulation of mRNA stability	11/642	3.68464	0.0108274
GO:0018198	peptidyl-cysteine modification	5/642	4.41683	0.0108281
GO:0031952	regulation of protein autophosphorylation	5/642	4.41683	0.0108281
GO:0045672	positive regulation of osteoclast differentiation	5/642	4.41683	0.0108281
GO:0022604	regulation of cell morphogenesis	15/642	3.52062	0.0108778
GO:0032436	positive regulation of proteasomal ubiquitin-dependent protein catabolic process	7/642	4.01262	0.0110017
GO:0001666	response to hypoxia	17/642	3.4615	0.0110017
GO:0010950	positive regulation of endopeptidase activity	10/642	3.73183	0.0110017
GO:0045834	positive regulation of lipid metabolic process	11/642	3.66274	0.0112083
GO:0070665	positive regulation of leukocyte proliferation	11/642	3.66274	0.0112083
GO:0072666	establishment of protein localization to vacuole	6/642	4.14958	0.0113495
GO:0007178	cell surface receptor protein serine/threonine kinase signaling pathway	19/642	3.40099	0.011431
GO:0061614	miRNA transcription	7/642	3.97067	0.0117411
GO:0060840	artery development	9/642	3.75984	0.0118898
GO:0015911	long-chain fatty acid import across plasma membrane	3/642	5.35803	0.011893
GO:0031392	regulation of prostaglandin biosynthetic process	3/642	5.35803	0.011893
GO:0038094	Fc-gamma receptor signaling pathway	3/642	5.35803	0.011893
GO:0043313	regulation of neutrophil degranulation	3/642	5.35803	0.011893
GO:0046054	dGMP metabolic process	3/642	5.35803	0.011893
GO:0070424	regulation of nucleotide-binding domain, leucine rich repeat containing receptor signaling pathway	3/642	5.35803	0.011893
GO:0070586	cell-cell adhesion involved in gastrulation	3/642	5.35803	0.011893
GO:0071612	IP-10 production	3/642	5.35803	0.011893
GO:0071658	regulation of IP-10 production	3/642	5.35803	0.011893
GO:0009154	purine ribonucleotide catabolic process	10/642	3.68258	0.0119144
GO:0030856	regulation of epithelial cell differentiation	11/642	3.61939	0.0119958
GO:0010759	positive regulation of macrophage chemotaxis	4/642	4.67936	0.0119958
GO:0032874	positive regulation of stress-activated MAPK cascade	4/642	4.67936	0.0119958
GO:0035872	nucleotide-binding domain, leucine rich repeat containing receptor signaling pathway	4/642	4.67936	0.0119958
GO:0070304	positive regulation of stress-activated protein kinase signaling cascade	4/642	4.67936	0.0119958
GO:0070935	3'-UTR-mediated mRNA stabilization	4/642	4.67936	0.0119958
GO:0140354	lipid import into cell	4/642	4.67936	0.0119958
GO:0009267	cellular response to starvation	12/642	3.56412	0.0121344
GO:2000117	negative regulation of cysteine-type endopeptidase activity	7/642	3.92939	0.0123217
GO:0036293	response to decreased oxygen levels	18/642	3.36564	0.012678
GO:0044703	multi-organism reproductive process	14/642	3.46436	0.0127539
GO:2001237	negative regulation of extrinsic apoptotic signaling pathway	8/642	3.79562	0.0127633
GO:0002821	positive regulation of adaptive immune response	11/642	3.57665	0.0129322
GO:0033157	regulation of intracellular protein transport	11/642	3.57665	0.0129322
GO:0032633	interleukin-4 production	5/642	4.26401	0.0129322
GO:0043277	apoptotic cell clearance	5/642	4.26401	0.0129322
GO:0070741	response to interleukin-6	5/642	4.26401	0.0129322
GO:0045010	actin nucleation	6/642	4.04251	0.0129759
GO:1903311	regulation of mRNA metabolic process	16/642	3.39548	0.0129759
GO:0007612	learning	12/642	3.52583	0.0129759
GO:0002704	negative regulation of leukocyte mediated immunity	7/642	3.88876	0.0130252
GO:0014009	glial cell proliferation	7/642	3.88876	0.0130252
GO:0006417	regulation of translation	18/642	3.34138	0.0132175
GO:0015833	peptide transport	17/642	3.35758	0.0133492
GO:0061572	actin filament bundle organization	11/642	3.5555	0.0133595
GO:0048144	fibroblast proliferation	10/642	3.61021	0.0133595
GO:0002709	regulation of T cell mediated immunity	9/642	3.67618	0.013381
GO:0048762	mesenchymal cell differentiation	14/642	3.43262	0.0134132
GO:0070482	response to oxygen levels	20/642	3.29407	0.0134773
GO:0002726	positive regulation of T cell cytokine production	4/642	4.55901	0.0135118
GO:0030194	positive regulation of blood coagulation	4/642	4.55901	0.0135118
GO:0051043	regulation of membrane protein ectodomain proteolysis	4/642	4.55901	0.0135118
GO:1900048	positive regulation of hemostasis	4/642	4.55901	0.0135118
GO:2000319	regulation of T-helper 17 cell differentiation	4/642	4.55901	0.0135118
GO:0021537	telencephalon development	16/642	3.36816	0.0135722
GO:0070050	neuron cellular homeostasis	7/642	3.84877	0.0137411
GO:0006941	striated muscle contraction	11/642	3.53449	0.0137618
GO:0071356	cellular response to tumor necrosis factor	12/642	3.48799	0.0137699
GO:0061005	cell differentiation involved in kidney development	6/642	3.99069	0.0137858
GO:1905144	response to acetylcholine	6/642	3.99069	0.0137858
GO:0000422	autophagy of mitochondrion	8/642	3.73045	0.0139053
GO:0032890	regulation of organic acid transport	8/642	3.73045	0.0139053
GO:0061081	positive regulation of myeloid leukocyte cytokine production involved in immune response	5/642	4.19122	0.0139433
GO:1902882	regulation of response to oxidative stress	5/642	4.19122	0.0139433
GO:0006402	mRNA catabolic process	14/642	3.40116	0.0140998
GO:0032388	positive regulation of intracellular transport	10/642	3.56293	0.0142962
GO:0030223	neutrophil differentiation	3/642	5.10613	0.0142962
GO:0032621	interleukin-18 production	3/642	5.10613	0.0142962
GO:0032815	negative regulation of natural killer cell activation	3/642	5.10613	0.0142962
GO:0033625	positive regulation of integrin activation	3/642	5.10613	0.0142962
GO:0043301	negative regulation of leukocyte degranulation	3/642	5.10613	0.0142962
GO:0045625	regulation of T-helper 1 cell differentiation	3/642	5.10613	0.0142962
GO:0060213	positive regulation of nuclear-transcribed mRNA poly(A) tail shortening	3/642	5.10613	0.0142962
GO:2000271	positive regulation of fibroblast apoptotic process	3/642	5.10613	0.0142962
GO:0010657	muscle cell apoptotic process	9/642	3.62175	0.014374
GO:0016482	cytosolic transport	9/642	3.62175	0.014374
GO:0046626	regulation of insulin receptor signaling pathway	7/642	3.8094	0.014374
GO:0044706	multi-multicellular organism process	14/642	3.38554	0.014383
GO:0019730	antimicrobial humoral response	12/642	3.4506	0.0145538
GO:0008277	regulation of G protein-coupled receptor signaling pathway	10/642	3.53957	0.0147876
GO:0032368	regulation of lipid transport	10/642	3.53957	0.0147876
GO:0021700	developmental maturation	19/642	3.25195	0.0149266
GO:0001952	regulation of cell-matrix adhesion	9/642	3.59492	0.0149856
GO:0035590	purinergic nucleotide receptor signaling pathway	4/642	4.44486	0.0149856
GO:0044090	positive regulation of vacuole organization	4/642	4.44486	0.0149856
GO:0070168	negative regulation of biomineral tissue development	4/642	4.44486	0.0149856
GO:0090026	positive regulation of monocyte chemotaxis	4/642	4.44486	0.0149856
GO:0097284	hepatocyte apoptotic process	4/642	4.44486	0.0149856
GO:0097396	response to interleukin-17	4/642	4.44486	0.0149856
GO:1903672	positive regulation of sprouting angiogenesis	4/642	4.44486	0.0149856
GO:0034314	Arp2/3 complex-mediated actin nucleation	5/642	4.12066	0.014986
GO:1901532	regulation of hematopoietic progenitor cell differentiation	5/642	4.12066	0.014986
GO:1904019	epithelial cell apoptotic process	8/642	3.66683	0.0151041
GO:0071900	regulation of protein serine/threonine kinase activity	14/642	3.35451	0.0151246
GO:0006959	humoral immune response	16/642	3.30071	0.0151246
GO:0051047	positive regulation of secretion	20/642	3.21875	0.0152895
GO:0051651	maintenance of location in cell	13/642	3.37648	0.0154174
GO:0060485	mesenchyme development	16/642	3.28736	0.0155135
GO:0050832	defense response to fungus	6/642	3.89028	0.0155135
GO:0070527	platelet aggregation	6/642	3.89028	0.0155135
GO:0050848	regulation of calcium-mediated signaling	8/642	3.63557	0.0158414
GO:0010952	positive regulation of peptidase activity	10/642	3.4934	0.0158414
GO:0006936	muscle contraction	16/642	3.27407	0.0158876
GO:0030111	regulation of Wnt signaling pathway	16/642	3.27407	0.0158876
GO:0098739	import across plasma membrane	12/642	3.39531	0.0158876
GO:0070373	negative regulation of ERK1 and ERK2 cascade	7/642	3.73243	0.0159181
GO:0000209	protein polyubiquitination	14/642	3.30849	0.0164855
GO:0048260	positive regulation of receptor-mediated endocytosis	6/642	3.8416	0.0166168
GO:0006885	regulation of pH	8/642	3.60468	0.0166168
GO:2001243	negative regulation of intrinsic apoptotic signaling pathway	8/642	3.60468	0.0166168
GO:0032740	positive regulation of interleukin-17 production	4/642	4.33636	0.0167496
GO:0033622	integrin activation	4/642	4.33636	0.0167496
GO:0043371	negative regulation of CD4-positive, alpha-beta T cell differentiation	4/642	4.33636	0.0167496
GO:0046426	negative regulation of receptor signaling pathway via JAK-STAT	4/642	4.33636	0.0167496
GO:0001558	regulation of cell growth	20/642	3.16578	0.0169551
GO:0030183	B cell differentiation	10/642	3.44794	0.0169551
GO:0001660	fever generation	3/642	4.8802	0.0169551
GO:0001765	membrane raft assembly	3/642	4.8802	0.0169551
GO:0006750	glutathione biosynthetic process	3/642	4.8802	0.0169551
GO:0010572	positive regulation of platelet activation	3/642	4.8802	0.0169551
GO:0018119	peptidyl-cysteine S-nitrosylation	3/642	4.8802	0.0169551
GO:0046886	positive regulation of hormone biosynthetic process	3/642	4.8802	0.0169551
GO:0048680	positive regulation of axon regeneration	3/642	4.8802	0.0169551
GO:1902043	positive regulation of extrinsic apoptotic signaling pathway via death domain receptors	3/642	4.8802	0.0169551
GO:2001279	regulation of unsaturated fatty acid biosynthetic process	3/642	4.8802	0.0169551
GO:0048284	organelle fusion	11/642	3.39133	0.0171091
GO:0030198	extracellular matrix organization	16/642	3.22136	0.0174602
GO:0010935	regulation of macrophage cytokine production	5/642	3.98576	0.0175483
GO:0048147	negative regulation of fibroblast proliferation	5/642	3.98576	0.0175483
GO:0002931	response to ischemia	6/642	3.79388	0.0175571
GO:0045229	external encapsulating structure organization	16/642	3.20829	0.0179001
GO:0090090	negative regulation of canonical Wnt signaling pathway	9/642	3.46451	0.0182907
GO:0050768	negative regulation of neurogenesis	10/642	3.40317	0.0183018
GO:1904950	negative regulation of establishment of protein localization	10/642	3.40317	0.0183018
GO:0043062	extracellular structure organization	16/642	3.19528	0.0183486
GO:0034143	regulation of toll-like receptor 4 signaling pathway	4/642	4.23302	0.0185884
GO:0051873	killing by host of symbiont cells	4/642	4.23302	0.0185884
GO:0098581	detection of external biotic stimulus	4/642	4.23302	0.0185884
GO:1902894	negative regulation of miRNA transcription	4/642	4.23302	0.0185884
GO:1903579	negative regulation of ATP metabolic process	4/642	4.23302	0.0185884
GO:0002820	negative regulation of adaptive immune response	6/642	3.7471	0.0186993
GO:0060760	positive regulation of response to cytokine stimulus	6/642	3.7471	0.0186993
GO:0005996	monosaccharide metabolic process	15/642	3.20253	0.0188572
GO:0045667	regulation of osteoblast differentiation	10/642	3.38104	0.0189005
GO:0019362	pyridine nucleotide metabolic process	11/642	3.33195	0.0189005
GO:0046496	nicotinamide nucleotide metabolic process	11/642	3.33195	0.0189005
GO:0002706	regulation of lymphocyte mediated immunity	13/642	3.24518	0.0193153
GO:0006006	glucose metabolic process	13/642	3.24518	0.0193153
GO:0002829	negative regulation of type 2 immune response	3/642	4.67589	0.0201203
GO:0006924	activation-induced cell death of T cells	3/642	4.67589	0.0201203
GO:0007042	lysosomal lumen acidification	3/642	4.67589	0.0201203
GO:0009170	purine deoxyribonucleoside monophosphate metabolic process	3/642	4.67589	0.0201203
GO:0017014	protein nitrosylation	3/642	4.67589	0.0201203
GO:0038203	TORC2 signaling	3/642	4.67589	0.0201203
GO:0043951	negative regulation of cAMP-mediated signaling	3/642	4.67589	0.0201203
GO:0046462	monoacylglycerol metabolic process	3/642	4.67589	0.0201203
GO:0060211	regulation of nuclear-transcribed mRNA poly(A) tail shortening	3/642	4.67589	0.0201203
GO:0070572	positive regulation of neuron projection regeneration	3/642	4.67589	0.0201203
GO:1901533	negative regulation of hematopoietic progenitor cell differentiation	3/642	4.67589	0.0201203
GO:1905668	positive regulation of protein localization to endosome	3/642	4.67589	0.0201203
GO:0034976	response to endoplasmic reticulum stress	14/642	3.18866	0.0201846
GO:0046328	regulation of JNK cascade	10/642	3.33728	0.0202438
GO:0007157	heterophilic cell-cell adhesion via plasma membrane cell adhesion molecules	5/642	3.85845	0.0204278
GO:0046323	D-glucose import	7/642	3.54967	0.0204937
GO:0050766	positive regulation of phagocytosis	7/642	3.54967	0.0204937
GO:0010955	negative regulation of protein processing	4/642	4.13443	0.0204937
GO:1900027	regulation of ruffle assembly	4/642	4.13443	0.0204937
GO:1903318	negative regulation of protein maturation	4/642	4.13443	0.0204937
GO:0048771	tissue remodeling	12/642	3.23494	0.0207402
GO:0002790	peptide secretion	16/642	3.11814	0.0209985
GO:0042246	tissue regeneration	7/642	3.51466	0.0216689
GO:1902369	negative regulation of RNA catabolic process	7/642	3.51466	0.0216689
GO:0060323	head morphogenesis	5/642	3.7974	0.0220783
GO:1903351	cellular response to dopamine	5/642	3.7974	0.0220783
GO:1904645	response to amyloid-beta	5/642	3.7974	0.0220783
GO:0006919	activation of cysteine-type endopeptidase activity involved in apoptotic process	6/642	3.61203	0.0224428
GO:0097006	regulation of plasma lipoprotein particle levels	6/642	3.61203	0.0224428
GO:0001822	kidney development	17/642	3.06179	0.0225797
GO:0042267	natural killer cell mediated cytotoxicity	7/642	3.48012	0.0226747
GO:0002888	positive regulation of myeloid leukocyte mediated immunity	4/642	4.04019	0.0226747
GO:0030325	adrenal gland development	4/642	4.04019	0.0226747
GO:0035767	endothelial cell chemotaxis	4/642	4.04019	0.0226747
GO:0048261	negative regulation of receptor-mediated endocytosis	4/642	4.04019	0.0226747
GO:0050820	positive regulation of coagulation	4/642	4.04019	0.0226747
GO:0060252	positive regulation of glial cell proliferation	4/642	4.04019	0.0226747
GO:0060907	positive regulation of macrophage cytokine production	4/642	4.04019	0.0226747
GO:1904893	negative regulation of receptor signaling pathway via STAT	4/642	4.04019	0.0226747
GO:1905523	positive regulation of macrophage migration	4/642	4.04019	0.0226747
GO:0099173	postsynapse organization	15/642	3.09352	0.0228146
GO:0110053	regulation of actin filament organization	14/642	3.11582	0.0229068
GO:0030178	negative regulation of Wnt signaling pathway	10/642	3.25166	0.0232487
GO:0060828	regulation of canonical Wnt signaling pathway	13/642	3.13438	0.0233218
GO:0016485	protein processing	14/642	3.10144	0.023458
GO:0019184	nonribosomal peptide biosynthetic process	3/642	4.48982	0.023458
GO:0032736	positive regulation of interleukin-13 production	3/642	4.48982	0.023458
GO:0051044	positive regulation of membrane protein ectodomain proteolysis	3/642	4.48982	0.023458
GO:1900226	negative regulation of NLRP3 inflammasome complex assembly	3/642	4.48982	0.023458
GO:1905666	regulation of protein localization to endosome	3/642	4.48982	0.023458
GO:0007254	JNK cascade	11/642	3.19772	0.023458
GO:0030534	adult behavior	11/642	3.19772	0.023458
GO:0006509	membrane protein ectodomain proteolysis	5/642	3.73798	0.0234672
GO:0045923	positive regulation of fatty acid metabolic process	5/642	3.73798	0.0234672
GO:0015909	long-chain fatty acid transport	6/642	3.56867	0.0234672
GO:0014015	positive regulation of gliogenesis	7/642	3.44606	0.0236146
GO:1900076	regulation of cellular response to insulin stimulus	7/642	3.44606	0.0236146
GO:0003018	vascular process in circulatory system	13/642	3.11885	0.0237659
GO:0002824	positive regulation of adaptive immune response based on somatic recombination of immune receptors built from immunoglobulin superfamily domains	10/642	3.23064	0.023848
GO:0006986	response to unfolded protein	8/642	3.34168	0.0242617
GO:0090130	tissue migration	8/642	3.34168	0.0242617
GO:0009162	deoxyribonucleoside monophosphate metabolic process	4/642	3.94999	0.0247996
GO:0030511	positive regulation of transforming growth factor beta receptor signaling pathway	4/642	3.94999	0.0247996
GO:0046628	positive regulation of insulin receptor signaling pathway	4/642	3.94999	0.0247996
GO:1900543	negative regulation of purine nucleotide metabolic process	4/642	3.94999	0.0247996
GO:1903846	positive regulation of cellular response to transforming growth factor beta stimulus	4/642	3.94999	0.0247996
GO:2000629	negative regulation of miRNA metabolic process	4/642	3.94999	0.0247996
GO:0050688	regulation of defense response to virus	6/642	3.52608	0.0247996
GO:0070542	response to fatty acid	6/642	3.52608	0.0247996
GO:0072524	pyridine-containing compound metabolic process	11/642	3.16042	0.0248372
GO:0006953	acute-phase response	5/642	3.6801	0.0251234
GO:1903350	response to dopamine	5/642	3.6801	0.0251234
GO:0046889	positive regulation of lipid biosynthetic process	8/642	3.31401	0.0251923
GO:1904892	regulation of receptor signaling pathway via STAT	8/642	3.31401	0.0251923
GO:0072073	kidney epithelium development	10/642	3.18904	0.0254601
GO:0006631	fatty acid metabolic process	20/642	2.94041	0.0255092
GO:0046777	protein autophosphorylation	11/642	3.14194	0.0255966
GO:0031102	neuron projection regeneration	6/642	3.48425	0.0263023
GO:0031398	positive regulation of protein ubiquitination	8/642	3.28662	0.0263424
GO:0062013	positive regulation of small molecule metabolic process	11/642	3.12357	0.0264712
GO:0098742	cell-cell adhesion via plasma-membrane adhesion molecules	12/642	3.08223	0.0267323
GO:0010762	regulation of fibroblast migration	5/642	3.6237	0.0269482
GO:0050732	negative regulation of peptidyl-tyrosine phosphorylation	5/642	3.6237	0.0269482
GO:2000404	regulation of T cell migration	5/642	3.6237	0.0269482
GO:0002431	Fc receptor mediated stimulatory signaling pathway	3/642	4.31929	0.0269482
GO:0002730	regulation of dendritic cell cytokine production	3/642	4.31929	0.0269482
GO:0034112	positive regulation of homotypic cell-cell adhesion	3/642	4.31929	0.0269482
GO:0097531	mast cell migration	3/642	4.31929	0.0269482
GO:0106072	negative regulation of adenylate cyclase-activating G protein-coupled receptor signaling pathway	3/642	4.31929	0.0269482
GO:1902001	fatty acid transmembrane transport	3/642	4.31929	0.0269482
GO:1902946	protein localization to early endosome	3/642	4.31929	0.0269482
GO:1903587	regulation of blood vessel endothelial cell proliferation involved in sprouting angiogenesis	3/642	4.31929	0.0269482
GO:0034405	response to fluid shear stress	4/642	3.8635	0.0270123
GO:0045980	negative regulation of nucleotide metabolic process	4/642	3.8635	0.0270123
GO:0046639	negative regulation of alpha-beta T cell differentiation	4/642	3.8635	0.0270123
GO:1900242	regulation of synaptic vesicle endocytosis	4/642	3.8635	0.0270123
GO:0030278	regulation of ossification	9/642	3.19735	0.0271099
GO:0007565	female pregnancy	12/642	3.0657	0.0272093
GO:0008347	glial cell migration	6/642	3.44316	0.0274573
GO:0010656	negative regulation of muscle cell apoptotic process	6/642	3.44316	0.0274573
GO:0045912	negative regulation of carbohydrate metabolic process	6/642	3.44316	0.0274573
GO:0060986	endocrine hormone secretion	6/642	3.44316	0.0274573
GO:0099024	plasma membrane invagination	6/642	3.44316	0.0274573
GO:0048608	reproductive structure development	17/642	2.93351	0.0278824
GO:1903313	positive regulation of mRNA metabolic process	9/642	3.17428	0.0280956
GO:0002228	natural killer cell mediated immunity	7/642	3.31426	0.0282809
GO:0009116	nucleoside metabolic process	5/642	3.5687	0.0286089
GO:0044848	biological phase	5/642	3.5687	0.0286089
GO:0046456	icosanoid biosynthetic process	5/642	3.5687	0.0286089
GO:0009266	response to temperature stimulus	10/642	3.10759	0.0288132
GO:0051017	actin filament bundle assembly	10/642	3.10759	0.0288132
GO:0034248	regulation of amide metabolic process	6/642	3.40277	0.0290334
GO:0098926	postsynaptic signal transduction	6/642	3.40277	0.0290334
GO:0007097	nuclear migration	4/642	3.78048	0.0294893
GO:0032369	negative regulation of lipid transport	4/642	3.78048	0.0294893
GO:0034250	positive regulation of amide metabolic process	4/642	3.78048	0.0294893
GO:0035020	regulation of Rac protein signal transduction	4/642	3.78048	0.0294893
GO:2000352	negative regulation of endothelial cell apoptotic process	4/642	3.78048	0.0294893
GO:0050807	regulation of synapse organization	17/642	2.88792	0.0303285
GO:0072001	renal system development	17/642	2.88792	0.0303285
GO:0002686	negative regulation of leukocyte migration	5/642	3.51504	0.0305761
GO:0048066	developmental pigmentation	5/642	3.51504	0.0305761
GO:0090207	regulation of triglyceride metabolic process	5/642	3.51504	0.0305761
GO:0001523	retinoid metabolic process	6/642	3.36306	0.0305967
GO:1901657	glycosyl compound metabolic process	6/642	3.36306	0.0305967
GO:0050830	defense response to Gram-positive bacterium	10/642	3.0677	0.0305967
GO:0002371	dendritic cell cytokine production	3/642	4.16215	0.0305967
GO:0002830	positive regulation of type 2 immune response	3/642	4.16215	0.0305967
GO:0010755	regulation of plasminogen activation	3/642	4.16215	0.0305967
GO:0032604	granulocyte macrophage colony-stimulating factor production	3/642	4.16215	0.0305967
GO:0035672	oligopeptide transmembrane transport	3/642	4.16215	0.0305967
GO:0035745	T-helper 2 cell cytokine production	3/642	4.16215	0.0305967
GO:0070234	positive regulation of T cell apoptotic process	3/642	4.16215	0.0305967
GO:0072109	glomerular mesangium development	3/642	4.16215	0.0305967
GO:1902065	response to L-glutamate	3/642	4.16215	0.0305967
GO:0061458	reproductive system development	17/642	2.8766	0.0306356
GO:2000060	positive regulation of ubiquitin-dependent protein catabolic process	7/642	3.25088	0.0306506
GO:0051963	regulation of synapse assembly	11/642	3.01561	0.0310629
GO:0019693	ribose phosphate metabolic process	17/642	2.86532	0.0313042
GO:0072006	nephron development	10/642	3.04795	0.031471
GO:0007212	G protein-coupled dopamine receptor signaling pathway	4/642	3.70066	0.0319912
GO:0051642	centrosome localization	4/642	3.70066	0.0319912
GO:0007369	gastrulation	11/642	2.99798	0.0319912
GO:0035456	response to interferon-beta	6/642	3.32402	0.0319912
GO:0035904	aorta development	6/642	3.32402	0.0319912
GO:1902807	negative regulation of cell cycle G1/S phase transition	6/642	3.32402	0.0319912
GO:0034446	substrate adhesion-dependent cell spreading	7/642	3.21978	0.0320364
GO:0015837	amine transport	8/642	3.12799	0.0328837
GO:0001936	regulation of endothelial cell proliferation	9/642	3.06173	0.0332887
GO:0007517	muscle organ development	17/642	2.83167	0.0333193
GO:0042100	B cell proliferation	7/642	3.18908	0.0336389
GO:0008542	visual learning	6/642	3.28562	0.0337567
GO:0060612	adipose tissue development	6/642	3.28562	0.0337567
GO:0071470	cellular response to osmotic stress	6/642	3.28562	0.0337567
GO:1902373	negative regulation of mRNA catabolic process	6/642	3.28562	0.0337567
GO:0001894	tissue homeostasis	14/642	2.87906	0.0337969
GO:0060249	anatomical structure homeostasis	14/642	2.87906	0.0337969
GO:0001704	formation of primary germ layer	8/642	3.10246	0.0340858
GO:0010821	regulation of mitochondrion organization	8/642	3.10246	0.0340858
GO:0090287	regulation of cellular response to growth factor stimulus	15/642	2.8472	0.0343315
GO:0010828	positive regulation of D-glucose transmembrane transport	5/642	3.41152	0.0343315
GO:0043029	T cell homeostasis	5/642	3.41152	0.0343315
GO:0061756	leukocyte adhesion to vascular endothelial cell	5/642	3.41152	0.0343315
GO:0071320	cellular response to cAMP	5/642	3.41152	0.0343315
GO:0140894	endolysosomal toll-like receptor signaling pathway	5/642	3.41152	0.0343315
GO:0001779	natural killer cell differentiation	4/642	3.62384	0.0343988
GO:0002313	mature B cell differentiation involved in immune response	4/642	3.62384	0.0343988
GO:0002076	osteoblast development	3/642	4.01664	0.0343988
GO:0003159	morphogenesis of an endothelium	3/642	4.01664	0.0343988
GO:0010633	negative regulation of epithelial cell migration	3/642	4.01664	0.0343988
GO:0016322	neuron remodeling	3/642	4.01664	0.0343988
GO:0032823	regulation of natural killer cell differentiation	3/642	4.01664	0.0343988
GO:0036035	osteoclast development	3/642	4.01664	0.0343988
GO:0060123	regulation of growth hormone secretion	3/642	4.01664	0.0343988
GO:0061154	endothelial tube morphogenesis	3/642	4.01664	0.0343988
GO:0071243	cellular response to arsenic-containing substance	3/642	4.01664	0.0343988
GO:0098751	bone cell development	3/642	4.01664	0.0343988
GO:1901550	regulation of endothelial cell development	3/642	4.01664	0.0343988
GO:1903140	regulation of establishment of endothelial barrier	3/642	4.01664	0.0343988
GO:0061448	connective tissue development	15/642	2.8347	0.0347657
GO:0050803	regulation of synapse structure or activity	17/642	2.79831	0.034828
GO:0010906	regulation of glucose metabolic process	8/642	3.07717	0.0349497
GO:0010632	regulation of epithelial cell migration	6/642	3.24784	0.0349497
GO:0032835	glomerulus development	6/642	3.24784	0.0349497
GO:0045669	positive regulation of osteoblast differentiation	6/642	3.24784	0.0349497
GO:0021543	pallium development	11/642	2.92846	0.0353173
GO:1903532	positive regulation of secretion by cell	17/642	2.78726	0.0354736
GO:0009410	response to xenobiotic stimulus	20/642	2.74558	0.0355387
GO:0050678	regulation of epithelial cell proliferation	18/642	2.7683	0.0357293
GO:0001938	positive regulation of endothelial cell proliferation	7/642	3.12877	0.0359802
GO:0007040	lysosome organization	7/642	3.12877	0.0359802
GO:0080171	lytic vacuole organization	7/642	3.12877	0.0359802
GO:0009161	ribonucleoside monophosphate metabolic process	5/642	3.36154	0.0360275
GO:0043403	skeletal muscle tissue regeneration	5/642	3.36154	0.0360275
GO:0095500	acetylcholine receptor signaling pathway	5/642	3.36154	0.0360275
GO:0008306	associative learning	8/642	3.05212	0.0361158
GO:0043489	RNA stabilization	6/642	3.21067	0.0366883
GO:0072665	protein localization to vacuole	6/642	3.21067	0.0366883
GO:0043304	regulation of mast cell degranulation	4/642	3.54982	0.0370276
GO:0071353	cellular response to interleukin-4	4/642	3.54982	0.0370276
GO:0071763	nuclear membrane organization	4/642	3.54982	0.0370276
GO:1900078	positive regulation of cellular response to insulin stimulus	4/642	3.54982	0.0370276
GO:2000406	positive regulation of T cell migration	4/642	3.54982	0.0370276
GO:0051302	regulation of cell division	10/642	2.93221	0.0371002
GO:0031669	cellular response to nutrient levels	13/642	2.83675	0.0371002
GO:0043547	positive regulation of GTPase activity	9/642	2.97487	0.0372063
GO:0007229	integrin-mediated signaling pathway	7/642	3.09916	0.0373606
GO:0032434	regulation of proteasomal ubiquitin-dependent protein catabolic process	8/642	3.02731	0.037363
GO:0016601	Rac protein signal transduction	5/642	3.3127	0.038177
GO:0042149	cellular response to glucose starvation	5/642	3.3127	0.038177
GO:0046578	regulation of Ras protein signal transduction	5/642	3.3127	0.038177
GO:0070229	negative regulation of lymphocyte apoptotic process	5/642	3.3127	0.038177
GO:0016101	diterpenoid metabolic process	6/642	3.17408	0.0382745
GO:0043470	regulation of carbohydrate catabolic process	6/642	3.17408	0.0382745
GO:0032946	positive regulation of mononuclear cell proliferation	9/642	2.95357	0.0382745
GO:0001878	response to yeast	3/642	3.8813	0.0382745
GO:0002643	regulation of tolerance induction	3/642	3.8813	0.0382745
GO:0009159	deoxyribonucleoside monophosphate catabolic process	3/642	3.8813	0.0382745
GO:0030502	negative regulation of bone mineralization	3/642	3.8813	0.0382745
GO:0051412	response to corticosterone	3/642	3.8813	0.0382745
GO:0070206	protein trimerization	3/642	3.8813	0.0382745
GO:0071498	cellular response to fluid shear stress	3/642	3.8813	0.0382745
GO:0071636	positive regulation of transforming growth factor beta production	3/642	3.8813	0.0382745
GO:0098543	detection of other organism	3/642	3.8813	0.0382745
GO:1900424	regulation of defense response to bacterium	3/642	3.8813	0.0382745
GO:2000786	positive regulation of autophagosome assembly	3/642	3.8813	0.0382745
GO:0046888	negative regulation of hormone secretion	7/642	3.0699	0.0386153
GO:0061025	membrane fusion	10/642	2.89463	0.0390516
GO:0071404	cellular response to low-density lipoprotein particle stimulus	4/642	3.4784	0.0397734
GO:0097242	amyloid-beta clearance	4/642	3.4784	0.0397734
GO:1901890	positive regulation of cell junction assembly	8/642	2.97838	0.0399747
GO:0010324	membrane invagination	6/642	3.13806	0.0400611
GO:0042743	hydrogen peroxide metabolic process	5/642	3.26493	0.0400806
GO:0044088	regulation of vacuole organization	5/642	3.26493	0.0400806
GO:0051955	regulation of amino acid transport	5/642	3.26493	0.0400806
GO:1900024	regulation of substrate adhesion-dependent cell spreading	5/642	3.26493	0.0400806
GO:1905145	cellular response to acetylcholine	5/642	3.26493	0.0400806
GO:2000351	regulation of endothelial cell apoptotic process	5/642	3.26493	0.0400806
GO:0055088	lipid homeostasis	10/642	2.87601	0.0400806
GO:0002244	hematopoietic progenitor cell differentiation	10/642	2.85752	0.041462
GO:0045921	positive regulation of exocytosis	7/642	3.0124	0.0420519
GO:0007422	peripheral nervous system development	6/642	3.10259	0.0420519
GO:0002791	regulation of peptide secretion	13/642	2.7524	0.0425032
GO:0090087	regulation of peptide transport	13/642	2.7524	0.0425032
GO:0008544	epidermis development	17/642	2.67843	0.0425032
GO:0031529	ruffle organization	5/642	3.21819	0.0426927
GO:0051953	negative regulation of amine transport	4/642	3.40944	0.0428034
GO:0055094	response to lipoprotein particle	4/642	3.40944	0.0428034
GO:0070266	necroptotic process	4/642	3.40944	0.0428034
GO:0072539	T-helper 17 cell differentiation	4/642	3.40944	0.0428034
GO:0032495	response to muramyl dipeptide	3/642	3.75494	0.0428034
GO:0035234	ectopic germ cell programmed cell death	3/642	3.75494	0.0428034
GO:0048143	astrocyte activation	3/642	3.75494	0.0428034
GO:0051546	keratinocyte migration	3/642	3.75494	0.0428034
GO:0051580	regulation of neurotransmitter uptake	3/642	3.75494	0.0428034
GO:0051770	positive regulation of nitric-oxide synthase biosynthetic process	3/642	3.75494	0.0428034
GO:0051956	negative regulation of amino acid transport	3/642	3.75494	0.0428034
GO:1990182	exosomal secretion	3/642	3.75494	0.0428034
GO:0090288	negative regulation of cellular response to growth factor stimulus	7/642	2.98415	0.0434924
GO:0007632	visual behavior	6/642	3.06766	0.0438222
GO:0060048	cardiac muscle contraction	8/642	2.90665	0.0442306
GO:0072009	nephron epithelium development	8/642	2.90665	0.0442306
GO:0019318	hexose metabolic process	13/642	2.72476	0.0442306
GO:0015850	organic hydroxy compound transport	14/642	2.69555	0.0448742
GO:0042987	amyloid precursor protein catabolic process	5/642	3.17245	0.044987
GO:0010631	epithelial cell migration	7/642	2.95621	0.0452614
GO:0034308	primary alcohol metabolic process	7/642	2.95621	0.0452614
GO:0046425	regulation of receptor signaling pathway via JAK-STAT	7/642	2.95621	0.0452614
GO:0045786	negative regulation of cell cycle	17/642	2.63575	0.0455573
GO:0006906	vesicle fusion	8/642	2.88317	0.0457676
GO:0035966	response to topologically incorrect protein	8/642	2.88317	0.0457676
GO:0010714	positive regulation of collagen metabolic process	4/642	3.34277	0.0458915
GO:0050901	leukocyte tethering or rolling	4/642	3.34277	0.0458915
GO:0070670	response to interleukin-4	4/642	3.34277	0.0458915
GO:1900180	regulation of protein localization to nucleus	9/642	2.8291	0.0458915
GO:0051098	regulation of binding	15/642	2.65214	0.0467136
GO:1901800	positive regulation of proteasomal protein catabolic process	7/642	2.92859	0.0470392
GO:2000243	positive regulation of reproductive process	7/642	2.92859	0.0470392
GO:0034764	positive regulation of transmembrane transport	12/642	2.7074	0.0474003
GO:0002823	negative regulation of adaptive immune response based on somatic recombination of immune receptors built from immunoglobulin superfamily domains	5/642	3.12766	0.0474663
GO:0006144	purine nucleobase metabolic process	3/642	3.63654	0.0474663
GO:0009151	purine deoxyribonucleotide metabolic process	3/642	3.63654	0.0474663
GO:0009158	ribonucleoside monophosphate catabolic process	3/642	3.63654	0.0474663
GO:0030252	growth hormone secretion	3/642	3.63654	0.0474663
GO:0034122	negative regulation of toll-like receptor signaling pathway	3/642	3.63654	0.0474663
GO:0043374	CD8-positive, alpha-beta T cell differentiation	3/642	3.63654	0.0474663
GO:0061709	reticulophagy	3/642	3.63654	0.0474663
GO:0061760	antifungal innate immune response	3/642	3.63654	0.0474663
GO:0097734	extracellular exosome biogenesis	3/642	3.63654	0.0474663
GO:0098760	response to interleukin-7	3/642	3.63654	0.0474663
GO:1902916	positive regulation of protein polyubiquitination	3/642	3.63654	0.0474663
GO:2001026	regulation of endothelial cell chemotaxis	3/642	3.63654	0.0474663
GO:0015800	acidic amino acid transport	6/642	2.99935	0.047566
GO:0097194	execution phase of apoptosis	6/642	2.99935	0.047566
GO:0009259	ribonucleotide metabolic process	16/642	2.61889	0.0476261
GO:0042770	signal transduction in response to DNA damage	10/642	2.74895	0.0484446
GO:0061136	regulation of proteasomal protein catabolic process	10/642	2.74895	0.0484446
GO:0043467	regulation of generation of precursor metabolites and energy	9/642	2.78882	0.0484446
GO:0006720	isoprenoid metabolic process	7/642	2.90128	0.0484446
GO:0090174	organelle membrane fusion	8/642	2.83684	0.0484888
GO:0097305	response to alcohol	16/642	2.60779	0.0484888
GO:0032743	positive regulation of interleukin-2 production	4/642	3.27827	0.0488086
GO:0060351	cartilage development involved in endochondral bone morphogenesis	4/642	3.27827	0.0488086
GO:1900026	positive regulation of substrate adhesion-dependent cell spreading	4/642	3.27827	0.0488086
GO:2000191	regulation of fatty acid transport	4/642	3.27827	0.0488086
GO:0006790	sulfur compound metabolic process	15/642	2.61671	0.0490096
GO:0010712	regulation of collagen metabolic process	5/642	3.08379	0.0495815
GO:0072577	endothelial cell apoptotic process	5/642	3.08379	0.0495815
GO:1903578	regulation of ATP metabolic process	6/642	2.96594	0.0495815

## Sheet: branch_2
ID	Description	GeneRatio	zScore	p.adjust
GO:0002181	cytoplasmic translation	82/1142	29.6386	1.3908e-64
GO:0140241	translation at synapse	42/1142	29.7512	9.12324e-50
GO:0140242	translation at postsynapse	42/1142	29.7512	9.12324e-50
GO:0140236	translation at presynapse	41/1142	29.3454	1.57074e-48
GO:0006119	oxidative phosphorylation	65/1142	24.4472	8.21715e-47
GO:0009201	ribonucleoside triphosphate biosynthetic process	57/1142	24.6721	8.52177e-45
GO:0009206	purine ribonucleoside triphosphate biosynthetic process	56/1142	24.8184	8.52177e-45
GO:0009145	purine nucleoside triphosphate biosynthetic process	56/1142	24.6917	1.39962e-44
GO:0009142	nucleoside triphosphate biosynthetic process	57/1142	23.8532	3.70634e-43
GO:0006754	ATP biosynthetic process	52/1142	24.4361	1.02416e-42
GO:0045333	cellular respiration	78/1142	21.0936	2.08157e-42
GO:0009060	aerobic respiration	69/1142	21.856	3.17547e-42
GO:0015986	proton motive force-driven ATP synthesis	45/1142	25.3467	5.03528e-42
GO:0042776	proton motive force-driven mitochondrial ATP synthesis	42/1142	24.719	1.29729e-39
GO:0009152	purine ribonucleotide biosynthetic process	59/1142	21.2839	2.28977e-38
GO:0009260	ribonucleotide biosynthetic process	60/1142	20.5253	5.64226e-37
GO:0046390	ribose phosphate biosynthetic process	60/1142	19.9598	9.7497e-36
GO:0015980	energy derivation by oxidation of organic compounds	83/1142	18.032	1.65489e-35
GO:0009199	ribonucleoside triphosphate metabolic process	71/1142	18.6223	5.22782e-35
GO:0006164	purine nucleotide biosynthetic process	61/1142	19.476	5.86708e-35
GO:0009205	purine ribonucleoside triphosphate metabolic process	70/1142	18.6327	6.89842e-35
GO:0009141	nucleoside triphosphate metabolic process	72/1142	18.1803	3.67039e-34
GO:0009144	purine nucleoside triphosphate metabolic process	70/1142	18.2674	4.91816e-34
GO:0046034	ATP metabolic process	65/1142	18.2295	5.13993e-33
GO:0009165	nucleotide biosynthetic process	64/1142	18.3028	5.23397e-33
GO:0072522	purine-containing compound biosynthetic process	65/1142	17.8869	3.03114e-32
GO:0009150	purine ribonucleotide metabolic process	77/1142	17.0324	3.71671e-32
GO:0009259	ribonucleotide metabolic process	78/1142	16.6101	3.18541e-31
GO:1901293	nucleoside phosphate biosynthetic process	70/1142	16.8613	1.08336e-30
GO:0019693	ribose phosphate metabolic process	78/1142	16.3282	1.60049e-30
GO:0006163	purine nucleotide metabolic process	84/1142	15.998	2.02273e-30
GO:0022900	electron transport chain	43/1142	17.3479	2.07517e-26
GO:0022613	ribonucleoprotein complex biogenesis	78/1142	14.6452	3.28427e-26
GO:0019646	aerobic electron transport chain	31/1142	17.969	5.40321e-24
GO:0022904	respiratory electron transport chain	39/1142	16.268	1.84552e-23
GO:0042775	mitochondrial ATP synthesis coupled electron transport	33/1142	17.0287	3.86111e-23
GO:0042773	ATP synthesis coupled electron transport	33/1142	16.7783	9.67315e-23
GO:0042254	ribosome biogenesis	58/1142	13.0963	2.27667e-20
GO:0097250	mitochondrial respirasome assembly	34/1142	14.2163	9.0861e-19
GO:0010257	NADH dehydrogenase complex assembly	26/1142	14.9432	7.10055e-18
GO:0032981	mitochondrial respiratory chain complex I assembly	26/1142	14.9432	7.10055e-18
GO:0032543	mitochondrial translation	34/1142	13.0994	6.46918e-17
GO:1902600	proton transmembrane transport	37/1142	12.2756	5.12579e-16
GO:0033108	mitochondrial respiratory chain complex assembly	30/1142	12.9808	6.10607e-16
GO:0140053	mitochondrial gene expression	37/1142	12.0667	1.14991e-15
GO:0042274	ribosomal small subunit biogenesis	30/1142	12.7413	1.39884e-15
GO:2001233	regulation of apoptotic signaling pathway	60/1142	10.3677	1.33552e-14
GO:0006457	protein folding	37/1142	11.2481	3.05772e-14
GO:0061077	chaperone-mediated protein folding	22/1142	11.931	1.15714e-12
GO:0071826	protein-RNA complex organization	35/1142	10.1552	4.18214e-12
GO:0022618	protein-RNA complex assembly	34/1142	10.1541	5.35179e-12
GO:0097193	intrinsic apoptotic signaling pathway	47/1142	9.33307	1.17065e-11
GO:0002495	antigen processing and presentation of peptide antigen via MHC class II	14/1142	13.0717	1.2648e-11
GO:0051084	'de novo' post-translational protein folding	17/1142	11.8252	2.9695e-11
GO:0002504	antigen processing and presentation of peptide or polysaccharide antigen via MHC class II	14/1142	12.52	4.70138e-11
GO:0006458	'de novo' protein folding	17/1142	11.5059	6.77429e-11
GO:0045862	positive regulation of proteolysis	44/1142	8.58994	4.25025e-10
GO:2001242	regulation of intrinsic apoptotic signaling pathway	32/1142	9.00473	6.31259e-10
GO:0006839	mitochondrial transport	31/1142	8.93661	9.99465e-10
GO:0002478	antigen processing and presentation of exogenous peptide antigen	14/1142	11.1542	1.19764e-09
GO:0019884	antigen processing and presentation of exogenous antigen	15/1142	10.7395	1.67127e-09
GO:0001732	formation of cytoplasmic translation initiation complex	10/1142	12.4773	1.87326e-09
GO:0006364	rRNA processing	33/1142	8.54977	2.64797e-09
GO:0042273	ribosomal large subunit biogenesis	18/1142	9.8418	3.33963e-09
GO:0048002	antigen processing and presentation of peptide antigen	20/1142	9.13404	1.11003e-08
GO:0006122	mitochondrial electron transport, ubiquinol to cytochrome c	9/1142	12.0902	1.11036e-08
GO:0019886	antigen processing and presentation of exogenous peptide antigen via MHC class II	11/1142	11.0967	1.27914e-08
GO:2001234	negative regulation of apoptotic signaling pathway	35/1142	7.9972	1.44392e-08
GO:0016126	sterol biosynthetic process	18/1142	9.27321	1.54428e-08
GO:0016072	rRNA metabolic process	35/1142	7.96915	1.56244e-08
GO:0031647	regulation of protein stability	42/1142	7.50514	3.99462e-08
GO:0008637	apoptotic mitochondrial changes	23/1142	8.36721	4.17755e-08
GO:1990542	mitochondrial transmembrane transport	21/1142	8.5226	4.50447e-08
GO:0050821	protein stabilization	31/1142	7.75547	6.15691e-08
GO:0019882	antigen processing and presentation	24/1142	8.12938	6.71604e-08
GO:0042255	ribosome assembly	16/1142	8.94619	8.21877e-08
GO:0051345	positive regulation of hydrolase activity	41/1142	7.13203	1.81643e-07
GO:0016485	protein processing	35/1142	7.26001	2.08441e-07
GO:0006695	cholesterol biosynthetic process	16/1142	8.56645	2.15048e-07
GO:1902653	secondary alcohol biosynthetic process	16/1142	8.56645	2.15048e-07
GO:0008630	intrinsic apoptotic signaling pathway in response to DNA damage	21/1142	7.95139	2.34261e-07
GO:0006066	alcohol metabolic process	41/1142	7.05177	2.34261e-07
GO:1902652	secondary alcohol metabolic process	26/1142	7.54433	2.73415e-07
GO:0006979	response to oxidative stress	45/1142	6.92134	2.73415e-07
GO:0006120	mitochondrial electron transport, NADH to ubiquinone	11/1142	9.40258	3.833e-07
GO:0042060	wound healing	42/1142	6.88896	3.84628e-07
GO:0050900	leukocyte migration	43/1142	6.86753	3.84628e-07
GO:0071674	mononuclear cell migration	30/1142	7.16998	4.93888e-07
GO:1901136	carbohydrate derivative catabolic process	33/1142	6.98974	6.32283e-07
GO:0072331	signal transduction by p53 class mediator	25/1142	7.26134	7.86899e-07
GO:0009636	response to toxic substance	30/1142	6.99836	8.60774e-07
GO:0016125	sterol metabolic process	25/1142	7.22448	8.60774e-07
GO:0170036	import into the mitochondrion	14/1142	8.30155	8.60774e-07
GO:0006417	regulation of translation	40/1142	6.61014	1.24201e-06
GO:0006123	mitochondrial electron transport, cytochrome c to oxygen	9/1142	9.4312	1.41033e-06
GO:0051881	regulation of mitochondrial membrane potential	18/1142	7.52007	1.60816e-06
GO:0051085	chaperone cofactor-dependent protein refolding	11/1142	8.6737	1.60816e-06
GO:1901798	positive regulation of signal transduction by p53 class mediator	11/1142	8.6737	1.60816e-06
GO:0010821	regulation of mitochondrion organization	21/1142	7.25436	1.62652e-06
GO:0043603	amide metabolic process	45/1142	6.38026	1.98008e-06
GO:0097237	cellular response to toxic substance	20/1142	7.21839	2.21796e-06
GO:0098761	cellular response to interleukin-7	9/1142	9.15982	2.21796e-06
GO:0070661	leukocyte proliferation	39/1142	6.40159	2.70831e-06
GO:0002396	MHC protein complex assembly	8/1142	9.46228	2.78568e-06
GO:0002501	peptide antigen assembly with MHC protein complex	8/1142	9.46228	2.78568e-06
GO:0051098	regulation of binding	37/1142	6.42237	2.86331e-06
GO:1901796	regulation of signal transduction by p53 class mediator	17/1142	7.35256	3.09451e-06
GO:0000028	ribosomal small subunit assembly	9/1142	8.90614	3.38909e-06
GO:0098760	response to interleukin-7	9/1142	8.90614	3.38909e-06
GO:0010952	positive regulation of peptidase activity	23/1142	6.82936	3.69775e-06
GO:0048872	homeostasis of number of cells	42/1142	6.22687	3.92181e-06
GO:0008203	cholesterol metabolic process	23/1142	6.79203	4.08514e-06
GO:0098754	detoxification	20/1142	6.93472	4.63669e-06
GO:0032943	mononuclear cell proliferation	36/1142	6.26475	5.1562e-06
GO:0002183	cytoplasmic translational initiation	12/1142	7.83244	5.3009e-06
GO:0016032	viral process	37/1142	6.22573	5.39416e-06
GO:0030595	leukocyte chemotaxis	29/1142	6.42025	5.71067e-06
GO:0051099	positive regulation of binding	22/1142	6.72029	5.77404e-06
GO:1990748	cellular detoxification	18/1142	6.95605	6.49798e-06
GO:0008347	glial cell migration	15/1142	7.21979	7.20047e-06
GO:0048144	fibroblast proliferation	22/1142	6.60572	8.01703e-06
GO:0046651	lymphocyte proliferation	35/1142	6.12497	8.64861e-06
GO:0072593	reactive oxygen species metabolic process	30/1142	6.24041	9.00733e-06
GO:0052547	regulation of peptidase activity	39/1142	6.0009	9.95964e-06
GO:0006935	chemotaxis	44/1142	5.9057	1.04217e-05
GO:1905952	regulation of lipid localization	25/1142	6.35353	1.08301e-05
GO:2001235	positive regulation of apoptotic signaling pathway	24/1142	6.38847	1.10311e-05
GO:0042330	taxis	44/1142	5.87506	1.14219e-05
GO:0008360	regulation of cell shape	21/1142	6.49183	1.2631e-05
GO:0098869	cellular oxidant detoxification	15/1142	6.94078	1.37315e-05
GO:0097529	myeloid leukocyte migration	29/1142	6.09108	1.55201e-05
GO:0006694	steroid biosynthetic process	24/1142	6.26072	1.58967e-05
GO:1905517	macrophage migration	14/1142	6.97937	1.65058e-05
GO:0010950	positive regulation of endopeptidase activity	21/1142	6.37652	1.72019e-05
GO:0006888	endoplasmic reticulum to Golgi vesicle-mediated transport	19/1142	6.47441	1.8322e-05
GO:0046165	alcohol biosynthetic process	21/1142	6.30129	2.12422e-05
GO:0071887	leukocyte apoptotic process	22/1142	6.24352	2.14893e-05
GO:0002262	myeloid cell homeostasis	27/1142	6.03942	2.15273e-05
GO:0060326	cell chemotaxis	34/1142	5.8235	2.37466e-05
GO:0007599	hemostasis	24/1142	6.1058	2.44052e-05
GO:1904851	positive regulation of establishment of protein localization to telomere	6/1142	9.10402	2.53743e-05
GO:0030301	cholesterol transport	18/1142	6.41182	2.53743e-05
GO:0050817	coagulation	24/1142	6.07543	2.62812e-05
GO:0071675	regulation of mononuclear cell migration	21/1142	6.1908	2.79273e-05
GO:0048771	tissue remodeling	26/1142	5.96346	2.92109e-05
GO:0045727	positive regulation of translation	20/1142	6.21838	2.98194e-05
GO:1901617	organic hydroxy compound biosynthetic process	28/1142	5.8409	3.49547e-05
GO:0032368	regulation of lipid transport	21/1142	6.08302	3.74814e-05
GO:0015918	sterol transport	18/1142	6.23031	4.02878e-05
GO:0006413	translational initiation	19/1142	6.13659	4.35783e-05
GO:0072524	pyridine-containing compound metabolic process	24/1142	5.8682	4.75256e-05
GO:0002696	positive regulation of leukocyte activation	36/1142	5.51562	5.52974e-05
GO:0007596	blood coagulation	23/1142	5.85357	5.52974e-05
GO:2001169	regulation of ATP biosynthetic process	8/1142	7.59703	5.65156e-05
GO:0019362	pyridine nucleotide metabolic process	23/1142	5.76357	7.13818e-05
GO:0046496	nicotinamide nucleotide metabolic process	23/1142	5.76357	7.13818e-05
GO:1904951	positive regulation of establishment of protein localization	35/1142	5.44388	7.24907e-05
GO:0014812	muscle cell migration	19/1142	5.93842	7.24907e-05
GO:0033344	cholesterol efflux	13/1142	6.43152	7.24907e-05
GO:0019058	viral life cycle	29/1142	5.55645	7.45177e-05
GO:0050878	regulation of body fluid levels	35/1142	5.42611	7.55413e-05
GO:0052548	regulation of endopeptidase activity	31/1142	5.50178	7.5627e-05
GO:0006869	lipid transport	40/1142	5.3324	7.89545e-05
GO:0043524	negative regulation of neuron apoptotic process	25/1142	5.64376	7.89545e-05
GO:0050867	positive regulation of cell activation	37/1142	5.36624	8.08473e-05
GO:0001666	response to hypoxia	33/1142	5.42793	8.24005e-05
GO:0048145	regulation of fibroblast proliferation	18/1142	5.93071	8.26234e-05
GO:1905954	positive regulation of lipid localization	18/1142	5.93071	8.26234e-05
GO:0045454	cell redox homeostasis	9/1142	7.02728	8.56534e-05
GO:0002399	MHC class II protein complex assembly	6/1142	8.19401	8.56534e-05
GO:0002503	peptide antigen assembly with MHC class II protein complex	6/1142	8.19401	8.56534e-05
GO:0070203	regulation of establishment of protein localization to telomere	6/1142	8.19401	8.56534e-05
GO:0009166	nucleotide catabolic process	22/1142	5.68787	9.11519e-05
GO:0090199	regulation of release of cytochrome c from mitochondria	11/1142	6.56081	9.442e-05
GO:0015850	organic hydroxy compound transport	31/1142	5.40099	9.76627e-05
GO:2000106	regulation of leukocyte apoptotic process	18/1142	5.84898	9.90248e-05
GO:0062197	cellular response to chemical stress	33/1142	5.35314	9.92794e-05
GO:0001836	release of cytochrome c from mitochondria	13/1142	6.22223	0.000107491
GO:0031638	zymogen activation	14/1142	6.11226	0.000108208
GO:0034341	response to type II interferon	19/1142	5.74921	0.000109556
GO:0008202	steroid metabolic process	34/1142	5.28159	0.000116164
GO:0050678	regulation of epithelial cell proliferation	38/1142	5.21419	0.000117548
GO:2001056	positive regulation of cysteine-type endopeptidase activity	18/1142	5.76886	0.000118985
GO:0010038	response to metal ion	35/1142	5.23429	0.000126632
GO:0044403	biological process involved in symbiotic interaction	28/1142	5.33431	0.000141406
GO:0070202	regulation of establishment of protein localization to chromosome	6/1142	7.81645	0.000141406
GO:1904816	positive regulation of protein localization to chromosome, telomeric region	6/1142	7.81645	0.000141406
GO:0043280	positive regulation of cysteine-type endopeptidase activity involved in apoptotic process	16/1142	5.81034	0.000146281
GO:0051235	maintenance of location	34/1142	5.1759	0.000158273
GO:0150077	regulation of neuroinflammatory response	9/1142	6.61685	0.000173627
GO:1903706	regulation of hemopoiesis	39/1142	5.05995	0.000181334
GO:2001243	negative regulation of intrinsic apoptotic signaling pathway	16/1142	5.71875	0.000182477
GO:0072594	establishment of protein localization to organelle	39/1142	5.04499	0.000188835
GO:2001236	regulation of extrinsic apoptotic signaling pathway	21/1142	5.42534	0.000198227
GO:1903578	regulation of ATP metabolic process	14/1142	5.8257	0.000203431
GO:0006631	fatty acid metabolic process	40/1142	5.00455	0.000204679
GO:0006278	RNA-templated DNA biosynthetic process	12/1142	6.01577	0.000208217
GO:0007004	telomere maintenance via telomerase	12/1142	6.01577	0.000208217
GO:0045088	regulation of innate immune response	41/1142	4.98177	0.000209423
GO:0009154	purine ribonucleotide catabolic process	19/1142	5.46329	0.000220796
GO:0048102	autophagic cell death	6/1142	7.47805	0.000222512
GO:2001057	reactive nitrogen species metabolic process	15/1142	5.68549	0.000226795
GO:0030808	regulation of nucleotide biosynthetic process	8/1142	6.69433	0.000226795
GO:1900371	regulation of purine nucleotide biosynthetic process	8/1142	6.69433	0.000226795
GO:0050863	regulation of T cell activation	35/1142	5.01587	0.000235397
GO:0071219	cellular response to molecule of bacterial origin	32/1142	5.03957	0.000253535
GO:1905146	lysosomal protein catabolic process	7/1142	6.91778	0.000265265
GO:0007006	mitochondrial membrane organization	16/1142	5.54181	0.000268482
GO:0002833	positive regulation of response to biotic stimulus	37/1142	4.93437	0.000275809
GO:0070227	lymphocyte apoptotic process	16/1142	5.49882	0.000297723
GO:0050727	regulation of inflammatory response	35/1142	4.91789	0.000315614
GO:0150076	neuroinflammatory response	14/1142	5.61148	0.000319195
GO:0034101	erythrocyte homeostasis	21/1142	5.21684	0.000329778
GO:0019081	viral translation	7/1142	6.71561	0.000361816
GO:0090201	negative regulation of release of cytochrome c from mitochondria	7/1142	6.71561	0.000361816
GO:0022409	positive regulation of cell-cell adhesion	31/1142	4.92442	0.000369489
GO:0010833	telomere maintenance via telomere lengthening	13/1142	5.60094	0.00039519
GO:0002237	response to molecule of bacterial origin	40/1142	4.77702	0.00039519
GO:0048193	Golgi vesicle transport	28/1142	4.95521	0.00039519
GO:0071346	cellular response to type II interferon	16/1142	5.37265	0.000395552
GO:0032102	negative regulation of response to external stimulus	36/1142	4.80829	0.000410704
GO:0001776	leukocyte homeostasis	18/1142	5.24833	0.000410704
GO:1901292	nucleoside phosphate catabolic process	22/1142	5.08548	0.000416907
GO:1905521	regulation of macrophage migration	10/1142	5.92205	0.000417232
GO:0044282	small molecule catabolic process	33/1142	4.83999	0.00041826
GO:0071677	positive regulation of mononuclear cell migration	15/1142	5.40445	0.00041826
GO:1903050	regulation of proteolysis involved in protein catabolic process	24/1142	4.99985	0.000443037
GO:0009261	ribonucleotide catabolic process	19/1142	5.1636	0.000446442
GO:0070231	T cell apoptotic process	12/1142	5.61204	0.000460311
GO:0007039	protein catabolic process in the vacuole	7/1142	6.52582	0.000469635
GO:0046434	organophosphate catabolic process	26/1142	4.92436	0.000470252
GO:0036293	response to decreased oxygen levels	33/1142	4.7896	0.000477046
GO:1904814	regulation of protein localization to chromosome, telomeric region	6/1142	6.89393	0.000477883
GO:0072332	intrinsic apoptotic signaling pathway by p53 class mediator	14/1142	5.40912	0.000477883
GO:0051251	positive regulation of lymphocyte activation	31/1142	4.81626	0.000477883
GO:0097191	extrinsic apoptotic signaling pathway	25/1142	4.93557	0.000477932
GO:0050920	regulation of chemotaxis	24/1142	4.95215	0.000488664
GO:2000116	regulation of cysteine-type endopeptidase activity	22/1142	5.00576	0.000491864
GO:0051402	neuron apoptotic process	34/1142	4.74022	0.000517947
GO:0043281	regulation of cysteine-type endopeptidase activity involved in apoptotic process	20/1142	5.03816	0.000539046
GO:0006195	purine nucleotide catabolic process	19/1142	5.06836	0.000546454
GO:0014909	smooth muscle cell migration	16/1142	5.21064	0.000546454
GO:0046031	ADP metabolic process	16/1142	5.21064	0.000546454
GO:0043393	regulation of protein binding	21/1142	4.99027	0.000549852
GO:0006907	pinocytosis	7/1142	6.34713	0.00060124
GO:0030098	lymphocyte differentiation	38/1142	4.61553	0.000641591
GO:0006605	protein targeting	28/1142	4.75653	0.000644529
GO:0046209	nitric oxide metabolic process	14/1142	5.26442	0.000645153
GO:0019915	lipid storage	15/1142	5.18539	0.000662548
GO:0043030	regulation of macrophage activation	11/1142	5.51375	0.000676934
GO:0048659	smooth muscle cell proliferation	22/1142	4.87604	0.000676934
GO:0071621	granulocyte chemotaxis	17/1142	5.06204	0.00067843
GO:0034405	response to fluid shear stress	8/1142	5.99035	0.00068534
GO:0006909	phagocytosis	24/1142	4.81194	0.000688454
GO:0010594	regulation of endothelial cell migration	20/1142	4.92206	0.000701415
GO:1900542	regulation of purine nucleotide metabolic process	14/1142	5.21745	0.000701809
GO:1902105	regulation of leukocyte differentiation	32/1142	4.63994	0.000722883
GO:0015808	L-alanine transport	5/1142	7.07071	0.00072485
GO:0043615	astrocyte cell migration	5/1142	7.07071	0.00072485
GO:0044571	[2Fe-2S] cluster assembly	5/1142	7.07071	0.00072485
GO:0032635	interleukin-6 production	20/1142	4.89353	0.000741821
GO:0006140	regulation of nucleotide metabolic process	14/1142	5.17107	0.000768759
GO:0050870	positive regulation of T cell activation	25/1142	4.73594	0.000775113
GO:2000107	negative regulation of leukocyte apoptotic process	13/1142	5.2227	0.000804179
GO:0090559	regulation of membrane permeability	12/1142	5.30834	0.000804179
GO:0050729	positive regulation of inflammatory response	18/1142	4.91382	0.00084434
GO:0034446	substrate adhesion-dependent cell spreading	14/1142	5.12529	0.00084434
GO:0010595	positive regulation of endothelial cell migration	15/1142	5.0599	0.000845419
GO:1903037	regulation of leukocyte cell-cell adhesion	33/1142	4.56052	0.000846917
GO:0006692	prostanoid metabolic process	11/1142	5.3781	0.000848839
GO:0034599	cellular response to oxidative stress	25/1142	4.69271	0.000854056
GO:0031589	cell-substrate adhesion	32/1142	4.55692	0.000883803
GO:0032008	positive regulation of TOR signaling	12/1142	5.25071	0.000891857
GO:0071216	cellular response to biotic stimulus	32/1142	4.54047	0.000923079
GO:1903975	regulation of glial cell migration	7/1142	6.01878	0.000948684
GO:0048660	regulation of smooth muscle cell proliferation	21/1142	4.74889	0.000948684
GO:0032371	regulation of sterol transport	11/1142	5.31231	0.000948684
GO:0032374	regulation of cholesterol transport	11/1142	5.31231	0.000948684
GO:0009135	purine nucleoside diphosphate metabolic process	16/1142	4.94268	0.000948684
GO:0009179	purine ribonucleoside diphosphate metabolic process	16/1142	4.94268	0.000948684
GO:0042116	macrophage activation	15/1142	4.97854	0.000989688
GO:0072676	lymphocyte migration	14/1142	5.03544	0.000996838
GO:0010874	regulation of cholesterol efflux	9/1142	5.53408	0.00102598
GO:0032675	regulation of interleukin-6 production	19/1142	4.76596	0.00106507
GO:0043523	regulation of neuron apoptotic process	29/1142	4.52322	0.00107292
GO:0046032	ADP catabolic process	15/1142	4.93853	0.00107525
GO:0007159	leukocyte cell-cell adhesion	35/1142	4.43762	0.0010776
GO:0002176	male germ cell proliferation	5/1142	6.71127	0.00107997
GO:1903332	regulation of protein folding	5/1142	6.71127	0.00107997
GO:0032370	positive regulation of lipid transport	14/1142	4.99135	0.00107997
GO:0034605	cellular response to heat	10/1142	5.35043	0.00108219
GO:0042063	gliogenesis	34/1142	4.44251	0.00108219
GO:0010810	regulation of cell-substrate adhesion	23/1142	4.61579	0.00112618
GO:0055088	lipid homeostasis	20/1142	4.69908	0.00112618
GO:0070200	establishment of protein localization to telomere	6/1142	6.18706	0.00115566
GO:0030168	platelet activation	14/1142	4.94779	0.0011653
GO:0150115	cell-substrate junction organization	14/1142	4.94779	0.0011653
GO:0042771	intrinsic apoptotic signaling pathway in response to DNA damage by p53 class mediator	9/1142	5.44378	0.0011653
GO:0048147	negative regulation of fibroblast proliferation	9/1142	5.44378	0.0011653
GO:0022604	regulation of cell morphogenesis	26/1142	4.52867	0.00117197
GO:0032640	tumor necrosis factor production	21/1142	4.64582	0.00117197
GO:0080164	regulation of nitric oxide metabolic process	12/1142	5.0835	0.00118579
GO:0010332	response to gamma radiation	10/1142	5.2765	0.00121772
GO:0010660	regulation of muscle cell apoptotic process	15/1142	4.85978	0.00123238
GO:0043542	endothelial cell migration	23/1142	4.56998	0.00123464
GO:0045089	positive regulation of innate immune response	33/1142	4.38715	0.00127167
GO:0006081	cellular aldehyde metabolic process	12/1142	5.02955	0.00132072
GO:0062012	regulation of small molecule metabolic process	33/1142	4.37166	0.00132466
GO:0032496	response to lipopolysaccharide	37/1142	4.32161	0.00134379
GO:0008299	isoprenoid biosynthetic process	8/1142	5.52428	0.00134736
GO:0071353	cellular response to interleukin-4	8/1142	5.52428	0.00134736
GO:0050777	negative regulation of immune response	22/1142	4.55568	0.00134736
GO:0071706	tumor necrosis factor superfamily cytokine production	21/1142	4.57011	0.00138877
GO:2000377	regulation of reactive oxygen species metabolic process	18/1142	4.66499	0.00138877
GO:0000470	maturation of LSU-rRNA	7/1142	5.72339	0.00138877
GO:0061615	glycolytic process through fructose-6-phosphate	7/1142	5.72339	0.00138877
GO:0042176	regulation of protein catabolic process	31/1142	4.37196	0.00139067
GO:0050866	negative regulation of cell activation	22/1142	4.53198	0.00141236
GO:0009137	purine nucleoside diphosphate catabolic process	15/1142	4.78268	0.0014195
GO:0009181	purine ribonucleoside diphosphate catabolic process	15/1142	4.78268	0.0014195
GO:0070972	protein localization to endoplasmic reticulum	12/1142	4.97646	0.00142713
GO:0006919	activation of cysteine-type endopeptidase activity involved in apoptotic process	11/1142	5.06162	0.00143758
GO:0071498	cellular response to fluid shear stress	6/1142	5.98516	0.00145755
GO:0002685	regulation of leukocyte migration	24/1142	4.45781	0.00149845
GO:0002291	T cell activation via T cell receptor contact with antigen bound to MHC molecule on antigen presenting cell	5/1142	6.39186	0.00149845
GO:0046598	positive regulation of viral entry into host cell	5/1142	6.39186	0.00149845
GO:0075294	positive regulation by symbiont of entry into host	5/1142	6.39186	0.00149845
GO:0071222	cellular response to lipopolysaccharide	29/1142	4.36412	0.00149845
GO:0010043	response to zinc ion	9/1142	5.27077	0.00150201
GO:0034765	regulation of monoatomic ion transmembrane transport	31/1142	4.32305	0.00154713
GO:1902229	regulation of intrinsic apoptotic signaling pathway in response to DNA damage	8/1142	5.41829	0.00154763
GO:0002218	activation of innate immune response	28/1142	4.36364	0.00154763
GO:0043112	receptor metabolic process	12/1142	4.92419	0.00154763
GO:0002687	positive regulation of leukocyte migration	19/1142	4.56683	0.00154763
GO:0070585	protein localization to mitochondrion	14/1142	4.77867	0.00157077
GO:0006879	intracellular iron ion homeostasis	11/1142	5.00184	0.00157274
GO:0031348	negative regulation of defense response	26/1142	4.37143	0.00163889
GO:0010878	cholesterol storage	7/1142	5.58627	0.00163889
GO:0010954	positive regulation of protein processing	7/1142	5.58627	0.00163889
GO:0016226	iron-sulfur cluster assembly	7/1142	5.58627	0.00163889
GO:0031163	metallo-sulfur cluster assembly	7/1142	5.58627	0.00163889
GO:0014910	regulation of smooth muscle cell migration	14/1142	4.73762	0.00169989
GO:0033002	muscle cell proliferation	26/1142	4.35214	0.00171268
GO:0072523	purine-containing compound catabolic process	19/1142	4.51168	0.00174088
GO:0072678	T cell migration	11/1142	4.94315	0.00174416
GO:0000723	telomere maintenance	17/1142	4.56226	0.00182388
GO:0009191	ribonucleoside diphosphate catabolic process	15/1142	4.63317	0.00189189
GO:0072526	pyridine-containing compound catabolic process	15/1142	4.63317	0.00189189
GO:0042098	T cell proliferation	23/1142	4.36949	0.00189189
GO:0007044	cell-substrate junction assembly	13/1142	4.7448	0.00189189
GO:0032680	regulation of tumor necrosis factor production	20/1142	4.43608	0.00192733
GO:0070613	regulation of protein processing	11/1142	4.8855	0.00193083
GO:0071806	protein transmembrane transport	11/1142	4.8855	0.00193083
GO:2001244	positive regulation of intrinsic apoptotic signaling pathway	11/1142	4.8855	0.00193083
GO:0031929	TOR signaling	19/1142	4.45726	0.00194946
GO:0050921	positive regulation of chemotaxis	18/1142	4.48807	0.00195385
GO:0033119	negative regulation of RNA splicing	7/1142	5.45544	0.00197264
GO:2000278	regulation of DNA biosynthetic process	14/1142	4.65691	0.00197448
GO:0009185	ribonucleoside diphosphate metabolic process	16/1142	4.55651	0.0019804
GO:0072655	establishment of protein localization to mitochondrion	13/1142	4.70044	0.00204194
GO:0036093	germ cell proliferation	5/1142	6.10526	0.0020485
GO:0097530	granulocyte migration	18/1142	4.45934	0.00206498
GO:0070670	response to interleukin-4	8/1142	5.21713	0.00206498
GO:1902175	regulation of oxidative stress-induced intrinsic apoptotic signaling pathway	8/1142	5.21713	0.00206498
GO:0010656	negative regulation of muscle cell apoptotic process	11/1142	4.82887	0.00211979
GO:0006096	glycolytic process	14/1142	4.61723	0.00211979
GO:0032755	positive regulation of interleukin-6 production	14/1142	4.61723	0.00211979
GO:0097305	response to alcohol	31/1142	4.17903	0.00212796
GO:0032963	collagen metabolic process	15/1142	4.56065	0.00213566
GO:0070228	regulation of lymphocyte apoptotic process	12/1142	4.72292	0.00221281
GO:1903555	regulation of tumor necrosis factor superfamily cytokine production	20/1142	4.3603	0.00223446
GO:0044794	positive regulation by host of viral process	6/1142	5.62034	0.00227049
GO:0061620	glycolytic process through glucose-6-phosphate	6/1142	5.62034	0.00227049
GO:0009134	nucleoside diphosphate catabolic process	15/1142	4.52492	0.00230113
GO:1903319	positive regulation of protein maturation	7/1142	5.33039	0.00233726
GO:1905523	positive regulation of macrophage migration	7/1142	5.33039	0.00233726
GO:0030574	collagen catabolic process	8/1142	5.12152	0.00239206
GO:0002688	regulation of leukocyte chemotaxis	16/1142	4.45771	0.00241171
GO:0033559	unsaturated fatty acid metabolic process	17/1142	4.40902	0.00246669
GO:1903039	positive regulation of leukocyte cell-cell adhesion	25/1142	4.20303	0.00248317
GO:0031099	regeneration	22/1142	4.25718	0.00251494
GO:0031100	animal organ regeneration	11/1142	4.7185	0.00258596
GO:0070663	regulation of leukocyte proliferation	25/1142	4.1837	0.00260079
GO:0006693	prostaglandin metabolic process	10/1142	4.80261	0.0026208
GO:0032200	telomere organization	17/1142	4.37909	0.0026208
GO:0070482	response to oxygen levels	34/1142	4.04557	0.00272522
GO:0002679	respiratory burst involved in defense response	5/1142	5.84598	0.00275132
GO:0006054	N-acetylneuraminate metabolic process	5/1142	5.84598	0.00275132
GO:0007042	lysosomal lumen acidification	5/1142	5.84598	0.00275132
GO:0051764	actin crosslink formation	5/1142	5.84598	0.00275132
GO:0048247	lymphocyte chemotaxis	8/1142	5.02897	0.00275132
GO:0071897	DNA biosynthetic process	18/1142	4.31869	0.00275135
GO:0001516	prostaglandin biosynthetic process	7/1142	5.21068	0.00275135
GO:0046457	prostanoid biosynthetic process	7/1142	5.21068	0.00275135
GO:0051882	mitochondrial depolarization	7/1142	5.21068	0.00275135
GO:0006636	unsaturated fatty acid biosynthetic process	9/1142	4.87707	0.00276356
GO:1903317	regulation of protein maturation	11/1142	4.66471	0.00279238
GO:0010657	muscle cell apoptotic process	15/1142	4.41978	0.00279238
GO:1903707	negative regulation of hemopoiesis	15/1142	4.41978	0.00279238
GO:0046718	symbiont entry into host cell	14/1142	4.46281	0.00281928
GO:1904356	regulation of telomere maintenance via telomere lengthening	10/1142	4.74043	0.00286813
GO:1904062	regulation of monoatomic cation transmembrane transport	28/1142	4.08396	0.00287596
GO:0009132	nucleoside diphosphate metabolic process	16/1142	4.36145	0.002878
GO:0051924	regulation of calcium ion transport	25/1142	4.12619	0.00288768
GO:0042113	B cell activation	27/1142	4.09431	0.00288768
GO:0003018	vascular process in circulatory system	23/1142	4.15677	0.00293044
GO:0007040	lysosome organization	13/1142	4.48688	0.00297225
GO:0080171	lytic vacuole organization	13/1142	4.48688	0.00297225
GO:0006809	nitric oxide biosynthetic process	12/1142	4.53313	0.00308254
GO:0071398	cellular response to fatty acid	8/1142	4.93929	0.00311298
GO:1903169	regulation of calcium ion transmembrane transport	19/1142	4.221	0.00313023
GO:0050679	positive regulation of epithelial cell proliferation	22/1142	4.14758	0.00313023
GO:0032868	response to insulin	26/1142	4.07175	0.00314899
GO:0010875	positive regulation of cholesterol efflux	7/1142	5.0959	0.0032036
GO:0046697	decidualization	7/1142	5.0959	0.0032036
GO:0070198	protein localization to chromosome, telomeric region	7/1142	5.0959	0.0032036
GO:0031669	cellular response to nutrient levels	24/1142	4.0897	0.00325564
GO:0007584	response to nutrient	18/1142	4.20967	0.00341998
GO:0002269	leukocyte activation involved in inflammatory response	9/1142	4.73301	0.00349223
GO:0044409	symbiont entry into host	14/1142	4.35126	0.003502
GO:0070374	positive regulation of ERK1 and ERK2 cascade	21/1142	4.11946	0.003502
GO:0046394	carboxylic acid biosynthetic process	27/1142	4.00705	0.00354188
GO:0010269	response to selenium ion	5/1142	5.60975	0.00354561
GO:0150079	negative regulation of neuroinflammatory response	5/1142	5.60975	0.00354561
GO:1902165	regulation of intrinsic apoptotic signaling pathway in response to DNA damage by p53 class mediator	5/1142	5.60975	0.00354561
GO:2001171	positive regulation of ATP biosynthetic process	5/1142	5.60975	0.00354561
GO:0002758	innate immune response-activating signaling pathway	25/1142	4.03189	0.00355573
GO:0006626	protein targeting to mitochondrion	11/1142	4.50856	0.00365524
GO:0061136	regulation of proteasomal protein catabolic process	19/1142	4.1452	0.00365524
GO:0001906	cell killing	25/1142	4.01326	0.00371665
GO:0019364	pyridine nucleotide catabolic process	14/1142	4.31485	0.00372407
GO:0042632	cholesterol homeostasis	13/1142	4.36486	0.00372875
GO:1902110	positive regulation of mitochondrial membrane permeability involved in apoptotic process	7/1142	4.9857	0.00374469
GO:0055074	calcium ion homeostasis	29/1142	3.94688	0.00378569
GO:2001238	positive regulation of extrinsic apoptotic signaling pathway	10/1142	4.56108	0.00384634
GO:0002274	myeloid leukocyte activation	24/1142	4.01178	0.00384634
GO:0032210	regulation of telomere maintenance via telomerase	9/1142	4.66353	0.00384634
GO:0030217	T cell differentiation	28/1142	3.94985	0.00384634
GO:0071375	cellular response to peptide hormone stimulus	28/1142	3.94985	0.00384634
GO:0048661	positive regulation of smooth muscle cell proliferation	14/1142	4.27881	0.00397367
GO:0010721	negative regulation of cell development	26/1142	3.96406	0.00397653
GO:0055092	sterol homeostasis	13/1142	4.32514	0.00398516
GO:0001893	maternal placenta development	8/1142	4.76796	0.00398516
GO:1905710	positive regulation of membrane permeability	8/1142	4.76796	0.00398516
GO:0016053	organic acid biosynthetic process	27/1142	3.93836	0.00403616
GO:0043467	regulation of generation of precursor metabolites and energy	17/1142	4.14764	0.00403616
GO:0051147	regulation of muscle cell differentiation	17/1142	4.14764	0.00403616
GO:0006851	mitochondrial calcium ion transmembrane transport	6/1142	5.15094	0.00403616
GO:0051900	regulation of mitochondrial depolarization	6/1142	5.15094	0.00403616
GO:1903902	positive regulation of viral life cycle	6/1142	5.15094	0.00403616
GO:0032944	regulation of mononuclear cell proliferation	23/1142	3.9936	0.00410444
GO:0033273	response to vitamin	12/1142	4.35365	0.00418389
GO:0060562	epithelial tube morphogenesis	31/1142	3.87256	0.00419453
GO:1904263	positive regulation of TORC1 signaling	9/1142	4.59564	0.00424991
GO:1902253	regulation of intrinsic apoptotic signaling pathway by p53 class mediator	7/1142	4.87976	0.00430397
GO:0032006	regulation of TOR signaling	16/1142	4.14599	0.00433586
GO:0043388	positive regulation of DNA binding	8/1142	4.68602	0.00451652
GO:0071402	cellular response to lipoprotein particle stimulus	8/1142	4.68602	0.00451652
GO:0097006	regulation of plasma lipoprotein particle levels	10/1142	4.44709	0.00464858
GO:0006575	cellular modified amino acid metabolic process	19/1142	4.02193	0.0046818
GO:0010611	regulation of cardiac muscle hypertrophy	11/1142	4.35971	0.00470044
GO:0002246	wound healing involved in inflammatory response	4/1142	5.85561	0.00474094
GO:1904667	negative regulation of ubiquitin protein ligase activity	4/1142	5.85561	0.00474094
GO:0007264	small GTPase-mediated signal transduction	33/1142	3.79997	0.00475587
GO:0072001	renal system development	30/1142	3.82338	0.00483926
GO:0002429	immune response-activating cell surface receptor signaling pathway	25/1142	3.88487	0.00486826
GO:0002768	immune response-regulating cell surface receptor signaling pathway	26/1142	3.85876	0.00501216
GO:1902686	mitochondrial outer membrane permeabilization involved in programmed cell death	7/1142	4.77778	0.005019
GO:0060348	bone development	22/1142	3.91574	0.00509969
GO:0042440	pigment metabolic process	10/1142	4.39165	0.00509969
GO:1990874	vascular associated smooth muscle cell proliferation	11/1142	4.3116	0.00510794
GO:0006690	icosanoid metabolic process	16/1142	4.05732	0.00520464
GO:0046902	regulation of mitochondrial membrane permeability	9/1142	4.46439	0.0053102
GO:0001822	kidney development	29/1142	3.78921	0.005386
GO:0002695	negative regulation of leukocyte activation	19/1142	3.94972	0.00545098
GO:0030330	DNA damage response, signal transduction by p53 class mediator	10/1142	4.3372	0.00563184
GO:0070542	response to fatty acid	10/1142	4.3372	0.00563184
GO:0000463	maturation of LSU-rRNA from tricistronic rRNA transcript (SSU-rRNA, 5.8S rRNA, LSU-rRNA)	5/1142	5.19351	0.00568582
GO:0002862	negative regulation of inflammatory response to antigenic stimulus	5/1142	5.19351	0.00568582
GO:0030810	positive regulation of nucleotide biosynthetic process	5/1142	5.19351	0.00568582
GO:0032328	alanine transport	5/1142	5.19351	0.00568582
GO:0036444	calcium import into the mitochondrion	5/1142	5.19351	0.00568582
GO:0042159	lipoprotein catabolic process	5/1142	5.19351	0.00568582
GO:0051444	negative regulation of ubiquitin-protein transferase activity	5/1142	5.19351	0.00568582
GO:0061051	positive regulation of cell growth involved in cardiac muscle cell development	5/1142	5.19351	0.00568582
GO:1900221	regulation of amyloid-beta clearance	5/1142	5.19351	0.00568582
GO:1900373	positive regulation of purine nucleotide biosynthetic process	5/1142	5.19351	0.00568582
GO:0002697	regulation of immune effector process	35/1142	3.70206	0.00568582
GO:0001937	negative regulation of endothelial cell proliferation	8/1142	4.52894	0.00568938
GO:0000387	spliceosomal snRNP assembly	7/1142	4.6795	0.00568938
GO:0010574	regulation of vascular endothelial growth factor production	7/1142	4.6795	0.00568938
GO:0090114	COPII-coated vesicle budding	7/1142	4.6795	0.00568938
GO:0007035	vacuolar acidification	6/1142	4.87859	0.00574424
GO:0046184	aldehyde biosynthetic process	6/1142	4.87859	0.00574424
GO:0008631	intrinsic apoptotic signaling pathway in response to oxidative stress	9/1142	4.40091	0.00576329
GO:0002437	inflammatory response to antigenic stimulus	11/1142	4.21753	0.00592406
GO:0014743	regulation of muscle hypertrophy	11/1142	4.21753	0.00592406
GO:0051149	positive regulation of muscle cell differentiation	11/1142	4.21753	0.00592406
GO:0000302	response to reactive oxygen species	20/1142	3.86525	0.00607023
GO:0030593	neutrophil chemotaxis	12/1142	4.14224	0.00607232
GO:0070371	ERK1 and ERK2 cascade	28/1142	3.72355	0.00629799
GO:0140694	non-membrane-bounded organelle assembly	32/1142	3.67853	0.0063494
GO:0007339	binding of sperm to zona pellucida	8/1142	4.45358	0.00640292
GO:0002690	positive regulation of leukocyte chemotaxis	13/1142	4.05935	0.00645529
GO:0006734	NADH metabolic process	7/1142	4.58469	0.00647612
GO:0032212	positive regulation of telomere maintenance via telomerase	7/1142	4.58469	0.00647612
GO:0042168	heme metabolic process	7/1142	4.58469	0.00647612
GO:0043516	regulation of DNA damage response, signal transduction by p53 class mediator	7/1142	4.58469	0.00647612
GO:0097242	amyloid-beta clearance	7/1142	4.58469	0.00647612
GO:0032609	type II interferon production	15/1142	3.96573	0.00647612
GO:0000050	urea cycle	4/1142	5.52207	0.00647612
GO:0002536	respiratory burst involved in inflammatory response	4/1142	5.52207	0.00647612
GO:0042590	antigen processing and presentation of exogenous peptide antigen via MHC class I	4/1142	5.52207	0.00647612
GO:0044829	positive regulation by host of viral genome replication	4/1142	5.52207	0.00647612
GO:0075522	IRES-dependent viral translational initiation	4/1142	5.52207	0.00647612
GO:1902231	positive regulation of intrinsic apoptotic signaling pathway in response to DNA damage	4/1142	5.52207	0.00647612
GO:0050670	regulation of lymphocyte proliferation	22/1142	3.77435	0.00669732
GO:0034614	cellular response to reactive oxygen species	16/1142	3.91406	0.00671363
GO:0031639	plasminogen activation	6/1142	4.75244	0.00672808
GO:0001935	endothelial cell proliferation	17/1142	3.87663	0.00681097
GO:0072330	monocarboxylic acid biosynthetic process	20/1142	3.79909	0.00688107
GO:0032204	regulation of telomere maintenance	12/1142	4.06135	0.00688633
GO:0042100	B cell proliferation	12/1142	4.06135	0.00688633
GO:0031400	negative regulation of protein modification process	31/1142	3.63971	0.00688633
GO:0006735	NADH regeneration	5/1142	5.00856	0.00688633
GO:0030150	protein import into mitochondrial matrix	5/1142	5.00856	0.00688633
GO:0061621	canonical glycolysis	5/1142	5.00856	0.00688633
GO:0061718	glucose catabolic process to pyruvate	5/1142	5.00856	0.00688633
GO:1903978	regulation of microglial cell activation	5/1142	5.00856	0.00688633
GO:0007015	actin filament organization	34/1142	3.6096	0.00694531
GO:0030490	maturation of SSU-rRNA	8/1142	4.3802	0.00697384
GO:0016052	carbohydrate catabolic process	18/1142	3.82564	0.00706939
GO:0006090	pyruvate metabolic process	15/1142	3.90527	0.00721601
GO:0034381	plasma lipoprotein particle clearance	7/1142	4.49313	0.00725752
GO:0035794	positive regulation of mitochondrial membrane permeability	7/1142	4.49313	0.00725752
GO:0044743	protein transmembrane import into intracellular organelle	7/1142	4.49313	0.00725752
GO:0050931	pigment cell differentiation	7/1142	4.49313	0.00725752
GO:0055094	response to lipoprotein particle	7/1142	4.49313	0.00725752
GO:0022612	gland morphogenesis	16/1142	3.85826	0.00737916
GO:0003012	muscle system process	33/1142	3.5819	0.00752937
GO:0043473	pigmentation	13/1142	3.95152	0.00766975
GO:0051702	biological process involved in interaction with symbiont	13/1142	3.95152	0.00766975
GO:0051222	positive regulation of protein transport	25/1142	3.65542	0.00771156
GO:0008217	regulation of blood pressure	20/1142	3.73397	0.00774001
GO:0070372	regulation of ERK1 and ERK2 cascade	26/1142	3.63829	0.00774001
GO:0001774	microglial cell activation	8/1142	4.30871	0.00774001
GO:0006633	fatty acid biosynthetic process	16/1142	3.83067	0.00774001
GO:0006007	glucose catabolic process	6/1142	4.6322	0.00774001
GO:0062098	regulation of programmed necrotic cell death	6/1142	4.6322	0.00774001
GO:0070199	establishment of protein localization to chromosome	6/1142	4.6322	0.00774001
GO:0061572	actin filament bundle organization	17/1142	3.79891	0.0077688
GO:2001237	negative regulation of extrinsic apoptotic signaling pathway	12/1142	3.98242	0.00784018
GO:0010563	negative regulation of phosphorus metabolic process	29/1142	3.59134	0.00789586
GO:0030522	intracellular receptor signaling pathway	29/1142	3.59134	0.00789586
GO:0045936	negative regulation of phosphate metabolic process	29/1142	3.59134	0.00789586
GO:0015748	organophosphate ester transport	16/1142	3.80329	0.00816001
GO:0045428	regulation of nitric oxide biosynthetic process	10/1142	4.07871	0.00824956
GO:0170041	non-proteinogenic amino acid metabolic process	10/1142	4.07871	0.00824956
GO:0032412	regulation of monoatomic ion transmembrane transporter activity	18/1142	3.72924	0.00853094
GO:0002221	pattern recognition receptor signaling pathway	23/1142	3.6284	0.0085785
GO:0006183	GTP biosynthetic process	4/1142	5.22854	0.0085785
GO:0019627	urea metabolic process	4/1142	5.22854	0.0085785
GO:0034135	regulation of toll-like receptor 2 signaling pathway	4/1142	5.22854	0.0085785
GO:0046166	glyceraldehyde-3-phosphate biosynthetic process	4/1142	5.22854	0.0085785
GO:0060056	mammary gland involution	4/1142	5.22854	0.0085785
GO:2000434	regulation of protein neddylation	4/1142	5.22854	0.0085785
GO:0034763	negative regulation of transmembrane transport	14/1142	3.84115	0.0085785
GO:0061138	morphogenesis of a branching epithelium	20/1142	3.66986	0.00874222
GO:0001890	placenta development	18/1142	3.7055	0.00888243
GO:0001919	regulation of receptor recycling	6/1142	4.51739	0.00901086
GO:0097345	mitochondrial outer membrane permeabilization	6/1142	4.51739	0.00901086
GO:0051701	biological process involved in interaction with host	16/1142	3.74911	0.00901606
GO:0006826	iron ion transport	9/1142	4.10276	0.00901606
GO:0048524	positive regulation of viral process	9/1142	4.10276	0.00901606
GO:0009100	glycoprotein metabolic process	28/1142	3.53748	0.00904968
GO:0007007	inner mitochondrial membrane organization	7/1142	4.31895	0.00922015
GO:0010573	vascular endothelial growth factor production	7/1142	4.31895	0.00922015
GO:1902108	regulation of mitochondrial membrane permeability involved in apoptotic process	7/1142	4.31895	0.00922015
GO:0048545	response to steroid hormone	27/1142	3.52971	0.0094402
GO:0006874	intracellular calcium ion homeostasis	26/1142	3.53987	0.00945725
GO:0045471	response to ethanol	16/1142	3.72231	0.00946479
GO:0046456	icosanoid biosynthetic process	8/1142	4.17103	0.00946479
GO:0006898	receptor-mediated endocytosis	23/1142	3.57336	0.00956109
GO:0048146	positive regulation of fibroblast proliferation	10/1142	3.98121	0.00962786
GO:1904705	regulation of vascular associated smooth muscle cell proliferation	10/1142	3.98121	0.00962786
GO:0001763	morphogenesis of a branching structure	21/1142	3.59082	0.00986612
GO:0006656	phosphatidylcholine biosynthetic process	5/1142	4.67574	0.010153
GO:1902992	negative regulation of amyloid precursor protein catabolic process	5/1142	4.67574	0.010153
GO:0045637	regulation of myeloid cell differentiation	20/1142	3.58588	0.0103917
GO:0045730	respiratory burst	6/1142	4.40757	0.0104215
GO:0032373	positive regulation of sterol transport	7/1142	4.236	0.0104215
GO:0032376	positive regulation of cholesterol transport	7/1142	4.236	0.0104215
GO:1904358	positive regulation of telomere maintenance via telomere lengthening	7/1142	4.236	0.0104215
GO:0005996	monosaccharide metabolic process	24/1142	3.51793	0.0104253
GO:0001936	regulation of endothelial cell proliferation	15/1142	3.70128	0.0104253
GO:0030218	erythrocyte differentiation	16/1142	3.66929	0.0104313
GO:0048066	developmental pigmentation	8/1142	4.10469	0.0104313
GO:0042692	muscle cell differentiation	34/1142	3.41656	0.0104313
GO:0014823	response to activity	11/1142	3.86708	0.0104313
GO:1903321	negative regulation of protein modification by small protein conjugation or removal	11/1142	3.86708	0.0104313
GO:0071248	cellular response to metal ion	18/1142	3.61195	0.0105585
GO:1903828	negative regulation of protein localization	21/1142	3.55123	0.0106044
GO:0032409	regulation of transporter activity	19/1142	3.58492	0.0106719
GO:0051341	regulation of oxidoreductase activity	9/1142	3.99161	0.0106844
GO:0006816	calcium ion transport	33/1142	3.41096	0.0107022
GO:0000041	transition metal ion transport	12/1142	3.79307	0.0108211
GO:1903320	regulation of protein modification by small protein conjugation or removal	21/1142	3.53157	0.0110455
GO:0035306	positive regulation of dephosphorylation	4/1142	4.96726	0.0111779
GO:0006900	vesicle budding from membrane	10/1142	3.88677	0.0112349
GO:0001881	receptor recycling	8/1142	4.03991	0.011555
GO:1904407	positive regulation of nitric oxide metabolic process	8/1142	4.03991	0.011555
GO:1902106	negative regulation of leukocyte differentiation	13/1142	3.71255	0.0116168
GO:0051347	positive regulation of transferase activity	27/1142	3.42118	0.0118374
GO:0002573	myeloid leukocyte differentiation	23/1142	3.46529	0.0119256
GO:1902905	positive regulation of supramolecular fiber organization	17/1142	3.57479	0.0119256
GO:0033674	positive regulation of kinase activity	24/1142	3.4491	0.0119908
GO:0009408	response to heat	11/1142	3.78527	0.0120398
GO:0048245	eosinophil chemotaxis	5/1142	4.52508	0.0120398
GO:0060749	mammary gland alveolus development	5/1142	4.52508	0.0120398
GO:0061377	mammary gland lobule development	5/1142	4.52508	0.0120398
GO:1901028	regulation of mitochondrial outer membrane permeabilization involved in apoptotic signaling pathway	5/1142	4.52508	0.0120398
GO:0002286	T cell activation involved in immune response	14/1142	3.62635	0.012739
GO:0050728	negative regulation of inflammatory response	16/1142	3.56546	0.012739
GO:1903170	negative regulation of calcium ion transmembrane transport	8/1142	3.97663	0.012739
GO:0060135	maternal process involved in female pregnancy	9/1142	3.8846	0.012739
GO:1903409	reactive oxygen species biosynthetic process	9/1142	3.8846	0.012739
GO:0009895	negative regulation of catabolic process	27/1142	3.3754	0.0130249
GO:0032570	response to progesterone	7/1142	4.07758	0.0130541
GO:0031397	negative regulation of protein ubiquitination	10/1142	3.79522	0.0131037
GO:2000379	positive regulation of reactive oxygen species metabolic process	10/1142	3.79522	0.0131037
GO:0032869	cellular response to insulin stimulus	20/1142	3.46299	0.0131232
GO:0006720	isoprenoid metabolic process	12/1142	3.68454	0.0131354
GO:0070665	positive regulation of leukocyte proliferation	16/1142	3.53995	0.0133178
GO:1990845	adaptive thermogenesis	16/1142	3.53995	0.0133178
GO:1901873	regulation of post-translational protein modification	21/1142	3.43461	0.0134227
GO:0032946	positive regulation of mononuclear cell proliferation	15/1142	3.56233	0.0134393
GO:0035296	regulation of tube diameter	17/1142	3.5029	0.0136265
GO:0097746	blood vessel diameter maintenance	17/1142	3.5029	0.0136265
GO:1902903	regulation of supramolecular fiber organization	29/1142	3.32955	0.0136948
GO:0022898	regulation of transmembrane transporter activity	18/1142	3.47566	0.0137211
GO:0002260	lymphocyte homeostasis	11/1142	3.70555	0.0137211
GO:1901874	negative regulation of post-translational protein modification	11/1142	3.70555	0.0137211
GO:1990266	neutrophil migration	13/1142	3.6151	0.0137211
GO:2000401	regulation of lymphocyte migration	9/1142	3.83256	0.0137211
GO:0034976	response to endoplasmic reticulum stress	22/1142	3.39391	0.0140763
GO:0008380	RNA splicing	32/1142	3.28839	0.0141512
GO:0002753	cytoplasmic pattern recognition receptor signaling pathway	17/1142	3.47923	0.0141829
GO:0035150	regulation of tube size	17/1142	3.47923	0.0141829
GO:0072683	T cell extravasation	4/1142	4.73246	0.0141829
GO:1903977	positive regulation of glial cell migration	4/1142	4.73246	0.0141829
GO:0006790	sulfur compound metabolic process	26/1142	3.33335	0.0143442
GO:0006778	porphyrin-containing compound metabolic process	7/1142	4.00184	0.0143459
GO:0010613	positive regulation of cardiac muscle hypertrophy	7/1142	4.00184	0.0143459
GO:1903580	positive regulation of ATP metabolic process	7/1142	4.00184	0.0143459
GO:0009266	response to temperature stimulus	16/1142	3.48945	0.0144723
GO:0051017	actin filament bundle assembly	16/1142	3.48945	0.0144723
GO:0043535	regulation of blood vessel endothelial cell migration	11/1142	3.66644	0.0145572
GO:0043500	muscle adaptation	14/1142	3.53819	0.0147143
GO:0044843	cell cycle G1/S phase transition	21/1142	3.37747	0.0148777
GO:0032414	positive regulation of ion transmembrane transporter activity	10/1142	3.7064	0.0149718
GO:0051279	regulation of release of sequestered calcium ion into cytosol	10/1142	3.7064	0.0149718
GO:0006099	tricarboxylic acid cycle	6/1142	4.10449	0.0153454
GO:0018208	peptidyl-proline modification	6/1142	4.10449	0.0153454
GO:1904706	negative regulation of vascular associated smooth muscle cell proliferation	6/1142	4.10449	0.0153454
GO:0071456	cellular response to hypoxia	15/1142	3.48146	0.0154589
GO:0043502	regulation of muscle adaptation	12/1142	3.57953	0.0156313
GO:0001782	B cell homeostasis	7/1142	3.92826	0.015915
GO:0009124	nucleoside monophosphate biosynthetic process	7/1142	3.92826	0.015915
GO:0014742	positive regulation of muscle hypertrophy	7/1142	3.92826	0.015915
GO:0044788	modulation by host of viral process	7/1142	3.92826	0.015915
GO:0045047	protein targeting to ER	7/1142	3.92826	0.015915
GO:0097028	dendritic cell differentiation	7/1142	3.92826	0.015915
GO:2000573	positive regulation of DNA biosynthetic process	9/1142	3.73124	0.0160196
GO:0045765	regulation of angiogenesis	24/1142	3.29791	0.0160196
GO:0042743	hydrogen peroxide metabolic process	8/1142	3.79515	0.0165253
GO:1900024	regulation of substrate adhesion-dependent cell spreading	8/1142	3.79515	0.0165253
GO:0038202	TORC1 signaling	12/1142	3.54527	0.0165253
GO:1903432	regulation of TORC1 signaling	11/1142	3.58967	0.0165253
GO:0019677	NAD catabolic process	5/1142	4.24979	0.0165253
GO:0033033	negative regulation of myeloid cell apoptotic process	5/1142	4.24979	0.0165253
GO:0035751	regulation of lysosomal lumen pH	5/1142	4.24979	0.0165253
GO:0044827	modulation by host of viral genome replication	5/1142	4.24979	0.0165253
GO:0045116	protein neddylation	5/1142	4.24979	0.0165253
GO:0060544	regulation of necroptotic process	5/1142	4.24979	0.0165253
GO:0016054	organic acid catabolic process	20/1142	3.32407	0.0168932
GO:0046395	carboxylic acid catabolic process	20/1142	3.32407	0.0168932
GO:0032649	regulation of type II interferon production	13/1142	3.48941	0.0169258
GO:0034504	protein localization to nucleus	25/1142	3.24351	0.0174455
GO:0051348	negative regulation of transferase activity	18/1142	3.34391	0.0174455
GO:0006641	triglyceride metabolic process	12/1142	3.51137	0.0174455
GO:1903531	negative regulation of secretion by cell	17/1142	3.36304	0.0174455
GO:0019320	hexose catabolic process	7/1142	3.85672	0.0174762
GO:0015914	phospholipid transport	11/1142	3.55198	0.0174762
GO:2001257	regulation of cation channel activity	11/1142	3.55198	0.0174762
GO:0010918	positive regulation of mitochondrial membrane potential	4/1142	4.51971	0.0174762
GO:0071318	cellular response to ATP	4/1142	4.51971	0.0174762
GO:2000343	positive regulation of chemokine (C-X-C motif) ligand 2 production	4/1142	4.51971	0.0174762
GO:0007041	lysosomal transport	13/1142	3.45871	0.0177896
GO:0000082	G1/S transition of mitotic cell cycle	19/1142	3.31092	0.0177896
GO:0035036	sperm-egg recognition	8/1142	3.73726	0.0177896
GO:0002698	negative regulation of immune effector process	14/1142	3.42401	0.0177896
GO:0002832	negative regulation of response to biotic stimulus	14/1142	3.42401	0.0177896
GO:0040013	negative regulation of locomotion	26/1142	3.21055	0.0180855
GO:0071214	cellular response to abiotic stimulus	28/1142	3.18503	0.0183528
GO:0104004	cellular response to environmental stimulus	28/1142	3.18503	0.0183528
GO:0045859	regulation of protein kinase activity	33/1142	3.1457	0.0184103
GO:0070588	calcium ion transmembrane transport	26/1142	3.19542	0.0186725
GO:0003158	endothelium development	14/1142	3.39605	0.0187389
GO:0014902	myotube differentiation	14/1142	3.39605	0.0187389
GO:0048025	negative regulation of mRNA splicing, via spliceosome	5/1142	4.12343	0.0191665
GO:0050686	negative regulation of mRNA processing	5/1142	4.12343	0.0191665
GO:0002548	monocyte chemotaxis	7/1142	3.78711	0.0191665
GO:0045981	positive regulation of nucleotide metabolic process	7/1142	3.78711	0.0191665
GO:0048246	macrophage chemotaxis	7/1142	3.78711	0.0191665
GO:0051452	intracellular pH reduction	7/1142	3.78711	0.0191665
GO:1900544	positive regulation of purine nucleotide metabolic process	7/1142	3.78711	0.0191665
GO:2001259	positive regulation of cation channel activity	7/1142	3.78711	0.0191665
GO:0097421	liver regeneration	6/1142	3.92136	0.0192172
GO:0001974	blood vessel remodeling	8/1142	3.68058	0.0192172
GO:0042987	amyloid precursor protein catabolic process	8/1142	3.68058	0.0192172
GO:0043536	positive regulation of blood vessel endothelial cell migration	8/1142	3.68058	0.0192172
GO:0061900	glial cell activation	8/1142	3.68058	0.0192172
GO:0015711	organic anion transport	32/1142	3.12233	0.0194101
GO:1901342	regulation of vasculature development	24/1142	3.18367	0.0197369
GO:0048662	negative regulation of smooth muscle cell proliferation	9/1142	3.58573	0.0197369
GO:0050818	regulation of coagulation	9/1142	3.58573	0.0197369
GO:0090257	regulation of muscle system process	21/1142	3.21049	0.0201529
GO:0031396	regulation of protein ubiquitination	18/1142	3.25846	0.0201529
GO:0062013	positive regulation of small molecule metabolic process	17/1142	3.27255	0.0203655
GO:0006959	humoral immune response	24/1142	3.16758	0.0203655
GO:0046889	positive regulation of lipid biosynthetic process	12/1142	3.41174	0.0203655
GO:0032411	positive regulation of transporter activity	10/1142	3.49527	0.0207226
GO:0019674	NAD metabolic process	8/1142	3.62507	0.020988
GO:0051048	negative regulation of secretion	18/1142	3.23738	0.020988
GO:0051926	negative regulation of calcium ion transport	9/1142	3.53884	0.0212385
GO:0006177	GMP biosynthetic process	4/1142	4.32557	0.0212385
GO:0006978	DNA damage response, signal transduction by p53 class mediator resulting in transcription of p21 class mediator	4/1142	4.32557	0.0212385
GO:0043248	proteasome assembly	4/1142	4.32557	0.0212385
GO:0046185	aldehyde catabolic process	4/1142	4.32557	0.0212385
GO:0070071	proton-transporting two-sector ATPase complex assembly	4/1142	4.32557	0.0212385
GO:0071941	nitrogen cycle metabolic process	4/1142	4.32557	0.0212385
GO:0032760	positive regulation of tumor necrosis factor production	12/1142	3.37921	0.0214842
GO:0016050	vesicle organization	27/1142	3.10936	0.0214842
GO:0030316	osteoclast differentiation	13/1142	3.33864	0.0216709
GO:0050680	negative regulation of epithelial cell proliferation	15/1142	3.27427	0.0219378
GO:0072677	eosinophil migration	5/1142	4.00365	0.0219378
GO:1901526	positive regulation of mitophagy	5/1142	4.00365	0.0219378
GO:0002220	innate immune response activating cell surface receptor signaling pathway	10/1142	3.45479	0.021995
GO:0001889	liver development	16/1142	3.24673	0.0220337
GO:0001909	leukocyte mediated cytotoxicity	16/1142	3.24673	0.0220337
GO:0051054	positive regulation of DNA metabolic process	23/1142	3.12276	0.022679
GO:0009123	nucleoside monophosphate metabolic process	9/1142	3.49271	0.0227646
GO:0035456	response to interferon-beta	9/1142	3.49271	0.0227646
GO:0042982	amyloid precursor protein metabolic process	9/1142	3.49271	0.0227646
GO:0002285	lymphocyte activation involved in immune response	19/1142	3.17069	0.0228594
GO:0051651	maintenance of location in cell	19/1142	3.17069	0.0228594
GO:0006040	amino sugar metabolic process	7/1142	3.65334	0.0229456
GO:0046365	monosaccharide catabolic process	7/1142	3.65334	0.0229456
GO:0072599	establishment of protein localization to endoplasmic reticulum	7/1142	3.65334	0.0229456
GO:0140238	presynaptic endocytosis	10/1142	3.41485	0.023448
GO:1905039	carboxylic acid transmembrane transport	14/1142	3.25948	0.0235581
GO:1903557	positive regulation of tumor necrosis factor superfamily cytokine production	12/1142	3.3151	0.023949
GO:0071404	cellular response to low-density lipoprotein particle stimulus	6/1142	3.75109	0.0239787
GO:0010959	regulation of metal ion transport	30/1142	3.02404	0.024332
GO:0045860	positive regulation of protein kinase activity	22/1142	3.09464	0.0244629
GO:0060612	adipose tissue development	9/1142	3.44732	0.0244629
GO:0090303	positive regulation of wound healing	8/1142	3.51736	0.0245157
GO:0050671	positive regulation of lymphocyte proliferation	14/1142	3.23279	0.0247377
GO:0061008	hepaticobiliary system development	16/1142	3.17689	0.0250864
GO:0007266	Rho protein signal transduction	13/1142	3.25132	0.0250864
GO:0032878	regulation of establishment or maintenance of cell polarity	5/1142	3.88985	0.0250864
GO:0046716	muscle cell cellular homeostasis	5/1142	3.88985	0.0250864
GO:0050857	positive regulation of antigen receptor-mediated signaling pathway	5/1142	3.88985	0.0250864
GO:0090151	establishment of protein localization to mitochondrial membrane	5/1142	3.88985	0.0250864
GO:1902176	negative regulation of oxidative stress-induced intrinsic apoptotic signaling pathway	5/1142	3.88985	0.0250864
GO:1903599	positive regulation of autophagy of mitochondrion	5/1142	3.88985	0.0250864
GO:1903522	regulation of blood circulation	21/1142	3.08497	0.0253728
GO:0000054	ribosomal subunit export from nucleus	4/1142	4.14731	0.0253728
GO:0002468	dendritic cell antigen processing and presentation	4/1142	4.14731	0.0253728
GO:0010042	response to manganese ion	4/1142	4.14731	0.0253728
GO:0033750	ribosome localization	4/1142	4.14731	0.0253728
GO:0034134	toll-like receptor 2 signaling pathway	4/1142	4.14731	0.0253728
GO:0042772	DNA damage response, signal transduction resulting in transcription	4/1142	4.14731	0.0253728
GO:0060314	regulation of ryanodine-sensitive calcium-release channel activity	4/1142	4.14731	0.0253728
GO:0097428	protein maturation by iron-sulfur cluster transfer	4/1142	4.14731	0.0253728
GO:0098883	synapse pruning	4/1142	4.14731	0.0253728
GO:0019080	viral gene expression	9/1142	3.40265	0.0259513
GO:0039532	negative regulation of cytoplasmic pattern recognition receptor signaling pathway	8/1142	3.46509	0.0262564
GO:0046470	phosphatidylcholine metabolic process	8/1142	3.46509	0.0262564
GO:0038061	non-canonical NF-kappaB signal transduction	12/1142	3.25224	0.0263115
GO:0045446	endothelial cell differentiation	12/1142	3.25224	0.0263115
GO:0034389	lipid droplet organization	6/1142	3.67027	0.0263711
GO:0036314	response to sterol	6/1142	3.67027	0.0263711
GO:1903825	organic acid transmembrane transport	14/1142	3.18003	0.0268222
GO:0070232	regulation of T cell apoptotic process	7/1142	3.52624	0.0274131
GO:0051899	membrane depolarization	11/1142	3.26593	0.0275095
GO:0071453	cellular response to oxygen levels	17/1142	3.09773	0.0276889
GO:0001101	response to acid chemical	20/1142	3.04108	0.0282351
GO:0031579	membrane raft organization	5/1142	3.78149	0.0286748
GO:0046039	GTP metabolic process	5/1142	3.78149	0.0286748
GO:0019318	hexose metabolic process	21/1142	3.01487	0.0289985
GO:0030282	bone mineralization	13/1142	3.16621	0.0290363
GO:0002366	leukocyte activation involved in immune response	24/1142	2.97875	0.0291307
GO:0042180	cellular ketone metabolic process	20/1142	3.02288	0.0292209
GO:0048754	branching morphogenesis of an epithelial tube	16/1142	3.08577	0.029381
GO:0031952	regulation of protein autophosphorylation	6/1142	3.59209	0.0294866
GO:1903725	regulation of phospholipid metabolic process	6/1142	3.59209	0.0294866
GO:0009988	cell-cell recognition	9/1142	3.31539	0.0298491
GO:1903036	positive regulation of response to wounding	9/1142	3.31539	0.0298491
GO:0045429	positive regulation of nitric oxide biosynthetic process	7/1142	3.465	0.029928
GO:1903426	regulation of reactive oxygen species biosynthetic process	7/1142	3.465	0.029928
GO:0010811	positive regulation of cell-substrate adhesion	13/1142	3.13832	0.0303401
GO:0000027	ribosomal large subunit assembly	4/1142	3.98274	0.0303401
GO:0010755	regulation of plasminogen activation	4/1142	3.98274	0.0303401
GO:0030730	sequestering of triglyceride	4/1142	3.98274	0.0303401
GO:0071218	cellular response to misfolded protein	4/1142	3.98274	0.0303401
GO:0090110	COPII-coated vesicle cargo loading	4/1142	3.98274	0.0303401
GO:1905288	vascular associated smooth muscle cell apoptotic process	4/1142	3.98274	0.0303401
GO:1905459	regulation of vascular associated smooth muscle cell apoptotic process	4/1142	3.98274	0.0303401
GO:0010665	regulation of cardiac muscle cell apoptotic process	8/1142	3.3635	0.0304742
GO:0014896	muscle hypertrophy	12/1142	3.1602	0.0306466
GO:0043534	blood vessel endothelial cell migration	12/1142	3.1602	0.0306466
GO:0016236	macroautophagy	23/1142	2.94494	0.0314993
GO:2000146	negative regulation of cell motility	24/1142	2.93273	0.0316052
GO:0045638	negative regulation of myeloid cell differentiation	10/1142	3.22287	0.0316052
GO:0014009	glial cell proliferation	9/1142	3.27275	0.0316397
GO:0032091	negative regulation of protein binding	9/1142	3.27275	0.0316397
GO:0045453	bone resorption	9/1142	3.27275	0.0316397
GO:0033157	regulation of intracellular protein transport	15/1142	3.0546	0.0319351
GO:0051250	negative regulation of lymphocyte activation	15/1142	3.0546	0.0319351
GO:0010575	positive regulation of vascular endothelial growth factor production	5/1142	3.67812	0.0320587
GO:0016486	peptide hormone processing	5/1142	3.67812	0.0320587
GO:0034755	iron ion transmembrane transport	5/1142	3.67812	0.0320587
GO:0043173	nucleotide salvage	5/1142	3.67812	0.0320587
GO:0090316	positive regulation of intracellular protein transport	11/1142	3.16513	0.0320587
GO:0014037	Schwann cell differentiation	7/1142	3.40521	0.0320587
GO:0030219	megakaryocyte differentiation	7/1142	3.40521	0.0320587
GO:0061462	protein localization to lysosome	7/1142	3.40521	0.0320587
GO:0071526	semaphorin-plexin signaling pathway	7/1142	3.40521	0.0320587
GO:0097300	programmed necrotic cell death	7/1142	3.40521	0.0320587
GO:1900026	positive regulation of substrate adhesion-dependent cell spreading	6/1142	3.51639	0.0320587
GO:0002263	cell activation involved in immune response	24/1142	2.91749	0.0320766
GO:2000134	negative regulation of G1/S transition of mitotic cell cycle	8/1142	3.31413	0.0324593
GO:0045619	regulation of lymphocyte differentiation	18/1142	2.97313	0.0332169
GO:0046890	regulation of lipid biosynthetic process	18/1142	2.97313	0.0332169
GO:0051453	regulation of intracellular pH	9/1142	3.23074	0.033546
GO:0045580	regulation of T cell differentiation	16/1142	2.99683	0.0338909
GO:1902806	regulation of cell cycle G1/S phase transition	16/1142	2.99683	0.0338909
GO:0030336	negative regulation of cell migration	23/1142	2.89763	0.0340727
GO:1901605	alpha-amino acid metabolic process	17/1142	2.97165	0.0343442
GO:0033013	tetrapyrrole metabolic process	7/1142	3.34681	0.0348961
GO:0051146	striated muscle cell differentiation	25/1142	2.86486	0.0348961
GO:0006487	protein N-linked glycosylation	8/1142	3.26564	0.0348961
GO:0010662	regulation of striated muscle cell apoptotic process	8/1142	3.26564	0.0348961
GO:0030193	regulation of blood coagulation	8/1142	3.26564	0.0348961
GO:0043903	regulation of biological process involved in symbiotic interaction	8/1142	3.26564	0.0348961
GO:0150116	regulation of cell-substrate junction organization	8/1142	3.26564	0.0348961
GO:0006414	translational elongation	10/1142	3.14944	0.0349809
GO:0007029	endoplasmic reticulum organization	10/1142	3.14944	0.0349809
GO:0050709	negative regulation of protein secretion	10/1142	3.14944	0.0349809
GO:0009306	protein secretion	29/1142	2.8304	0.0349809
GO:1903052	positive regulation of proteolysis involved in protein catabolic process	12/1142	3.07071	0.0349809
GO:0002861	regulation of inflammatory response to antigenic stimulus	6/1142	3.44303	0.0349809
GO:0010664	negative regulation of striated muscle cell apoptotic process	6/1142	3.44303	0.0349809
GO:0043277	apoptotic cell clearance	6/1142	3.44303	0.0349809
GO:0003159	morphogenesis of an endothelium	4/1142	3.83005	0.0349809
GO:0019682	glyceraldehyde-3-phosphate metabolic process	4/1142	3.83005	0.0349809
GO:0046348	amino sugar catabolic process	4/1142	3.83005	0.0349809
GO:0061154	endothelial tube morphogenesis	4/1142	3.83005	0.0349809
GO:0070102	interleukin-6-mediated signaling pathway	4/1142	3.83005	0.0349809
GO:1902430	negative regulation of amyloid-beta formation	4/1142	3.83005	0.0349809
GO:2000679	positive regulation of transcription regulatory region DNA binding	4/1142	3.83005	0.0349809
GO:0006516	glycoprotein catabolic process	5/1142	3.57933	0.0354148
GO:0042744	hydrogen peroxide catabolic process	5/1142	3.57933	0.0354148
GO:0060343	trabecula formation	5/1142	3.57933	0.0354148
GO:1900745	positive regulation of p38MAPK cascade	5/1142	3.57933	0.0354148
GO:1900180	regulation of protein localization to nucleus	14/1142	3.00143	0.0354148
GO:0006388	tRNA splicing, via endonucleolytic cleavage and ligation	3/1142	4.23141	0.0354148
GO:0031666	positive regulation of lipopolysaccharide-mediated signaling pathway	3/1142	4.23141	0.0354148
GO:0032263	GMP salvage	3/1142	4.23141	0.0354148
GO:0110095	cellular detoxification of aldehyde	3/1142	4.23141	0.0354148
GO:0150172	regulation of phosphatidylcholine metabolic process	3/1142	4.23141	0.0354148
GO:1990456	mitochondrion-endoplasmic reticulum membrane tethering	3/1142	4.23141	0.0354148
GO:2000109	regulation of macrophage apoptotic process	3/1142	4.23141	0.0354148
GO:0042129	regulation of T cell proliferation	16/1142	2.95314	0.0357034
GO:0061041	regulation of wound healing	12/1142	3.04142	0.0362768
GO:0090398	cellular senescence	10/1142	3.1134	0.0364208
GO:0062207	regulation of pattern recognition receptor signaling pathway	15/1142	2.96111	0.0364864
GO:0043029	T cell homeostasis	7/1142	3.28973	0.0370957
GO:0035592	establishment of protein localization to extracellular region	29/1142	2.79199	0.0370957
GO:0001659	temperature homeostasis	16/1142	2.93149	0.0370957
GO:0051495	positive regulation of cytoskeleton organization	16/1142	2.93149	0.0370957
GO:0008625	extrinsic apoptotic signaling pathway via death domain receptors	9/1142	3.14858	0.0370957
GO:0070098	chemokine-mediated signaling pathway	9/1142	3.14858	0.0370957
GO:0031334	positive regulation of protein-containing complex assembly	17/1142	2.91013	0.0373186
GO:0045766	positive regulation of angiogenesis	15/1142	2.93811	0.0379599
GO:0043094	cellular metabolic compound salvage	6/1142	3.37188	0.0379599
GO:0046006	regulation of activated T cell proliferation	6/1142	3.37188	0.0379599
GO:1900744	regulation of p38MAPK cascade	6/1142	3.37188	0.0379599
GO:1901524	regulation of mitophagy	6/1142	3.37188	0.0379599
GO:1904646	cellular response to amyloid-beta	6/1142	3.37188	0.0379599
GO:0097553	calcium ion transmembrane import into cytosol	16/1142	2.90996	0.0384491
GO:0045824	negative regulation of innate immune response	11/1142	3.03565	0.0385346
GO:0043087	regulation of GTPase activity	17/1142	2.88983	0.038614
GO:1900046	regulation of hemostasis	8/1142	3.17126	0.0392559
GO:0050820	positive regulation of coagulation	5/1142	3.48475	0.0396226
GO:0060252	positive regulation of glial cell proliferation	5/1142	3.48475	0.0396226
GO:0090594	inflammatory response to wounding	5/1142	3.48475	0.0396226
GO:0007033	vacuole organization	18/1142	2.85687	0.0399025
GO:0045807	positive regulation of endocytosis	16/1142	2.88856	0.0399025
GO:0060251	regulation of glial cell proliferation	7/1142	3.23393	0.0399045
GO:0002577	regulation of antigen processing and presentation	4/1142	3.68779	0.0402112
GO:0033599	regulation of mammary gland epithelial cell proliferation	4/1142	3.68779	0.0402112
GO:0043171	peptide catabolic process	4/1142	3.68779	0.0402112
GO:0050862	positive regulation of T cell receptor signaling pathway	4/1142	3.68779	0.0402112
GO:0051788	response to misfolded protein	4/1142	3.68779	0.0402112
GO:0071071	regulation of phospholipid biosynthetic process	4/1142	3.68779	0.0402112
GO:0071294	cellular response to zinc ion	4/1142	3.68779	0.0402112
GO:1904177	regulation of adipose tissue development	4/1142	3.68779	0.0402112
GO:0007265	Ras protein signal transduction	11/1142	3.00411	0.0402425
GO:1901222	regulation of non-canonical NF-kappaB signal transduction	10/1142	3.04262	0.0402425
GO:0032535	regulation of cellular component size	27/1142	2.74891	0.0409283
GO:0007034	vacuolar transport	14/1142	2.90335	0.0413691
GO:2000058	regulation of ubiquitin-dependent protein catabolic process	14/1142	2.90335	0.0413691
GO:0032527	protein exit from endoplasmic reticulum	6/1142	3.30281	0.0413691
GO:1903146	regulation of autophagy of mitochondrion	6/1142	3.30281	0.0413691
GO:0000375	RNA splicing, via transesterification reactions	22/1142	2.78263	0.0413828
GO:0000377	RNA splicing, via transesterification reactions with bulged adenosine as nucleophile	22/1142	2.78263	0.0413828
GO:0000398	mRNA splicing, via spliceosome	22/1142	2.78263	0.0413828
GO:0032729	positive regulation of type II interferon production	9/1142	3.06875	0.0414004
GO:1901264	carbohydrate derivative transport	9/1142	3.06875	0.0414004
GO:1901224	positive regulation of non-canonical NF-kappaB signal transduction	8/1142	3.12529	0.0414372
GO:1904018	positive regulation of vasculature development	15/1142	2.86998	0.0421272
GO:0071692	protein localization to extracellular region	29/1142	2.71602	0.0422862
GO:0051258	protein polymerization	21/1142	2.77813	0.042504
GO:0001933	negative regulation of protein phosphorylation	22/1142	2.76681	0.0425552
GO:0070229	negative regulation of lymphocyte apoptotic process	7/1142	3.17934	0.0426094
GO:0089718	amino acid import across plasma membrane	7/1142	3.17934	0.0426094
GO:2000045	regulation of G1/S transition of mitotic cell cycle	14/1142	2.87925	0.0428793
GO:0022411	cellular component disassembly	28/1142	2.7119	0.0430426
GO:0006639	acylglycerol metabolic process	13/1142	2.8972	0.0432878
GO:0070085	glycosylation	18/1142	2.8	0.0435803
GO:0032367	intracellular cholesterol transport	5/1142	3.39407	0.0435803
GO:0043032	positive regulation of macrophage activation	5/1142	3.39407	0.0435803
GO:0000394	RNA splicing, via endonucleolytic cleavage and ligation	3/1142	3.97343	0.0435803
GO:0002579	positive regulation of antigen processing and presentation	3/1142	3.97343	0.0435803
GO:0034351	negative regulation of glial cell apoptotic process	3/1142	3.97343	0.0435803
GO:0034384	high-density lipoprotein particle clearance	3/1142	3.97343	0.0435803
GO:0035524	proline transmembrane transport	3/1142	3.97343	0.0435803
GO:0042256	cytosolic ribosome assembly	3/1142	3.97343	0.0435803
GO:0044351	macropinocytosis	3/1142	3.97343	0.0435803
GO:0060068	vagina development	3/1142	3.97343	0.0435803
GO:0060600	dichotomous subdivision of an epithelial terminal unit	3/1142	3.97343	0.0435803
GO:0071635	negative regulation of transforming growth factor beta production	3/1142	3.97343	0.0435803
GO:0072102	glomerulus morphogenesis	3/1142	3.97343	0.0435803
GO:0098937	anterograde dendritic transport	3/1142	3.97343	0.0435803
GO:0110075	regulation of ferroptosis	3/1142	3.97343	0.0435803
GO:0150078	positive regulation of neuroinflammatory response	3/1142	3.97343	0.0435803
GO:1905091	positive regulation of type 2 mitophagy	3/1142	3.97343	0.0435803
GO:0014911	positive regulation of smooth muscle cell migration	8/1142	3.08011	0.0436571
GO:0001938	positive regulation of endothelial cell proliferation	10/1142	2.97349	0.0440647
GO:0001818	negative regulation of cytokine production	22/1142	2.73533	0.044217
GO:1901654	response to ketone	22/1142	2.73533	0.044217
GO:0032365	intracellular lipid transport	6/1142	3.23572	0.044217
GO:0046677	response to antibiotic	6/1142	3.23572	0.044217
GO:0050922	negative regulation of chemotaxis	6/1142	3.23572	0.044217
GO:0051281	positive regulation of release of sequestered calcium ion into cytosol	6/1142	3.23572	0.044217
GO:0035966	response to topologically incorrect protein	12/1142	2.89886	0.0442868
GO:0002761	regulation of myeloid leukocyte differentiation	13/1142	2.87145	0.0443041
GO:0052372	modulation by symbiont of entry into host	7/1142	3.12591	0.0451967
GO:0090150	establishment of protein localization to membrane	20/1142	2.74193	0.045421
GO:0006620	post-translational protein targeting to endoplasmic reticulum membrane	4/1142	3.55472	0.0454256
GO:0009219	pyrimidine deoxyribonucleotide metabolic process	4/1142	3.55472	0.0454256
GO:0048143	astrocyte activation	4/1142	3.55472	0.0454256
GO:0001558	regulation of cell growth	29/1142	2.666	0.0454584
GO:0000423	mitophagy	9/1142	2.99113	0.045662
GO:0007229	integrin-mediated signaling pathway	10/1142	2.93953	0.0462369
GO:0006638	neutral lipid metabolic process	13/1142	2.84589	0.0462369
GO:0002819	regulation of adaptive immune response	19/1142	2.74126	0.0462877
GO:0099024	plasma membrane invagination	8/1142	3.03568	0.0462877
GO:0140895	cell surface toll-like receptor signaling pathway	8/1142	3.03568	0.0462877
GO:0001894	tissue homeostasis	21/1142	2.71282	0.0467034
GO:0060249	anatomical structure homeostasis	21/1142	2.71282	0.0467034
GO:0000462	maturation of SSU-rRNA from tricistronic rRNA transcript (SSU-rRNA, 5.8S rRNA, LSU-rRNA)	5/1142	3.307	0.0477708
GO:0070723	response to cholesterol	5/1142	3.307	0.0477708
GO:1990000	amyloid fibril formation	5/1142	3.307	0.0477708
GO:0003300	cardiac muscle hypertrophy	11/1142	2.88108	0.0478067
GO:0031341	regulation of cell killing	13/1142	2.82053	0.0481328
GO:0071902	positive regulation of protein serine/threonine kinase activity	13/1142	2.82053	0.0481328
GO:0030500	regulation of bone mineralization	9/1142	2.95312	0.0483066
GO:0015695	organic cation transport	12/1142	2.84355	0.0483066
GO:0051155	positive regulation of striated muscle cell differentiation	7/1142	3.07361	0.0483212
GO:2000059	negative regulation of ubiquitin-dependent protein catabolic process	7/1142	3.07361	0.0483212
GO:0000422	autophagy of mitochondrion	10/1142	2.90596	0.048432
GO:0035967	cellular response to topologically incorrect protein	10/1142	2.90596	0.048432
GO:0060390	regulation of SMAD protein signal transduction	8/1142	2.99199	0.0493164
GO:0036294	cellular response to decreased oxygen levels	15/1142	2.75921	0.0496837
