# Supplementary material for: Atypical pericapillary Ly6G⁺Nur77⁺ macrophages initiate type-2 immune responses to allergens in the mouse lung
Source: Nat Commun. 2026 Jan 22;17:1946. doi: 10.1038/s41467-026-68652-5 (PMC12929616; doi:10.1038/s41467-026-68652-5)
Supplement: Supplementary file 6 — Supplementary Data 4 [file 41467_2026_68652_MOESM6_ESM.xlsx]

## Sheet: Biological Funtions
Categories	Diseases or Functions Annotation	-log(B-H p-value)		Activation z-score	Molecules
Cellular Movement,Immune Cell Trafficking	Leukocyte migration	70.8894		4.307	ABCG1,Acp5,ACTB,ADAM19,ADAM8,ADGRE5,ADORA2B,ADRB2,AGER,AHR,AKIRIN1,AKT1,AKT2,ALOX5,ALOX5AP,ANXA1,ANXA2,APP,AQP9,ARAP3,ARHGAP25,ATG5,ATG7,B4GALT1,BCL2,BECN1,BHLHE40,BRAF,BST1,C1QBP,C3,C5AR1,C5AR2,CAMP,CARD9,CBFB,CCDC88A,CCL17,Ccl2,CCL3L3,CCL4,CCL5,Ccl6,Ccl7,Ccl9,CCR1,CCR3,CCRL2,CD14,CD177,CD274,CD300A,CD300LB,CD300LF,CD36,CD37,CD44,CD53,CD69,CD74,CD80,CD86,CD9,CDKN1A,CEACAM1,CEBPA,CHI3L1,Chil3/Chi…
Cellular Movement	Cell movement of blood cells	70.2472		4.356	ABCG1,Acp5,ACTB,ADAM19,ADAM8,ADGRE5,ADORA2B,ADRB2,AGER,AHR,AKIRIN1,AKT1,AKT2,ALOX5,ALOX5AP,ANXA1,ANXA2,APP,AQP9,ARAP3,ARHGAP25,ATG5,ATG7,B4GALT1,BCL2,BECN1,BHLHE40,BRAF,BST1,C1QBP,C3,C5AR1,C5AR2,CAMP,CARD9,CBFB,CCDC88A,CCL17,Ccl2,CCL3L3,CCL4,CCL5,Ccl6,Ccl7,Ccl9,CCR1,CCR3,CCRL2,CD14,CD177,CD274,CD300A,CD300LB,CD300LF,CD36,CD37,CD44,CD53,CD69,CD74,CD80,CD86,CD9,CDKN1A,CEACAM1,CEBPA,CHI3L1,Chil3/Chi…
Cellular Movement,Hematological System Development and Function,Immune Cell Trafficking	Cell movement of leukocytes	63.2154		3.71	ABCG1,ACTB,ADAM19,ADAM8,ADRB2,AGER,AHR,AKIRIN1,AKT1,AKT2,ALOX5,ALOX5AP,ANXA1,ANXA2,APP,AQP9,ARAP3,ARHGAP25,ATG5,ATG7,B4GALT1,BCL2,BECN1,BRAF,BST1,C1QBP,C3,C5AR1,C5AR2,CAMP,CBFB,CCDC88A,CCL17,Ccl2,CCL3L3,CCL4,CCL5,Ccl6,Ccl7,Ccl9,CCR1,CCR3,CCRL2,CD14,CD177,CD274,CD300A,CD300LF,CD36,CD37,CD44,CD53,CD69,CD74,CD80,CD86,CD9,CDKN1A,CEACAM1,CEBPA,Chil3/Chil4,CKLF,CNN2,CREB3,CRK,CRTC2,CSF1,CSF1R,CSF2RB,CS…
Cellular Movement	Cell movement	59.4698		4.784	ABCG1,ABI1,ABI3,ACAP3,ACE,Acp5,ACTA2,ACTB,ACTG1,ACTN1,ADAM19,ADAM8,ADGRE5,ADIPOR1,ADORA2B,ADRB2,AGER,AGGF1,AHR,AKIRIN1,AKT1,AKT2,ALDOA,ALKBH5,ALOX5,ALOX5AP,ANXA1,ANXA2,ANXA3,AP1S2,AP2M1,APAF1,APP,AQP9,ARAP1,ARAP3,ARF4,ARF6,ARHGAP24,ARHGAP25,ARHGAP4,ARPC1B,ARPC3,ARPC5,ARRDC3,ATF3,ATG5,ATG7,ATOX1,AURKA,B4GALT1,BAG1,BCAS3,BCL10,BCL2,BECN1,BHLHE40,BICD2,BIN2,BMX,BRAF,BRK1,BRMS1,BST1,BTG1,BTG2,C1QBP,C…
Cellular Movement	Migration of cells	59.4342		5.099	ABCG1,ABI3,ACAP3,ACE,Acp5,ACTA2,ACTB,ACTG1,ACTN1,ADAM19,ADAM8,ADGRE5,ADIPOR1,ADORA2B,ADRB2,AGER,AGGF1,AHR,AKIRIN1,AKT1,AKT2,ALDOA,ALKBH5,ALOX5,ALOX5AP,ANXA1,ANXA2,ANXA3,AP1S2,AP2M1,APP,AQP9,ARAP3,ARF4,ARF6,ARHGAP24,ARHGAP25,ARHGAP4,ARPC5,ARRDC3,ATF3,ATG5,ATG7,ATOX1,AURKA,B4GALT1,BAG1,BCAS3,BCL10,BCL2,BECN1,BHLHE40,BICD2,BMX,BRAF,BRK1,BRMS1,BST1,BTG2,C1QBP,C3,C5AR1,C5AR2,CAMKK2,CAMP,CAP1,CAPN2,CAP…
Cellular Movement	Cell movement of myeloid cells	59.2034		3.322	ADAM19,ADAM8,ADRB2,AGER,AKIRIN1,AKT2,ALOX5,ALOX5AP,ANXA1,ANXA2,APP,AQP9,ARAP3,ARHGAP25,ATG5,B4GALT1,BECN1,BRAF,BST1,C1QBP,C3,C5AR1,C5AR2,CAMP,CBFB,CCDC88A,CCL17,Ccl2,CCL3L3,CCL4,CCL5,Ccl7,CCR1,CCR3,CD14,CD177,CD274,CD300A,CD300LF,CD36,CD37,CD44,CD69,CD74,CD9,CDKN1A,CEACAM1,Chil3/Chil4,CIB1,CKLF,CLEC4E,CNN2,CREB3,CRTC2,CSF1,CSF1R,CSF3,CSF3R,CSK,CST3,CTNNB1,CTSE,CTSG,CTSK,CXCL16,CXCL2,CXCL3,Cxcl3,C…
Cellular Movement,Hematological System Development and Function,Immune Cell Trafficking,Inflammatory Response	Cell movement of phagocytes	58.0146		3.364	ADAM19,ADAM8,ADRB2,AGER,AKIRIN1,AKT2,ALOX5,ALOX5AP,ANXA1,ANXA2,APP,AQP9,ARAP3,ARHGAP25,ATG5,B4GALT1,BECN1,BRAF,BST1,C1QBP,C3,C5AR1,C5AR2,CAMP,CCDC88A,CCL17,Ccl2,CCL3L3,CCL4,CCL5,Ccl7,Ccl9,CCR1,CCR3,CCRL2,CD14,CD177,CD274,CD300A,CD300LF,CD36,CD37,CD44,CD69,CD74,CD80,CD86,CD9,CDKN1A,CEACAM1,CKLF,CNN2,CREB3,CRTC2,CSF1,CSF1R,CSF2RB,CSF3,CSF3R,CST3,CTNNB1,CTSE,CTSG,CTSK,CXCL16,CXCL2,CXCL3,Cxcl3,CXCR1,…
Cellular Development,Cellular Growth and Proliferation	Proliferation of blood cells	54.699		2.866	ABCG1,ABI1,ACE,ACP3,ADRB2,AGER,AHR,AKAP13,AKT1,ANXA1,ARF6,ARG2,ARIH2,ATG5,ATG7,AURKA,B3GNT2,BCL10,BCL2,BCL2A1,BHLHE40,BIRC3,BIRC5,BRAF,BTG1,BTNL2,C1QBP,C3,C5AR1,CAMP,CBFB,CCDC88B,CCL17,Ccl2,CCL3L3,CCL4,CCL5,CCNA2,CCND2,CD14,CD244,Cd24a,CD274,CD300A,CD300C,CD36,CD37,CD44,CD69,CD74,CD80,CD83,CD84,CD86,CDK6,CDKN1A,CDKN2C,CDKN2D,CEACAM1,CEBPA,CKS1B,CLEC4D,Cmah,CNN2,CR1L,CRTC2,CSF1,CSF1R,CSF2RB,CSF3,C…
Cellular Development,Cellular Growth and Proliferation,Hematological System Development and Function,Lymphoid Tissue Structure and Development	Proliferation of immune cells	53.9547		3.146	ABCG1,ABI1,ACP3,ADRB2,AGER,AHR,AKAP13,AKT1,ANXA1,ARF6,ARG2,ARIH2,ATG5,AURKA,B3GNT2,BCL10,BCL2,BCL2A1,BHLHE40,BIRC3,BIRC5,BRAF,BTG1,BTNL2,C1QBP,C3,C5AR1,CAMP,CBFB,CCDC88B,CCL17,Ccl2,CCL4,CCL5,CCND2,CD14,CD244,Cd24a,CD274,CD300A,CD300C,CD36,CD37,CD44,CD69,CD74,CD80,CD83,CD84,CD86,CDK6,CDKN1A,CDKN2C,CDKN2D,CEACAM1,CEBPA,CLEC4D,Cmah,CNN2,CR1L,CRTC2,CSF1,CSF1R,CSF2RB,CSF3,CSF3R,CTCF,CTNNB1,CTSD,CXCL16…
Inflammatory Response	Inflammatory response	53.8153		3.261	ABHD12,ABR,ACE,ACOD1,Acp5,ADAM8,ADGRE5,ADORA2B,AGER,AHR,AKIRIN1,AKNA,AKT1,ALOX5,ALOX5AP,ANXA1,ANXA2,AOAH,APP,AQP9,ARAP3,ARHGAP25,ARIH2,ATF3,ATG7,B4GALT1,BCL2A1,BIRC3,BST1,C1QA,C1QBP,C3,C5AR1,C5AR2,CAMP,CASP4,CCDC88A,CCL17,Ccl2,CCL3L3,CCL4,CCL5,Ccl7,CCR1,CCR3,CCRL2,CD14,CD274,CD300A,Cd33,CD36,CD37,CD44,CD69,CD74,CD84,CD9,CDKN1A,CEBPA,CEBPD,CHI3L1,Chil3/Chil4,CIRBP,CKLF,CLEC4E,CLEC7A,CLN3,CR1L,CREB…
Cellular Development,Cellular Growth and Proliferation,Hematological System Development and Function,Hematopoiesis,Lymphoid Tissue Structure and Development,Tissue Development	Leukopoiesis	51.7011		4.014	ABCG1,ADORA2B,AGER,AHR,AKAP13,AKT1,AKT2,ALOX5,ANXA1,APAF1,APP,ARID4A,ARID4B,ASXL1,ATG5,B4GALNT1,BCL10,BCL2,BCL2A1,BHLHE40,BIRC5,BRAF,BST1,BTNL2,C1QC,C5AR1,CAMP,CARD9,CBFB,CCL17,Ccl2,CCL5,CCND2,CD14,CD244,Cd24a,CD274,CD36,CD3D,CD44,CD69,CD74,CD80,CD82,CD83,CD86,CD9,CDK6,CDKN1A,CDKN2D,CEACAM1,CEBPA,CHD7,CHI3L1,CLEC4E,CLEC6A,CR1L,CRK,CRTC2,CSF1,CSF1R,CSF2RB,CSF3,CSF3R,CSK,CST3,CTCF,CTNNB1,CXCL3,CXCR…
Cellular Development,Cellular Growth and Proliferation,Hematological System Development and Function,Lymphoid Tissue Structure and Development	Proliferation of mononuclear leukocytes	51.6946		3.292	ABCG1,ABI1,ACP3,ADRB2,AGER,AHR,AKAP13,AKT1,ANXA1,ARF6,ARG2,ARIH2,ATG5,AURKA,B3GNT2,BCL10,BCL2,BCL2A1,BHLHE40,BIRC3,BIRC5,BRAF,BTNL2,C1QBP,C3,C5AR1,CAMP,CBFB,CCDC88B,CCL17,Ccl2,CCL4,CCL5,CCND2,CD14,CD244,Cd24a,CD274,CD300A,CD300C,CD36,CD37,CD44,CD69,CD74,CD80,CD83,CD84,CD86,CDK6,CDKN1A,CDKN2C,CEACAM1,CEBPA,CLEC4D,Cmah,CR1L,CRTC2,CSF1,CSF1R,CSF2RB,CSF3,CTCF,CTNNB1,CTSD,CXCL2,CYTIP,DBI,DCLRE1C,DDIT4…
Cellular Movement,Hematological System Development and Function,Immune Cell Trafficking	Cell movement of granulocytes	50.71		3.633	ADAM8,ADRB2,AGER,AKT2,ALOX5,ALOX5AP,ANXA1,ANXA2,APP,AQP9,ARAP3,ARHGAP25,ATG5,B4GALT1,BECN1,BST1,C1QBP,C3,C5AR1,C5AR2,CAMP,CBFB,CCL17,Ccl2,CCL3L3,CCL4,CCL5,CCR1,CCR3,CD14,CD177,CD274,CD300LF,CD36,CD37,CD44,CD69,CD74,CEACAM1,Chil3/Chil4,CKLF,CNN2,CSF1,CSF3,CSF3R,CSK,CST3,CTSG,CXCL2,CXCL3,Cxcl3,CXCR1,CXCR2,DDIT4,DEK,DUSP1,ELANE,ERN1,F3,FABP4,FAS,FCER1G,FCGR2A,FCN1,FGR,FLOT1,FN1,FOS,FPR1,FPR2,GCNT1,G…
Cellular Growth and Proliferation,Lymphoid Tissue Structure and Development	Proliferation of lymphatic system cells	50.1785		3.472	ABCG1,ABI1,ACP3,ADRB2,AGER,AHR,AKAP13,AKT1,ANXA1,APP,ARF6,ARG2,ARIH2,ATG5,AURKA,B3GNT2,BCL10,BCL2,BCL2A1,BHLHE40,BIRC3,BIRC5,BRAF,BTNL2,C1QBP,C3,C5AR1,CAMP,CBFB,CCDC88B,CCL17,Ccl2,CCL4,CCL5,CCND2,CD14,CD244,Cd24a,CD274,CD300A,CD300C,CD36,CD37,CD44,CD69,CD74,CD80,CD83,CD84,CD86,CDK6,CDKN1A,CDKN2C,CEACAM1,CEBPA,CHI3L1,CLEC4D,Cmah,CR1L,CRTC2,CSF1,CSF1R,CSF2RB,CSF3,CTCF,CTNNB1,CTSD,CXCL3,CYTIP,DBI,DC…
Cellular Development,Cellular Growth and Proliferation,Hematological System Development and Function,Lymphoid Tissue Structure and Development	Proliferation of lymphocytes	49.4012		3.277	ABCG1,ABI1,ACP3,ADRB2,AGER,AHR,AKAP13,AKT1,ANXA1,ARF6,ARG2,ARIH2,ATG5,AURKA,B3GNT2,BCL10,BCL2,BCL2A1,BHLHE40,BIRC3,BIRC5,BRAF,BTNL2,C1QBP,C3,C5AR1,CAMP,CBFB,CCDC88B,CCL17,Ccl2,CCL4,CCL5,CCND2,CD14,CD244,Cd24a,CD274,CD300A,CD300C,CD36,CD37,CD44,CD69,CD74,CD80,CD83,CD84,CD86,CDK6,CDKN1A,CDKN2C,CEACAM1,CEBPA,CLEC4D,Cmah,CR1L,CRTC2,CSF1R,CSF2RB,CTCF,CTNNB1,CTSD,CYTIP,DBI,DCLRE1C,DDIT4,DGKA,DNM2,DUSP1…
Cellular Movement,Hematological System Development and Function,Immune Cell Trafficking,Inflammatory Response	Cell movement of neutrophils	47.9318		3.272	ADAM8,ADRB2,AGER,AKT2,ALOX5,ALOX5AP,ANXA1,ANXA2,APP,AQP9,ARAP3,ARHGAP25,ATG5,B4GALT1,BST1,C1QBP,C3,C5AR1,C5AR2,CAMP,Ccl2,CCL3L3,CCL4,CCL5,CCR1,CD14,CD177,CD274,CD300LF,CD36,CD37,CD44,CD69,CD74,CKLF,CNN2,CSF1,CSF3,CSF3R,CST3,CTSG,CXCL2,CXCL3,Cxcl3,CXCR1,CXCR2,DDIT4,DEK,DUSP1,ELANE,ERN1,FABP4,FAS,FCER1G,FCGR2A,FCN1,FGR,FLOT1,FN1,FPR1,FPR2,GCNT1,GDF15,GJB2,GNAI2,GRK6,GRN,GSDMD,GSN,HCK,HRH2,ICAM1,IL1…
Cell-To-Cell Signaling and Interaction,Cellular Movement	Recruitment of blood cells	46.4789		5.093	Acp5,ADGRE5,ADORA2B,ADRB2,AGER,AHR,AKT2,ALOX5,ALOX5AP,ANXA1,APP,ARAP3,ATG7,B4GALT1,BHLHE40,BRAF,C3,C5AR1,C5AR2,CAMP,CARD9,CCL17,Ccl2,CCL3L3,CCL4,CCL5,Ccl6,Ccl7,Ccl9,CCR1,CCR3,CCRL2,CD14,CD274,CD300LB,CD36,CD37,CD44,CD53,CD69,CD74,CHI3L1,Chil3/Chil4,CLEC4E,CLEC7A,CNN2,CSF1,CSF1R,CSF2RB,CSF3,CTNNB1,CTSG,CXCL16,CXCL2,CXCL3,CXCR2,EGR1,ELANE,EMILIN1,ENTPD1,F3,FAS,FCGR2A,FCGR3A/FCGR3B,FGR,FLOT1,FN1,FOS…
Cell-To-Cell Signaling and Interaction,Cellular Movement,Hematological System Development and Function,Immune Cell Trafficking	Recruitment of leukocytes	45.8539		5.104	Acp5,ADGRE5,ADORA2B,ADRB2,AGER,AHR,AKT2,ALOX5,ALOX5AP,ANXA1,APP,ARAP3,ATG7,B4GALT1,BHLHE40,BRAF,C3,C5AR1,C5AR2,CAMP,CARD9,CCL17,Ccl2,CCL3L3,CCL4,CCL5,Ccl6,Ccl7,Ccl9,CCR1,CCR3,CCRL2,CD14,CD274,CD300LB,CD36,CD37,CD44,CD53,CD69,CD74,CHI3L1,Chil3/Chil4,CLEC4E,CLEC7A,CNN2,CSF1,CSF1R,CSF2RB,CSF3,CTNNB1,CTSG,CXCL16,CXCL2,CXCL3,CXCR2,EGR1,ELANE,EMILIN1,F3,FAS,FCGR2A,FCGR3A/FCGR3B,FGR,FLOT1,FN1,FOS,FOSL2,…
Cell Death and Survival	Cell survival	45.8239		2.902	AARS1,ACE,ADIPOR1,ADORA2B,ADPGK,ADRM1,AGER,AGPS,AHR,AKAP13,AKAP8L,AKT1,AKT2,ALDOA,ANTXR2,ANXA2,AP2A2,APAF1,APP,ARAP3,ARF6,ARPC3,ASS1,ATF3,ATG5,ATG7,ATP13A2,ATP2C1,AURKA,AURKAIP1,BAG1,BANF1,BASP1,BCAP31,BCL10,BCL2,BCL2A1,BECN1,BHLHE40,BIRC3,BIRC5,BMX,BNIP3,BRAF,BTG2,BUB1,BUB1B,C1GALT1C1,C3,C5AR2,Calm1 (includes others),CAMKK2,CAMP,CAPN2,CASP4,CBX5,CCDC88A,CCL4,CCL5,Ccl9,CCNA2,CCND2,CCR1,CD274,CD30…
Cell-To-Cell Signaling and Interaction	Activation of cells	44.4572		3.389	ABHD12,ACE,ADAM8,ADORA2B,ADRB2,AGER,AHR,AKT1,ALOX5,ANXA1,ANXA2,APP,ATF3,ATG5,ATG7,ATP6AP1,B4GALT1,BCL10,BCL2,BCL2A1,BHLHE40,BLOC1S3,BNIP3,C1GALT1C1,C1QA,C3,C5AR1,CAMP,CARD9,CCDC88B,CCL17,Ccl2,CCL3L3,CCL4,CCL5,Ccl6,Ccl9,CD14,CD244,Cd24a,CD274,CD300A,CD300LB,CD300LD,CD300LF,CD36,CD37,CD44,CD69,CD74,CD80,CD83,CD84,CD86,CD9,CDK11A,CDK4,CDKN1A,CEACAM1,CEBPA,CERK,CFL1,CGAS,CHI3L1,Chil3/Chil4,CHST11,CLE…
Cell-To-Cell Signaling and Interaction,Cellular Movement	Recruitment of cells	44.2503		5.416	Acp5,ADGRE5,ADORA2B,ADRB2,AGER,AHR,AKT2,ALOX5,ALOX5AP,ANXA1,APP,ARAP3,ATG7,B4GALT1,BHLHE40,BRAF,C3,C5AR1,C5AR2,CAMP,CARD9,CCL17,Ccl2,CCL3L3,CCL4,CCL5,Ccl6,Ccl7,Ccl9,CCR1,CCR3,CCRL2,CD14,CD274,CD300LB,CD36,CD37,CD44,CD53,CD69,CD74,CHI3L1,Chil3/Chil4,CLEC4E,CLEC7A,CNN2,CSF1,CSF1R,CSF2RB,CSF3,CTNNB1,CTSG,CXCL16,CXCL2,CXCL3,CXCR2,EGR1,ELANE,EMILIN1,ENTPD1,F3,FAS,FCGR2A,FCGR3A/FCGR3B,FGR,FLOT1,FN1,FOS…
Cellular Development,Cellular Growth and Proliferation,Hematological System Development and Function,Lymphoid Tissue Structure and Development	Cell proliferation of T lymphocytes	44.2503		3.344	ABCG1,ABI1,ACP3,ADRB2,AGER,AHR,AKAP13,AKT1,ANXA1,ARF6,ARG2,ARIH2,ATG5,AURKA,B3GNT2,BCL10,BCL2,BHLHE40,BIRC3,BIRC5,BRAF,BTNL2,C1QBP,C3,C5AR1,CAMP,CBFB,CCDC88B,CCL17,Ccl2,CCL4,CCL5,CD14,CD244,Cd24a,CD274,CD36,CD37,CD44,CD69,CD74,CD80,CD83,CD84,CD86,CDK6,CDKN1A,CDKN2C,CEACAM1,CEBPA,CLEC4D,CR1L,CSF2RB,CTNNB1,CTSD,CYTIP,DBI,DCLRE1C,DDIT4,DGKA,DNM2,DUSP1,DUSP22,DUSP5,EBI3,EGR1,EGR2,EGR3,EHD1,ELAVL1,ETS…
Cellular Movement	Homing of blood cells	44.1457		3.844	ADAM8,AGER,AKIRIN1,ALOX5,ANXA1,APP,AQP9,ARAP3,ARHGAP25,B4GALT1,BCL2,BST1,C1QBP,C3,C5AR1,C5AR2,CAMP,CCDC88A,CCL17,Ccl2,CCL3L3,CCL4,CCL5,Ccl7,CCR1,CCR3,CCRL2,CD37,CD44,CD69,CD74,CD9,CDKN1A,Chil3/Chil4,CKLF,CREB3,CRTC2,CSF1,CSF1R,CSF3,CSF3R,CST3,CTSE,CTSG,CXCL16,CXCL2,CXCL3,Cxcl3,CXCR1,CXCR2,DEK,DUSP1,ELANE,ELMO1,FCER1G,FCGR2A,FGR,FLOT1,FN1,FPR1,FPR2,FYB1,GCNT1,GNAI2,GNAS,GNB2,GPSM3,GRK6,GRN,GSN,HCA…
Cellular Movement	Homing of cells	44.0237		4.272	ACTN1,ADAM8,AGER,AKIRIN1,AKT1,AKT2,ALOX5,ANXA1,ANXA2,APP,AQP9,ARAP3,ARHGAP25,B4GALT1,BCL2,BIN2,BRMS1,BST1,C1QBP,C3,C5AR1,C5AR2,CAMP,CAPN2,CCDC88A,CCL17,Ccl2,CCL3L3,CCL4,CCL5,Ccl6,Ccl7,Ccl9,CCR1,CCR3,CCRL2,CD36,CD37,CD44,CD69,CD74,CD82,CD9,CDKN1A,CEACAM1,Chil3/Chil4,CKLF,CREB3,CRK,CRTC2,CSF1,CSF1R,CSF3,CSF3R,CSK,CST3,CTSE,CTSG,CXCL16,CXCL2,CXCL3,Cxcl3,CXCR1,CXCR2,CYRIB,DEK,DGKA,DUSP1,DUSP6,EGR3,EL…
Cellular Movement,Hematological System Development and Function,Immune Cell Trafficking	Homing of leukocytes	43.9318		3.844	ADAM8,AGER,AKIRIN1,ALOX5,ANXA1,APP,AQP9,ARAP3,ARHGAP25,B4GALT1,BCL2,BST1,C1QBP,C3,C5AR1,C5AR2,CAMP,CCDC88A,CCL17,Ccl2,CCL3L3,CCL4,CCL5,Ccl7,CCR1,CCR3,CCRL2,CD37,CD44,CD69,CD74,CD9,CDKN1A,Chil3/Chil4,CKLF,CREB3,CRTC2,CSF1,CSF1R,CSF3,CSF3R,CST3,CTSE,CTSG,CXCL16,CXCL2,CXCL3,Cxcl3,CXCR1,CXCR2,DEK,DUSP1,ELANE,ELMO1,FCER1G,FCGR2A,FGR,FLOT1,FN1,FPR1,FPR2,FYB1,GCNT1,GNAI2,GNAS,GNB2,GPSM3,GRK6,GRN,GSN,HCA…
Cell Death and Survival	Cell viability	43.752		2.875	AARS1,ACE,ADIPOR1,ADPGK,ADRM1,AGER,AGPS,AHR,AKAP13,AKAP8L,AKT1,AKT2,ALDOA,ANTXR2,ANXA2,AP2A2,APAF1,APP,ARF6,ARPC3,ASS1,ATF3,ATG5,ATG7,ATP13A2,ATP2C1,AURKA,AURKAIP1,BAG1,BASP1,BCAP31,BCL10,BCL2,BCL2A1,BECN1,BHLHE40,BIRC3,BIRC5,BMX,BNIP3,BRAF,BTG2,BUB1,BUB1B,C1GALT1C1,C3,C5AR2,Calm1 (includes others),CAMKK2,CAMP,CAPN2,CASP4,CBX5,CCDC88A,CCL4,CCL5,Ccl9,CCNA2,CCND2,CCR1,CD274,CD300A,CD44,CD74,CD80,CD…
Cellular Movement	Chemotaxis	42.8477		4.175	ACTN1,ADAM8,AGER,AKIRIN1,AKT1,AKT2,ALOX5,ANXA1,ANXA2,APP,AQP9,ARAP3,ARHGAP25,B4GALT1,BIN2,BRMS1,BST1,C1QBP,C3,C5AR1,C5AR2,CAMP,CAPN2,CCDC88A,CCL17,Ccl2,CCL3L3,CCL4,CCL5,Ccl6,Ccl7,Ccl9,CCR1,CCR3,CCRL2,CD36,CD37,CD44,CD69,CD74,CD9,CDKN1A,CEACAM1,Chil3/Chil4,CKLF,CREB3,CRK,CRTC2,CSF1,CSF1R,CSF3,CSF3R,CSK,CST3,CTSE,CTSG,CXCL16,CXCL2,CXCL3,Cxcl3,CXCR1,CXCR2,CYRIB,DEK,DGKA,DUSP1,DUSP6,EGR3,ELANE,ELMO1,…
Cellular Movement	Chemotaxis of blood cells	42.6091		3.612	ADAM8,AGER,AKIRIN1,ALOX5,ANXA1,APP,AQP9,ARAP3,ARHGAP25,B4GALT1,BST1,C1QBP,C3,C5AR1,C5AR2,CAMP,CCDC88A,CCL17,Ccl2,CCL3L3,CCL4,CCL5,Ccl7,CCR1,CCR3,CCRL2,CD37,CD69,CD74,CD9,CDKN1A,Chil3/Chil4,CKLF,CREB3,CRTC2,CSF1,CSF1R,CSF3,CSF3R,CST3,CTSE,CTSG,CXCL16,CXCL2,CXCL3,Cxcl3,CXCR1,CXCR2,DEK,DUSP1,ELANE,ELMO1,FCER1G,FCGR2A,FGR,FLOT1,FN1,FPR1,FPR2,GNAI2,GNAS,GNB2,GPSM3,GRK6,GRN,GSN,HCAR2,HCK,HP,HPSE,ICAM1,…
Cellular Movement,Hematological System Development and Function,Immune Cell Trafficking,Inflammatory Response	Chemotaxis of leukocytes	42.0482		3.612	ADAM8,AGER,AKIRIN1,ALOX5,ANXA1,APP,AQP9,ARAP3,ARHGAP25,B4GALT1,BST1,C1QBP,C3,C5AR1,C5AR2,CAMP,CCDC88A,CCL17,Ccl2,CCL3L3,CCL4,CCL5,Ccl7,CCR1,CCR3,CCRL2,CD37,CD69,CD74,CD9,CDKN1A,Chil3/Chil4,CKLF,CREB3,CRTC2,CSF1,CSF1R,CSF3,CSF3R,CST3,CTSE,CTSG,CXCL16,CXCL2,CXCL3,Cxcl3,CXCR1,CXCR2,DEK,DUSP1,ELANE,ELMO1,FCER1G,FCGR2A,FGR,FLOT1,FN1,FPR1,FPR2,GNAI2,GNAS,GNB2,GPSM3,GRK6,GRN,GSN,HCAR2,HCK,HP,HPSE,ICAM1,…
Cell-To-Cell Signaling and Interaction,Hematological System Development and Function	Activation of blood cells	41.7282		3.639	ABHD12,ACE,ADORA2B,AGER,AHR,AKT1,ALOX5,ANXA1,ANXA2,APP,ATF3,ATG5,ATG7,BCL10,BCL2,BHLHE40,BLOC1S3,C1GALT1C1,C1QA,C3,C5AR1,CAMP,CARD9,CCDC88B,CCL17,Ccl2,CCL4,CCL5,CD14,CD244,Cd24a,CD274,CD300A,CD300LB,CD300LD,CD300LF,CD36,CD37,CD44,CD69,CD74,CD80,CD83,CD84,CD86,CDKN1A,CEACAM1,CEBPA,CERK,CGAS,CHI3L1,Chil3/Chil4,CLEC4D,CLEC4E,CLEC7A,CLIC1,CLN3,CR1L,CSF1,CSF1R,CSF2RB,CSF3,CSK,CST3,CTNNB1,CTSG,CXCL3,CX…
Inflammatory Response	Immune response of cells	41.58		4.592	ABI1,ABR,ACE,ADORA2B,ADRB2,AGER,AHR,ANXA1,ANXA3,APP,ARF6,ARPC3,ATG5,ATG7,ATP1A1,BCL2,BECN1,BHLHE40,BIRC3,BIRC5,BRAF,BRK1,C1orf43,C1QA,C3,C5AR1,CAMP,CARD9,Ccl2,CCL4,CD14,CD244,CD274,CD36,CD44,CD68,CD69,CD74,CD80,CD83,CD86,CDKN1A,CEACAM1,CERK,CERS2,CLEC6A,CLEC7A,CLIP1,CMAS,CNN2,CRK,CSF1,CSF1R,CSF2RB,CSF3,CSF3R,CSK,CST3,CTNNB1,CTSD,CTSG,CXCL3,CYBA,CYRIB,DNM2,EGLN3,EHD1,EIF4EBP1,ELANE,ELMO1,ERN1,ETS2…
Cell-To-Cell Signaling and Interaction,Cellular Movement	Recruitment of myeloid cells	41.1798		4.765	Acp5,ADGRE5,ADORA2B,ADRB2,AHR,AKT2,ALOX5,ALOX5AP,ANXA1,APP,ARAP3,ATG7,B4GALT1,BHLHE40,BRAF,C3,C5AR1,C5AR2,CAMP,CARD9,Ccl2,CCL3L3,CCL4,CCL5,Ccl7,CCR1,CCR3,CCRL2,CD14,CD274,CD300LB,CD36,CD37,CD44,CD53,CD69,CD74,CHI3L1,Chil3/Chil4,CLEC4E,CNN2,CSF1,CSF1R,CSF2RB,CTNNB1,CTSG,CXCL2,CXCL3,CXCR2,ELANE,EMILIN1,F3,FCGR2A,FCGR3A/FCGR3B,FGR,FLOT1,FOSL2,FPR2,GCNT1,GDF15,GGT5,GLRX,GPR132,GRK6,GSN,HBEGF,HCAR2,HC…
Cell-To-Cell Signaling and Interaction,Hematological System Development and Function,Immune Cell Trafficking	Adhesion of immune cells	40.8297		5.272	ADGRE5,AGER,AKT2,ANXA1,APP,ARAP3,ARF6,B4GALT1,C1QA,C3,C5AR2,CAMP,CCL17,Ccl2,CCL3L3,CCL4,CCL5,CCR1,CCR3,CD14,CD177,Cd24a,CD300LD,CD36,CD37,CD44,CD69,CD74,CD80,CD83,CD86,CD9,CEACAM1,Cmah,CSF1,CSF2RB,CSF3R,CSK,CTSG,CXCL2,CXCL3,CXCR1,CXCR2,DNAJC1,ELANE,ENTPD1,EZR,F11R,F3,FAS,FCGR2A,FCGR3A/FCGR3B,FGR,FLOT1,FN1,FPR1,FPR2,FYB1,GALNT1,GDF15,GLRX,GNAI2,GPR132,HCK,HDAC4,HPSE,HRAS,ICAM1,IL15,IL1A,IL1B,IL6R,…
Cellular Development,Cellular Growth and Proliferation,Hematological System Development and Function,Hematopoiesis,Lymphoid Tissue Structure and Development,Tissue Development	Differentiation of mononuclear leukocytes	40.7077		4.56	ABCG1,ADORA2B,AGER,AHR,AKT1,AKT2,ANXA1,APAF1,APP,ARID4A,ASXL1,ATG5,B4GALNT1,BCL10,BCL2,BCL2A1,BHLHE40,BIRC5,BRAF,BST1,BTNL2,C5AR1,CAMP,CARD9,CBFB,CCL17,CCL5,CCND2,CD14,CD244,Cd24a,CD274,CD36,CD3D,CD44,CD69,CD74,CD80,CD83,CD86,CDK6,CDKN1A,CEBPA,CHD7,CLEC4E,CLEC6A,CR1L,CRTC2,CSF1,CSF1R,CSF2RB,CSF3,CSF3R,CSK,CST3,CTCF,CTNNB1,CXCR1,CXCR2,DCLRE1C,DGKA,DNAJB1,DNAJB9,DNMT1,DUSP5,EGR1,EGR2,EGR3,ELAVL1,EN…
Cellular Development,Cellular Growth and Proliferation,Hematological System Development and Function,Hematopoiesis,Lymphoid Tissue Structure and Development,Tissue Development	Hematopoiesis of mononuclear leukocytes	40.5467		4.575	ABCG1,ADORA2B,AGER,AHR,AKT1,AKT2,ANXA1,APAF1,APP,ASXL1,ATG5,B4GALNT1,BCL10,BCL2,BCL2A1,BHLHE40,BIRC5,BRAF,BST1,BTNL2,C5AR1,CAMP,CARD9,CBFB,CCL17,CCL5,CCND2,CD14,CD244,Cd24a,CD274,CD36,CD3D,CD44,CD69,CD74,CD80,CD83,CD86,CDK6,CDKN1A,CEBPA,CHD7,CLEC4E,CLEC6A,CR1L,CRTC2,CSF1,CSF1R,CSF2RB,CSF3,CSF3R,CSK,CST3,CTCF,CTNNB1,CXCR1,CXCR2,DCLRE1C,DGKA,DNAJB1,DNAJB9,DNMT1,DUSP5,EGR1,EGR2,EGR3,ELAVL1,ENTPD1,ER…
Cell-To-Cell Signaling and Interaction	Binding of blood cells	40.2233		5.074	ADGRE5,ADRB2,AGER,AKT1,AKT2,ANXA1,APP,ARAP3,ARF6,B4GALT1,C1GALT1C1,C1QA,C3,C5AR2,CAMP,CCL17,Ccl2,CCL3L3,CCL4,CCL5,CCR1,CCR3,CD14,CD177,Cd24a,CD300LD,CD36,CD37,CD44,CD69,CD74,CD80,CD83,CD84,CD86,CD9,CEACAM1,CIB1,Cmah,CSF1,CSF2RB,CSF3R,CSK,CTSG,CXCL2,CXCL3,CXCR1,CXCR2,DNAJC1,ELANE,ENTPD1,EZR,F11R,F3,FAS,FCER1G,FCGR2A,FCGR3A/FCGR3B,FGR,FLOT1,FN1,FPR1,FPR2,FYB1,GALNT1,GCNT1,GDF15,GLA,GLRX,GNAI2,GPR13…
Cell-To-Cell Signaling and Interaction	Adhesion of blood cells	39.6819		5.328	ADGRE5,ADRB2,AGER,AKT2,ANXA1,APP,ARAP3,ARF6,B4GALT1,C1QA,C3,C5AR2,CAMP,CCL17,Ccl2,CCL3L3,CCL4,CCL5,CCR1,CCR3,CD14,CD177,Cd24a,CD300LD,CD36,CD37,CD44,CD69,CD74,CD80,CD83,CD86,CD9,CEACAM1,CIB1,Cmah,CSF1,CSF2RB,CSF3R,CSK,CTSG,CXCL2,CXCL3,CXCR1,CXCR2,DNAJC1,ELANE,ENTPD1,EZR,F11R,F3,FAS,FCER1G,FCGR2A,FCGR3A/FCGR3B,FGR,FLOT1,FN1,FPR1,FPR2,FYB1,GALNT1,GDF15,GLRX,GNAI2,GPR132,HCK,HDAC4,HPSE,HRAS,ICAM1,IG…
Cellular Function and Maintenance	Cellular homeostasis	39.6198		4.318	ABCD3,ABCG1,ACAP1,ACE,ADIPOR1,ADORA2B,ADRB2,AGER,AGFG1,AGPAT2,AHR,AKT1,AKT2,ALDOA,ALOX5,AMPD3,ANXA1,ANXA2,AP2A2,APAF1,APP,ARF6,ARSB,ATG101,ATG2A,ATG5,ATG7,ATOX1,ATP13A2,ATP1A1,ATP2C1,ATP6AP1,ATP6V0A1,ATP6V1G1,AURKA,B3GNT2,BCAP31,BCL10,BCL2,BCL2A1,BECN1,BHLHE40,BIRC5,BNIP3,BNIP3L,BRAF,BTNL2,C15orf48,C19orf12,C3,C5AR1,CAMKK2,CAMP,CAPNS1,CARD9,CBFB,CCL17,Ccl2,CCL3L3,CCL4,CCL5,Ccl7,CCNY,CCR1,CCR3,CD1…
Cellular Movement	Chemotaxis of myeloid cells	38.7011		3.726	AGER,AKIRIN1,ALOX5,ANXA1,APP,AQP9,ARAP3,ARHGAP25,B4GALT1,BST1,C1QBP,C3,C5AR1,C5AR2,CAMP,CCDC88A,CCL17,Ccl2,CCL3L3,CCL4,CCL5,Ccl7,CCR1,CCR3,CD37,CD69,CD74,CD9,CDKN1A,Chil3/Chil4,CKLF,CREB3,CRTC2,CSF1,CSF1R,CSF3,CSF3R,CST3,CTSE,CTSG,CXCL2,CXCL3,Cxcl3,CXCR1,CXCR2,DEK,DUSP1,ELANE,FCER1G,FCGR2A,FGR,FLOT1,FPR1,FPR2,GNAI2,GNB2,GRK6,GRN,GSN,HCAR2,HCK,HP,ICAM1,IL15,IL16,IL1B,IL23A,IL4R,INPP5D,ISG15,ITGAL,…
Cell-To-Cell Signaling and Interaction,Cellular Movement,Hematological System Development and Function,Immune Cell Trafficking	Recruitment of granulocytes	38.5186		4.284	Acp5,ADGRE5,ADORA2B,ADRB2,AHR,AKT2,ALOX5,ALOX5AP,ANXA1,ARAP3,ATG7,B4GALT1,BHLHE40,C3,C5AR1,C5AR2,CAMP,CARD9,Ccl2,CCL3L3,CCL4,CCL5,Ccl7,CCR1,CCR3,CCRL2,CD14,CD274,CD300LB,CD37,CD44,CD53,CD69,CHI3L1,Chil3/Chil4,CLEC4E,CSF1,CSF2RB,CTSG,CXCL2,CXCL3,CXCR2,ELANE,FCGR2A,FCGR3A/FCGR3B,FGR,FLOT1,FOSL2,FPR2,GCNT1,GDF15,GGT5,GLRX,GPR132,GRK6,GSN,HCK,HDGF,HPSE,ICAM1,IL1A,IL1B,IL1RN,IL6R,ITGB2,KDM6B,LGALS1,LG…
Cell-To-Cell Signaling and Interaction,Hematological System Development and Function	Binding of leukocytes	38.0101		5.299	ADGRE5,AGER,AKT2,ANXA1,APP,ARAP3,ARF6,B4GALT1,C1QA,C3,C5AR2,CAMP,CCL17,Ccl2,CCL3L3,CCL4,CCL5,CCR1,CCR3,CD14,CD177,Cd24a,CD300LD,CD36,CD37,CD44,CD69,CD74,CD80,CD83,CD86,CD9,CEACAM1,Cmah,CSF1,CSF2RB,CSF3R,CSK,CTSG,CXCL2,CXCL3,CXCR1,CXCR2,DNAJC1,ELANE,ENTPD1,EZR,F11R,F3,FAS,FCGR2A,FCGR3A/FCGR3B,FGR,FLOT1,FN1,FPR1,FPR2,FYB1,GALNT1,GCNT1,GDF15,GLRX,GNAI2,GPR132,HCK,HDAC4,HPSE,HRAS,ICAM1,IL15,IL1A,IL1B…
Cellular Development,Cellular Growth and Proliferation,Embryonic Development,Hematological System Development and Function,Hematopoiesis,Lymphoid Tissue Structure and Development,Organ Development,Organismal Development,Tissue Development	Lymphopoiesis	37.0915		4.008	ABCG1,ADORA2B,AHR,AKT1,AKT2,ANXA1,APAF1,ASXL1,ATG5,BCL10,BCL2,BCL2A1,BHLHE40,BIRC5,BRAF,BST1,BTNL2,C5AR1,CARD9,CBFB,CCL17,CCL5,CCND2,CD14,CD244,Cd24a,CD274,CD36,CD3D,CD44,CD69,CD74,CD80,CD83,CD86,CDK6,CDKN1A,CEBPA,CHD7,CLEC4E,CLEC6A,CR1L,CRTC2,CSF1,CSF3,CSK,CTCF,CTNNB1,CXCR1,CXCR2,DCLRE1C,DGKA,DNAJB1,DNAJB9,DNMT1,DUSP5,EGR1,EGR2,EGR3,ELAVL1,ENTPD1,ERN1,ETS2,EZH2,EZR,FAS,FCER1G,FCGR2A,FGL2,FOS,FOS…
Cellular Movement,Hematological System Development and Function,Immune Cell Trafficking,Inflammatory Response	Chemotaxis of phagocytes	37.0195		3.582	AKIRIN1,ALOX5,ANXA1,APP,AQP9,ARAP3,ARHGAP25,B4GALT1,BST1,C1QBP,C3,C5AR1,C5AR2,CAMP,CCDC88A,CCL17,Ccl2,CCL3L3,CCL4,CCL5,Ccl7,CCR1,CCR3,CCRL2,CD37,CD69,CD74,CD9,CDKN1A,CKLF,CREB3,CRTC2,CSF1,CSF1R,CSF3,CSF3R,CST3,CTSE,CTSG,CXCL2,CXCL3,Cxcl3,CXCR1,CXCR2,DEK,DUSP1,ELANE,FCER1G,FCGR2A,FGR,FLOT1,FPR1,FPR2,GNAI2,GNB2,GRK6,GRN,GSN,HCAR2,HCK,HP,HPSE,ICAM1,IL16,IL1A,IL1B,IL23A,IL4R,INPP5D,ISG15,ITGAL,ITGB2,…
Cell-To-Cell Signaling and Interaction,Hematological System Development and Function,Immune Cell Trafficking,Inflammatory Response	Activation of leukocytes	37.0114		3.324	ABHD12,ACE,ADORA2B,AGER,AHR,AKT1,ALOX5,ANXA1,ANXA2,APP,ATF3,ATG5,ATG7,BCL10,BCL2,BHLHE40,BLOC1S3,C1QA,C3,C5AR1,CAMP,CARD9,CCDC88B,CCL17,Ccl2,CCL4,CCL5,CD14,CD244,Cd24a,CD274,CD300A,CD300LB,CD300LD,CD300LF,CD36,CD37,CD44,CD69,CD74,CD80,CD83,CD84,CD86,CDKN1A,CEACAM1,CEBPA,CERK,CGAS,CHI3L1,Chil3/Chil4,CLEC4D,CLEC4E,CLEC7A,CLN3,CR1L,CSF1,CSF1R,CSF2RB,CSF3,CSK,CST3,CTNNB1,CTSG,CXCL3,CXCR2,CYRIB,DDIT3,…
Cell-To-Cell Signaling and Interaction,Cellular Movement,Hematological System Development and Function,Immune Cell Trafficking,Inflammatory Response	Recruitment of phagocytes	35.9431		5.174	Acp5,ADRB2,AHR,AKT2,ALOX5,ALOX5AP,ANXA1,APP,ARAP3,ATG7,B4GALT1,BHLHE40,BRAF,C5AR1,C5AR2,CAMP,Ccl2,CCL3L3,CCL4,CCL5,Ccl7,CCR1,CCRL2,CD14,CD274,CD300LB,CD36,CD37,CD44,CD53,CD69,CD74,CHI3L1,CLEC4E,CNN2,CSF1,CSF1R,CTNNB1,CTSG,CXCL2,CXCL3,CXCR2,ELANE,EMILIN1,F3,FCGR2A,FCGR3A/FCGR3B,FGR,FLOT1,FOSL2,FPR2,GCNT1,GGT5,GLRX,GPR132,GRK6,GSN,HBEGF,HCAR2,HCK,HDGF,ICAM1,IL1A,IL1B,IL1RN,IL6R,INPP5D,ITGB2,LGALS1,…
Cellular Function and Maintenance	Engulfment of cells	35.7878		6.017	ABI1,ABR,ACE,ACTN1,ADORA2B,ADRB2,AGER,ANXA1,ANXA3,AP2A1,AP2A2,AP2M1,APP,ARF6,ARPC3,ATG5,ATG7,ATP6AP1,ATP6V0E1,ATP6V1E1,ATP6V1F,BECN1,BMX,BRAF,BRK1,C1orf43,C1QA,C3,CAMP,CCL4,CCL5,CD14,CD177,CD36,CD44,CDKN1A,CERK,CERS2,CKAP5,CLEC4E,CLEC6A,CLEC7A,CLIP1,CLN3,CMAS,CNN2,CRK,CSF1,CSF1R,CSF2RB,CSF3,CSF3R,CSK,CTNNB1,CYBA,CYRIB,DAB2,DNM2,EEF2K,EGR1,EHD1,ELANE,ELMO1,EPN1,ETS2,EZR,FAS,FCER1G,FCGR2A,FCGR3A/FC…
Gene Expression	Expression of RNA	33.8996		4.103	ABT1,ACE,ACTG1,ADAM19,ADRB2,AGER,AHR,AKAP8L,AKIRIN1,AKNA,AKT1,AKT2,ANXA2,AP2A2,APP,ARF4,ARID3B,ARID4A,ARID4B,ARID5A,ASXL1,ATAD2,ATF3,ATF7IP,ATP13A2,ATP2C1,AURKA,BAG1,BASP1,BCAS3,BCL10,BCL2,BHLHE40,BIRC5,BLOC1S2,BMX,BRAF,BRMS1,BTG1,BTG2,C1QBP,CALCOCO1,CAMKK2,CAMTA2,CAND1,CAPRIN1,CBFB,CBX5,Ccl2,CCL3L3,CCL5,CCNA2,CCNDBP1,CCPG1,CCR1,CD36,CD44,CD74,CD82,CD86,CD9,CDK1,CDK4,CDK6,CDKN1A,CDKN2C,CEBPA,CEBP…
Cellular Function and Maintenance	Endocytosis	33.8794		5.643	ABI1,ACE,ACTB,ACTG1,ACTN1,ADRB2,AGER,ANXA1,AP2A1,AP2A2,AP2M1,APOBR,APP,ARF6,ARPC3,ATG2A,ATG5,ATG7,ATP6AP1,ATP6V0A1,ATP6V0E1,ATP6V1E1,ATP6V1F,BECN1,BMX,BRAF,BRK1,C3,Calm1 (includes others),CAMP,CAP1,CAV2,CCL4,CCL5,CD14,CD177,Cd24a,CD300A,CD36,CD44,CD82,CDKN1A,CERK,CERS2,CKAP5,CLEC4E,CLEC6A,CLIP1,CLN3,CMAS,CNN2,CSF1,CSF1R,CSF2RB,CSF3,CSK,CTBP1,CTNNB1,CXCL16,CYRIB,DAB2,DNM2,EEF2K,EGR1,EHD1,ELMO1,ENT…
Cellular Movement,Hematological System Development and Function,Immune Cell Trafficking,Inflammatory Response	Chemotaxis of granulocytes	33.1662		3.344	AGER,ALOX5,ANXA1,APP,AQP9,ARAP3,ARHGAP25,BST1,C1QBP,C3,C5AR1,C5AR2,CAMP,Ccl2,CCL3L3,CCL4,CCL5,CCR3,CD37,CD69,CD74,Chil3/Chil4,CKLF,CSF1,CSF3,CSF3R,CST3,CTSG,CXCL2,CXCL3,Cxcl3,CXCR1,CXCR2,DEK,ELANE,FCER1G,FCGR2A,FGR,FLOT1,FPR1,FPR2,GRK6,GRN,GSN,HCK,ICAM1,IL15,IL1B,IL23A,INPP5D,ISG15,ITGB2,JAML,LGALS1,LILRB3,LSP1,LYST,MAPKAPK2,MPP1,MYO1F,NCKAP1L,NLRP12,NOD2,PDE4B,PIK3R5,PLAUR,PPARG,PPIA,PRTN3,PTEN,…
Cellular Movement,Hematological System Development and Function,Immune Cell Trafficking	Cell movement of mononuclear leukocytes	32.8182		3.055	ABCG1,ACTB,ADAM8,ADRB2,AGER,AKT1,ALOX5,ANXA1,ANXA2,APP,ATG5,ATG7,BCL2,C3,CAMP,CBFB,CCL17,Ccl2,CCL3L3,CCL4,CCL5,Ccl6,Ccl9,CCR1,CCR3,CD274,CD300A,CD44,CD69,CD74,CD80,CD86,CEACAM1,Chil3/Chil4,CKLF,CREB3,CRK,CSF2RB,CSF3,CTNNB1,CTSG,CXCL16,CXCL3,CXCR1,CXCR2,CYTIP,DDIT4,DEK,DUSP1,EGR2,ELMO1,EZR,F11R,FAS,FLOT1,FN1,FOS,FPR1,FPR2,FYB1,GCNT1,GJB2,GNAI2,GNAS,GPR132,GRK6,GSDMD,HCK,HCLS1,HDC,HLA-A,HNRNPL,HP,H…
Gene Expression	Transcription	32.7011		3.955	ABT1,ACE,ACTG1,ADAM19,ADRB2,AGER,AHR,AKAP13,AKAP8L,AKIRIN1,AKNA,AKT1,AKT2,ANXA2,AP2A2,APP,ARF4,ARID3B,ARID4A,ARID4B,ARID5A,ASXL1,ATAD2,ATF3,ATF7IP,ATP13A2,ATP2C1,AURKA,BAG1,BASP1,BCAS3,BCL10,BCL2,BHLHE40,BIRC5,BLOC1S2,BMX,BRAF,BRMS1,BTG1,BTG2,C1QBP,C3,CALCOCO1,CAMKK2,CAMTA2,CAND1,CBFB,CBX5,Ccl2,CCL3L3,CCL5,CCNA2,CCNDBP1,CCPG1,CCR1,CD36,CD44,CD74,CD82,CD9,CDK1,CDK4,CDK6,CDKN1A,CDKN2C,CEBPA,CEBPD,C…
Cellular Function and Maintenance,Inflammatory Response	Phagocytosis	32.5317		5.107	ABI1,ABR,ACE,ADORA2B,ADRB2,AGER,ANXA1,ANXA3,APP,ARF6,ARPC3,ATG2A,ATG5,ATG7,ATP6V0A1,BECN1,BRAF,BRK1,C1orf43,C1QA,C3,CAMP,Ccl2,CD14,CD36,CD44,CDKN1A,CERK,CERS2,CLEC6A,CLEC7A,CLIP1,CLN3,CMAS,CNN2,CRK,CSF1,CSF1R,CSF2RB,CSF3,CSF3R,CSK,CTNNB1,CYBA,CYRIB,DNM2,EHD1,ELANE,ELMO1,ETS2,FAS,FCER1G,FCGR2A,FCGR3A/FCGR3B,FCN1,FGR,FPR1,FPR2,GABARAP,GABARAPL2,GLRX,GNAI2,GRB2,GRK6,GRN,GSN,HCK,HSH2D,HSPA8,ICAM1,IDH…
Cell-To-Cell Signaling and Interaction,Cellular Movement,Hematological System Development and Function,Immune Cell Trafficking,Inflammatory Response	Recruitment of neutrophils	32.1397		4.383	Acp5,ADRB2,AHR,AKT2,ALOX5,ALOX5AP,ANXA1,ARAP3,ATG7,B4GALT1,BHLHE40,C5AR1,C5AR2,CAMP,Ccl2,CCL3L3,CCL4,CCL5,Ccl7,CCR1,CCRL2,CD14,CD274,CD300LB,CD37,CD44,CD53,CD69,CHI3L1,CLEC4E,CSF1,CTSG,CXCL2,CXCL3,CXCR2,ELANE,FCGR2A,FCGR3A/FCGR3B,FGR,FLOT1,FOSL2,FPR2,GCNT1,GGT5,GLRX,GRK6,GSN,HCK,HDGF,ICAM1,IL1A,IL1B,IL1RN,IL6R,ITGB2,LGALS9B,LSP1,MAP3K8,MMP12,MMP9,MPO,MYD88,NCF4,NDST1,NFE2L2,NLRP3,NOD1,NOD2,P2RY2,…
Hematological System Development and Function,Immune Cell Trafficking,Inflammatory Response,Tissue Development	Accumulation of leukocytes	31.9393		2.635	ABCG1,ADGRE5,AGER,AHR,ALOX5,ANXA1,BCL10,BCL2,BCL2A1,BRAF,C3,C5AR1,CARD9,CCL17,Ccl2,CCL3L3,CCL5,Ccl7,CCR1,CCR3,CD274,CD300LB,CD44,CD80,CD86,CEBPA,CSF1,CSF3,CTNNB1,CTSG,CTSK,CXCL2,CXCL3,CXCR2,DDIT3,DUSP1,EGR1,EGR2,EGR3,ELANE,ENTPD1,ETS2,EZH2,F3,FAS,FCGR2A,FCGR3A/FCGR3B,FOSL1,FOXO3,GFI1,GNAI2,GNAQ,GRN,HAVCR2,HCK,HDC,ICAM1,IER3,IGF1R,IL10RA,IL15,IL1B,IL1RN,IL23A,IL2RG,IL4R,INPP5D,IRF1,ITGA5,ITGAL,ITG…
Cellular Movement,Hematological System Development and Function,Immune Cell Trafficking,Inflammatory Response	Chemotaxis of neutrophils	31.9136		3.023	ALOX5,APP,AQP9,ARAP3,ARHGAP25,BST1,C1QBP,C3,C5AR1,C5AR2,CAMP,Ccl2,CCL3L3,CCL4,CCL5,CD37,CD69,CD74,CKLF,CSF1,CSF3,CSF3R,CST3,CTSG,CXCL2,CXCL3,Cxcl3,CXCR1,CXCR2,DEK,ELANE,FCER1G,FCGR2A,FGR,FLOT1,FPR1,FPR2,GRK6,GRN,GSN,HCK,ICAM1,IL1B,IL23A,INPP5D,ISG15,ITGB2,JAML,LILRB3,LSP1,MAPKAPK2,MPP1,MYO1F,NCKAP1L,NLRP12,NOD2,PDE4B,PIK3R5,PPIA,PRTN3,PTEN,PTPN6,RAC1,RAC2,RASGRP4,RIPOR2,S100A9,SELE,SELENOK,SELL,S…
Gene Expression	Transcription of RNA	31.8013		3.256	ABT1,ADRB2,AGER,AHR,AKAP8L,AKIRIN1,AKNA,AKT1,AKT2,ANXA2,AP2A2,APP,ARF4,ARID3B,ARID4A,ARID4B,ARID5A,ASXL1,ATAD2,ATF3,ATF7IP,ATP2C1,BAG1,BASP1,BCAS3,BCL10,BCL2,BHLHE40,BIRC5,BLOC1S2,BMX,BRAF,BRMS1,BTG1,BTG2,C1QBP,CALCOCO1,CAMKK2,CAMTA2,CAND1,CBFB,CBX5,CCL3L3,CCNA2,CCNDBP1,CCPG1,CD36,CD44,CD74,CD82,CD9,CDK1,CDK6,CDKN1A,CDKN2C,CEBPA,CEBPD,CEBPG,CENPF,CHD7,CHEK2,CIART,CIR1,CKS1B,CNBP,CREB3,CREB5,CREBR…
Cancer,Organismal Injury and Abnormalities	Metastasis	31.7399		3.152	ABHD17A,ACTA2,ACTB,ADGRE5,ADORA2B,AGER,AKT1,AKT2,ALKBH5,ALOX5,ANTXR2,ANXA1,ANXA2,ARF3,ARF4,ARF6,ARFRP1,ASXL1,ATF3,ATG5,ATG7,ATIC,ATP2C1,AURKA,BCL2,BIRC5,BRAF,BRMS1,C1QBP,C3,C5AR1,CAPN2,CBFB,CCDC80,CCDC88A,Ccl2,CCL5,Ccl9,CCND2,CD274,CD36,CD44,CD80,CD82,CD86,CD9,CDK4,CDK6,CDKN1A,CDKN2C,CEACAM1,CEBPA,CEBPD,CERS2,CHEK2,CIRBP,CLEC4D,CLEC6A,CMAS,CPEB2,CREB3,CSE1L,CSF1,CSF1R,CSF2RB,CSF3,CSF3R,CST3,CTBP2…
Cancer,Organismal Injury and Abnormalities	Invasive cancer	31.3696		3.262	ABHD13,ABHD17A,ACTA2,ACTB,ADGRE5,ADORA2B,AGER,AKAP13,AKT1,AKT2,ALDH3B1,ALKBH5,ALOX5,ANTXR2,ANXA1,ANXA2,ARF3,ARF4,ARF6,ARFRP1,ASXL1,ATAD2,ATF3,ATG5,ATG7,ATIC,ATP2C1,AURKA,BCL2,BIRC5,BRAF,BRMS1,BTBD10,BUB1B,C1QBP,C3,C5AR1,CAPN2,CBFB,CCDC80,CCDC88A,Ccl2,CCL5,Ccl9,CCND2,CD274,CD36,CD44,CD80,CD82,CD83,CD86,CD9,CDK1,CDK11A,CDK4,CDK6,CDKN1A,CDKN2C,CEACAM1,CEBPA,CEBPD,CENPF,CERS2,CHEK2,CIRBP,CLEC4D,CLEC6…
Hematological System Development and Function,Tissue Development	Accumulation of blood cells	31.3197		2.818	ABCG1,ADGRE5,AGER,AHR,ALOX5,ANXA1,BCL10,BCL2,BCL2A1,BRAF,C3,C5AR1,CARD9,CBFB,CCL17,Ccl2,CCL3L3,CCL5,Ccl7,CCR1,CCR3,CD274,CD300LB,CD44,CD80,CD86,CEBPA,CKS1B,CSF1,CSF3,CTNNB1,CTSG,CTSK,CXCL2,CXCL3,CXCR2,DDIT3,DUSP1,EGR1,EGR2,EGR3,ELANE,ENTPD1,ETS2,EZH2,F3,FAS,FCGR2A,FCGR3A/FCGR3B,FOSL1,FOXO3,GFI1,GNAI2,GNAQ,GRN,HAVCR2,HCK,HDC,ICAM1,IER3,IGF1R,IL10RA,IL15,IL1B,IL1RN,IL23A,IL2RG,IL4R,INPP5D,IRF1,ITGA…
Cancer,Organismal Injury and Abnormalities	Advanced malignant tumor	31.284		3.149	ABHD17A,ACTA2,ACTB,ADGRE5,ADORA2B,AGER,AKT1,AKT2,ALKBH5,ALOX5,ANTXR2,ANXA1,ANXA2,ARF3,ARF4,ARF6,ARFRP1,ASXL1,ATF3,ATG5,ATG7,ATIC,ATP2C1,AURKA,BCL10,BCL2,BIRC5,BRAF,BRMS1,BTG1,C1QBP,C3,C5AR1,CAPN2,CBFB,CCDC80,CCDC88A,Ccl2,CCL5,Ccl9,CCND2,CCNDBP1,CD274,CD36,CD44,CD74,CD80,CD82,CD86,CD9,CDK4,CDK6,CDKN1A,CDKN2C,CEACAM1,CEBPA,CEBPD,CERS2,CHEK2,CIRBP,CLEC4D,CLEC6A,CMAS,CPEB2,CREB3,CSE1L,CSF1,CSF1R,CSF2…
Free Radical Scavenging	Synthesis of reactive oxygen species	30.6536		2.874	ACE,ACOD1,Acp5,ACTB,AFG3L2,AGER,AHR,AKT1,AKT2,ALOX5,ANXA1,ANXA2,APP,ARAP3,ARG2,ATG5,ATG7,ATP5MC1,BCL2,BECN1,BNIP3,BNIP3L,C15orf48,C3,C5AR1,CAMP,CAPNS1,CARD9,CCL4,CCL5,CCR3,CD14,CD36,CD44,CDKN1A,CLEC4E,CLEC7A,CLIC1,CRTC2,CSF1,CSF3,CST3,CTSG,CXCL2,CXCR1,CYB5R1,CYBA,DBI,DDIT3,DDIT4,DNM2,DUSP1,ELANE,ENTPD1,EZH2,FAF1,FAS,FCGR2A,FCGR3A/FCGR3B,FGR,FN1,FOS,FOXO3,FPR1,FPR2,FTH1,FTL,GABARAP,GDF15,GLUD1,GMN…
Cellular Movement,Hematological System Development and Function,Immune Cell Trafficking,Inflammatory Response	Migration of phagocytes	30.3872		4.175	ADRB2,AGER,AKT2,ANXA1,ANXA2,APP,ARAP3,ARHGAP25,BST1,C3,CAMP,CCL17,Ccl2,CCL3L3,CCL4,CCL5,Ccl9,CCR1,CD177,CD300A,CD37,CD44,CD74,CD80,CD86,CEACAM1,CNN2,CSF1,CSF1R,CSF2RB,CSF3,CTSG,CXCL2,CXCL3,CXCR2,DGKA,F11R,FAS,FGR,FN1,FPR1,FPR2,GCNT1,GDF15,HCK,HCLS1,HLA-DQB1,HRH2,ICAM1,IL10RA,IL15,IL16,IL1B,IL1RN,INPP5D,ITGA5,ITGAL,ITGAX,ITGB2,KLF6,LGALS1,LSP1,MAPK13,MAPKAPK2,MMP12,MMP9,MPO,MRGPRX3,MYD88,MYO1F,NAR…
Immunological Disease,Organismal Injury and Abnormalities	Hypersensitive reaction	30.3063		2.719	ACADVL,ACTB,ADORA2B,ADRB2,AGER,AHR,AKT1,ALDOA,ALOX5,ALOX5AP,ANXA1,ANXA3,B4GALT1,BCL10,BCL2,C3,CAMP,CAPZB,CASP4,CCL17,Ccl2,CCL3L3,CCL4,CCL5,CCNA2,CCR1,CCR3,CCRL2,CD300LF,CD44,CD74,CD83,CFL1,Chil3/Chil4,CHIT1,CHRM3,CLEC4D,CLEC4E,CPNE1,CSF2RB,CST3,CYTIP,DDX41,DDX5,DUSP1,DUSP2,EZH2,F11R,FABP4,FCER1G,FCGR2A,FCGR3A/FCGR3B,FGR,FLOT1,FMR1,FPR2,GADD45A,GADD45G,GARS1,GCNT1,GRSF1,GSDMD,GSN,H2AZ1,H3-3A/H3-3B…
Free Radical Scavenging	Metabolism of reactive oxygen species	30.1911		3.013	ACE,ACOD1,Acp5,ACTB,AFG3L2,AGER,AHR,AKT1,AKT2,ALOX5,ANXA1,ANXA2,APP,ARAP3,ARG2,ATG5,ATG7,ATP5MC1,BCL2,BECN1,BNIP3,BNIP3L,C15orf48,C3,C5AR1,CAMP,CAPNS1,CARD9,CCL4,CCL5,CCR3,CD14,CD36,CD44,CDKN1A,CLEC4E,CLEC7A,CLIC1,CRTC2,CSF1,CSF3,CST3,CTSG,CXCL2,CXCR1,CYB5R1,CYBA,DBI,DDIT3,DDIT4,DNM2,DUSP1,ELANE,ENTPD1,EZH2,FAF1,FAS,FCGR2A,FCGR3A/FCGR3B,FGR,FN1,FOS,FOXO3,FPR1,FPR2,FTH1,FTL,GABARAP,GDF15,GLUD1,GMN…
Cellular Movement	Cell movement of tumor cell lines	29.2652		3.162	ACTA2,ACTN1,ADGRE5,ADRB2,AGER,AHR,AKT1,AKT2,ALDOA,ALKBH5,ALOX5,ANXA1,ANXA2,AP1S2,AP2M1,APP,ARAP3,ARF6,ARHGAP24,ARPC1B,ARPC5,ARRDC3,ATF3,ATG5,ATG7,ATOX1,AURKA,BAG1,BCL10,BECN1,BRAF,BRK1,BRMS1,BTG1,C1QBP,C3,C5AR1,CAMKK2,CAMP,CAP1,CAPN2,CAPNS1,CAPRIN1,CASS4,CCDC12,CCDC88A,CCL17,Ccl2,CCL3L3,CCL4,CCL5,Ccl9,CCNDBP1,CCR1,Cd24a,CD274,CD36,CD44,CD69,CD82,CD9,CDK1,CDKN1A,CEACAM1,CEBPA,CEBPD,CENPF,CERS2,CIR…
Cell-To-Cell Signaling and Interaction,Hematological System Development and Function,Immune Cell Trafficking,Inflammatory Response	Activation of phagocytes	29.065		3.128	ABHD12,ACE,ADORA2B,AGER,AHR,ANXA1,ANXA2,APP,ATF3,ATG7,C1QA,C3,C5AR1,CAMP,CARD9,CCL17,Ccl2,CCL4,CCL5,CD14,CD244,Cd24a,CD274,CD300A,CD300LB,CD300LD,CD300LF,CD36,CD37,CD44,CD80,CD84,CD86,CEBPA,CERK,CHI3L1,Chil3/Chil4,CLEC4D,CLEC4E,CLEC7A,CLN3,CSF1,CSF1R,CSF3,CST3,CTSG,CXCL3,CXCR2,DDIT3,DIABLO,ELANE,FAS,FCER1G,FCGR2A,FCGR3A/FCGR3B,FN1,FPR1,FPR2,GFI1,GPR137B,GRN,GSDMD,GZMA,HAVCR2,HCK,HLA-A,HPSE,HRH2,I…
Cellular Movement,Immune Cell Trafficking	Cell movement of lymphatic system cells	28.9666		3.144	ABCG1,ACTB,ADAM8,ADRB2,AKT1,ALOX5,ANXA1,ANXA2,APP,ATG5,ATG7,BCL2,C3,CAMP,CBFB,CCL17,Ccl2,CCL3L3,CCL4,CCL5,Ccl6,Ccl7,Ccl9,CCR1,CCR3,CD274,CD44,CD69,CD74,CD80,CD86,CD9,CEACAM1,Chil3/Chil4,CIB1,CKLF,CRK,CSF2RB,CSF3,CTNNB1,CTSG,CXCL16,CXCL3,CXCR2,CYTIP,DDIT4,DEK,EGR2,ELMO1,EZR,F11R,FAS,FLOT1,FN1,FOS,FYB1,GCNT1,GJB2,GNAI2,GNAS,GPR132,GRK6,GSDMD,HCLS1,HDC,HLA-A,HNRNPL,HRAS,ICAM1,IKBKG,IL15,IL16,IL18BP,…
Cell-To-Cell Signaling and Interaction,Cellular Function and Maintenance,Inflammatory Response	Phagocytosis of cells	28.8928		5.019	ABI1,ABR,ACE,ADORA2B,ADRB2,AGER,ANXA1,ANXA3,APP,ARF6,ARPC3,ATG5,ATG7,BECN1,BRAF,BRK1,C1orf43,C1QA,C3,CAMP,CD14,CD36,CD44,CDKN1A,CERK,CERS2,CLEC6A,CLEC7A,CLIP1,CMAS,CNN2,CRK,CSF1,CSF1R,CSF2RB,CSF3,CSF3R,CSK,CTNNB1,CYBA,CYRIB,DNM2,EHD1,ELANE,ELMO1,ETS2,FAS,FCER1G,FCGR2A,FCGR3A/FCGR3B,FCN1,FGR,FPR1,FPR2,GLRX,GNAI2,GRB2,GRK6,GRN,GSN,HCK,HSH2D,HSPA8,ICAM1,IDH1,IL15,IL1B,IL2RG,INPP5D,IQSEC1,IRF7,ISG15,…
Cellular Movement	Migration of myeloid cells	28.5751		3.376	ADRB2,AGER,AKT2,ANXA1,APP,ARAP3,ARHGAP25,BST1,C3,CAMP,CCL17,Ccl2,CCL3L3,CCL4,CCL5,CCR1,CCR3,CD177,CD300A,CD37,CD44,CEACAM1,CNN2,CSF1,CSF3,CXCL2,CXCL3,CXCR2,F11R,F3,FAS,FGR,FN1,FPR1,GCNT1,GDF15,GNAI2,HCK,HRH2,ICAM1,IL16,IL1B,INPP5D,ITGAL,ITGAX,ITGB2,LGALS1,LSP1,MAPK13,MAPKAPK2,MMP9,MYD88,MYO1F,NCKAP1L,NINJ1,NLRP12,NLRP3,ORAI1,PARP1,PDE4B,PIK3R5,PKM,PLAUR,PPARG,PTEN,PTK2B,PTPN6,RAC1,RAP1B,RELA,S100…
Cellular Movement,Hematological System Development and Function,Immune Cell Trafficking	Cell movement of lymphocytes	28.2336		2.707	ABCG1,ACTB,ADAM8,ADRB2,AKT1,ALOX5,ANXA1,ANXA2,APP,ATG5,ATG7,BCL2,C3,CAMP,CBFB,CCL17,Ccl2,CCL3L3,CCL4,CCL5,Ccl6,Ccl9,CCR1,CCR3,CD274,CD44,CD69,CD74,CD80,CD86,CEACAM1,Chil3/Chil4,CKLF,CRK,CSF2RB,CSF3,CTNNB1,CTSG,CXCL16,CXCL3,CXCR2,CYTIP,DDIT4,DEK,EGR2,ELMO1,EZR,F11R,FAS,FLOT1,FN1,FOS,FYB1,GCNT1,GJB2,GNAI2,GNAS,GPR132,GRK6,GSDMD,HCLS1,HDC,HLA-A,HNRNPL,HRAS,ICAM1,IKBKG,IL15,IL16,IL18BP,IL1A,IL1B,IL23…
Cell-To-Cell Signaling and Interaction,Inflammatory Response	Immune response of leukocytes	28.209		3.399	ACE,ADRB2,AGER,ANXA1,APP,ATG5,ATG7,ATP1A1,BECN1,BHLHE40,BRAF,C3,C5AR1,CAMP,CARD9,Ccl2,CCL4,CD14,CD244,CD274,CD36,CD44,CD68,CD69,CD74,CD80,CD86,CDKN1A,CLEC6A,CNN2,CSF1,CSF1R,CSF2RB,CSF3,CSF3R,CST3,CTSG,CXCL3,EGLN3,ELMO1,ERN1,F3,FAS,FCER1G,FCGR2A,FCGR3A/FCGR3B,FCN1,FGR,FN1,FPR1,GLRX,GNAS,GRK6,GRN,GSN,HAVCR2,HCK,HLA-DQB1,HSH2D,ICAM1,IGHM,IKBKG,IL10RA,IL15,IL1B,IL1RAP,IL1RN,IL23A,IL27,IL6R,INPP5D,IRF…
Cellular Movement,Hematological System Development and Function,Immune Cell Trafficking	Migration of granulocytes	28.1824		3.674	AGER,AKT2,ANXA1,ARAP3,ARHGAP25,BST1,C3,CAMP,CCL17,Ccl2,CCL3L3,CCL4,CCL5,CCR1,CCR3,CD177,CD37,CD44,CEACAM1,CNN2,CSF3,CXCL2,CXCL3,CXCR2,F3,FAS,FGR,FN1,FPR1,GCNT1,GDF15,GNAI2,HCK,HRH2,ICAM1,IL16,IL1B,INPP5D,ITGAL,ITGB2,LGALS1,LSP1,MAPK13,MAPKAPK2,MMP9,MYD88,MYO1F,NCKAP1L,NLRP12,NLRP3,ORAI1,PDE4B,PIK3R5,PKM,PLAUR,PTEN,PTK2B,PTPN6,RAC1,RAP1B,RELA,S100A9,SELE,SELL,SELP,SELPLG,SLPI,SOCS3,SPP1,ST3GAL4,ST…
Cell-To-Cell Signaling and Interaction,Inflammatory Response	Response of phagocytes	28.158		3.518	ACE,ADRB2,AGER,ANXA1,APP,ATG5,ATG7,ATP1A1,BECN1,BRAF,C3,C5AR1,CAMP,CCL4,CCL5,CCR1,CD14,CD36,CD44,CD68,CD74,CD80,CD86,CD9,CDKN1A,CLEC6A,CLEC7A,CNN2,CSF1,CSF1R,CSF2RB,CSF3,CST3,CXCL3,EGLN3,ELMO1,ERN1,F3,FAS,FCER1G,FCGR2A,FCGR3A/FCGR3B,FCN1,FGR,FN1,FPR1,GLRX,GNAQ,GRK6,GRN,GSN,HCK,HSH2D,ICAM1,IGHM,IL10RA,IL15,IL1B,IL1RN,IL6R,INPP5D,IRAK1,IRF2,ISG15,ITGAL,ITGAX,ITGB2,LILRB3,LILRB4,MAP3K8,MAPKAPK2,MYD8…
Cell-To-Cell Signaling and Interaction	Binding of myeloid cells	27.8761		3.12	ADGRE5,ADRB2,AGER,AKT2,ANXA1,APP,ARAP3,ARF6,B4GALT1,C3,CAMP,CCL5,CCR1,CCR3,CD14,CD300LD,CD36,CD37,CD44,CD69,CEACAM1,CIB1,Cmah,CSF1,CSF3R,CSK,CTSG,CXCL2,CXCL3,CXCR1,CXCR2,DNAJC1,ELANE,F3,FCGR2A,FCGR3A/FCGR3B,FGR,FN1,FPR1,FPR2,GDF15,GLRX,HCK,HDAC4,HPSE,HRAS,ICAM1,IL15,IL1A,IL1B,INPP5D,ITGA5,ITGAL,ITGAX,ITGB2,LCP1,LGALS1,LILRB3,LSP1,MPO,MSN,NCKAP1L,NFE2L2,NOD1,PKM,PLAUR,PLCB3,PLTP,PPARG,PPP2CA,PRTN3…
Cell-To-Cell Signaling and Interaction	Response of myeloid cells	27.5482		3.912	ABI1,ACE,ADRB2,AGER,ANXA1,APP,ARPC3,ATG5,ATG7,ATP1A1,BECN1,BRK1,C3,C5AR1,CAMP,CARD9,CCL4,CCR1,CD14,CD36,CD44,CD9,CDKN1A,CERK,CERS2,CLEC6A,CLEC7A,CNN2,CSF1,CSF1R,CSF2RB,CSF3,CTSG,CXCL3,CYRIB,EGLN3,ELANE,ELMO1,ERN1,F3,FAS,FCER1G,FCGR2A,FCGR3A/FCGR3B,FCN1,FGR,FN1,FPR1,GLRX,GNAI2,GNAQ,GRK6,GRN,GSN,HCK,HSH2D,ICAM1,IL10RA,IL15,IL1B,IL1RN,IL6R,INPP5D,IRAK1,IRF2,ISG15,ITGAL,ITGAX,ITGB2,JUNB,LILRB3,MAPK1,…
Cellular Function and Maintenance	Endocytosis by eukaryotic cells	27.5058		5.568	ABI1,ACE,ACTN1,ADRB2,AGER,ANXA1,AP2A1,AP2M1,APP,ARF6,ARPC3,ATG5,ATG7,ATP6AP1,ATP6V0E1,ATP6V1E1,ATP6V1F,BECN1,BMX,BRAF,BRK1,C3,CAMP,CCL4,CCL5,CD14,CD36,CD44,CDKN1A,CERK,CERS2,CLEC4E,CLEC6A,CLIP1,CLN3,CMAS,CNN2,CSF1,CSF1R,CSF2RB,CSF3,CSK,CTNNB1,CYRIB,DAB2,DNM2,EGR1,EHD1,ELMO1,EPN1,ETS2,FAS,FCER1G,FCGR2A,FCGR3A/FCGR3B,FCN1,FGR,FMR1,FPR1,GLRX,GNAI2,GRB2,GRK6,GRN,GSN,HBEGF,HCK,HP,HRAS,HSH2D,HSPA5,ICAM…
Free Radical Scavenging	Production of reactive oxygen species	27.4045		2.698	ACE,ACOD1,ACTB,AFG3L2,AGER,AHR,AKT1,AKT2,ALOX5,ANXA1,ANXA2,APP,ARAP3,ATG5,ATG7,BCL2,C15orf48,C3,C5AR1,CAMP,CAPNS1,CARD9,CCL4,CCL5,CCR3,CD14,CD36,CD44,CDKN1A,CLEC7A,CRTC2,CSF1,CSF3,CST3,CTSG,CXCL2,CXCR1,CYB5R1,CYBA,DBI,DDIT3,DNM2,EZH2,FAS,FCGR2A,FCGR3A/FCGR3B,FGR,FN1,FOXO3,FPR1,FPR2,FTH1,FTL,GDF15,GLUD1,GMNN,GNAS,GPX4,GRN,GSN,GZMA,HCK,HDAC4,HK3,HRAS,ICAM1,IDH1,IDH2,IL1B,IQGAP1,ITGA5,ITGAX,ITGB2,LC…
Hematological System Development and Function,Tissue Development	Accumulation of myeloid cells	27.1945		3.167	ABCG1,ADGRE5,AGER,AHR,ALOX5,ANXA1,BCL2,BCL2A1,BRAF,C3,C5AR1,CCL17,Ccl2,CCL3L3,CCL5,Ccl7,CCR1,CCR3,CD300LB,CD44,CEBPA,CSF1,CSF3,CTNNB1,CTSG,CTSK,CXCL2,CXCL3,DDIT3,EGR1,ELANE,ENTPD1,ETS2,F3,FAS,FCGR2A,FCGR3A/FCGR3B,FOSL1,GFI1,GNAI2,GNAQ,GRN,HAVCR2,HCK,HDC,IGF1R,IL15,IL1B,IL1RN,INPP5D,IRF1,ITGA5,ITGAX,ITGB2,MAP3K8,MAPK13,MMP8,MMP9,MYD88,NLRP12,NLRP3,NOD1,NR4A1,NT5E,OSM,P2RY2,PIK3AP1,PRTN3,PTEN,PTGS2…
Cell-To-Cell Signaling and Interaction,Hematological System Development and Function,Immune Cell Trafficking,Inflammatory Response	Activation of mononuclear leukocytes	27.1675		2.917	AGER,AHR,AKT1,ALOX5,ANXA1,ATG5,BCL10,BCL2,BHLHE40,BLOC1S3,C1QA,C3,CAMP,CCDC88B,Ccl2,CCL4,CCL5,CD14,CD244,Cd24a,CD274,CD44,CD69,CD74,CD80,CD83,CD86,CDKN1A,CEACAM1,CGAS,CLEC7A,CR1L,CSF1,CSF2RB,CSK,CTNNB1,CTSG,CYRIB,DIABLO,DOK3,DUSP1,DUSP22,EGR2,EGR3,ELANE,FAS,FCER1G,FCGR2A,FCGR3A/FCGR3B,FCRL1,FN1,FOS,FOXO3,GADD45A,GFI1,GSDMD,GZMA,HAVCR2,HDAC4,HFE,HLA-A,HLA-DQB1,HLA-E,HRH2,HSH2D,HSPA4,ICAM1,IGHM,IKB…
Cellular Function and Maintenance	Homeostasis of leukocytes	27.0691		4.406	ABCG1,ADORA2B,AHR,AKT1,AKT2,ANXA1,APAF1,ATG5,BCL10,BCL2,BCL2A1,BHLHE40,BIRC5,BRAF,BTNL2,C5AR1,CARD9,CBFB,CCL17,Ccl2,CCL5,CD244,CD274,CD3D,CD69,CD74,CD80,CD83,CD86,CDK6,CDKN1A,CEBPA,CHD7,CLEC4E,CLEC6A,CR1L,CSF1,CSF1R,CSF2RB,CSK,CTNNB1,CXCR1,CXCR2,DCLRE1C,DGKA,DNAJB1,DNMT1,EGR1,EGR2,EGR3,ELAVL1,ENTPD1,ETS2,EZH2,FAS,FCER1G,FCGR2A,FGL2,FOSL2,FOXO3,FYB1,GADD45B,GADD45G,GFI1,GRB2,HAVCR2,HECTD1,HLA-A,HL…
Cell-To-Cell Signaling and Interaction	Activation of lymphoid cells	27.065		2.768	AGER,AHR,AKT1,ALOX5,ANXA1,ATG5,BCL10,BCL2,BHLHE40,BLOC1S3,C1QA,C3,CAMP,CCDC88B,Ccl2,CCL4,CCL5,CD244,Cd24a,CD274,CD44,CD69,CD74,CD80,CD83,CD86,CDKN1A,CEACAM1,CGAS,CLEC7A,CR1L,CSF2RB,CSK,CTNNB1,CTSG,CYRIB,DIABLO,DOK3,DUSP1,DUSP22,EGR2,EGR3,ELANE,FAS,FCER1G,FCGR2A,FCGR3A/FCGR3B,FCRL1,FN1,FOS,FOXO3,GADD45A,GFI1,GSDMD,GZMA,HAVCR2,HDAC4,HFE,HLA-A,HLA-DQB1,HLA-E,HRH2,HSH2D,HSPA4,ICAM1,IGHM,IKBKG,IL15,IL…
Cellular Movement,Hematological System Development and Function,Immune Cell Trafficking	Migration of mononuclear leukocytes	26.8928		3.357	ACTB,ADAM8,AGER,AKT1,ALOX5,ANXA1,ANXA2,APP,BCL2,C3,CAMP,CCL17,Ccl2,CCL3L3,CCL4,CCL5,Ccl6,Ccl9,CCR1,CCR3,CD274,CD300A,CD44,CD69,CD74,CD80,CD86,CEACAM1,Chil3/Chil4,CRK,CSF3,CTNNB1,CTSG,CXCL16,CXCL3,CXCR2,CYTIP,DDIT4,DEK,EGR2,ELMO1,EZR,F11R,FAS,FLOT1,FN1,FOS,FYB1,GCNT1,GNAI2,GPR132,GRK6,GSDMD,HCLS1,HDC,HLA-A,HNRNPL,HRAS,ICAM1,IKBKG,IL15,IL16,IL18BP,IL1A,IL1B,IL23A,IL4R,INPP5D,IRF7,ITGA5,ITGAL,ITGAX,…
Cellular Function and Maintenance	Homeostasis of mononuclear leukocytes	26.7235		4.312	ABCG1,ADORA2B,AHR,AKT1,AKT2,ANXA1,APAF1,ATG5,BCL10,BCL2,BCL2A1,BHLHE40,BIRC5,BRAF,BTNL2,C5AR1,CARD9,CBFB,CCL17,Ccl2,CCL5,CD244,CD274,CD3D,CD69,CD74,CD80,CD83,CD86,CDK6,CDKN1A,CEBPA,CHD7,CLEC4E,CLEC6A,CR1L,CSF1,CSF1R,CSK,CTNNB1,CXCR1,CXCR2,DCLRE1C,DGKA,DNAJB1,DNMT1,EGR1,EGR2,EGR3,ELAVL1,ENTPD1,ETS2,EZH2,FAS,FCER1G,FCGR2A,FGL2,FOSL2,FOXO3,FYB1,GADD45B,GADD45G,GFI1,GRB2,HAVCR2,HECTD1,HLA-A,HLA-DQA1,…
Cell-To-Cell Signaling and Interaction,Hematological System Development and Function,Immune Cell Trafficking,Inflammatory Response	Activation of lymphocytes	26.6459		2.705	AGER,AHR,AKT1,ALOX5,ANXA1,ATG5,BCL10,BCL2,BHLHE40,BLOC1S3,C1QA,C3,CAMP,CCDC88B,Ccl2,CCL4,CCL5,CD244,Cd24a,CD274,CD44,CD69,CD74,CD80,CD83,CD86,CDKN1A,CEACAM1,CGAS,CLEC7A,CR1L,CSF2RB,CSK,CTNNB1,CTSG,CYRIB,DIABLO,DOK3,DUSP1,DUSP22,EGR2,EGR3,ELANE,FAS,FCER1G,FCGR2A,FCGR3A/FCGR3B,FCRL1,FN1,FOS,FOXO3,GADD45A,GFI1,GSDMD,GZMA,HAVCR2,HDAC4,HFE,HLA-A,HLA-DQB1,HLA-E,HRH2,HSH2D,HSPA4,ICAM1,IGHM,IKBKG,IL15,IL…
Cellular Function and Maintenance	Lymphocyte homeostasis	26.06		4.312	ABCG1,ADORA2B,AHR,AKT1,AKT2,ANXA1,APAF1,ATG5,BCL10,BCL2,BCL2A1,BHLHE40,BIRC5,BRAF,BTNL2,C5AR1,CARD9,CBFB,CCL17,CCL5,CD244,CD274,CD3D,CD69,CD74,CD80,CD83,CD86,CDK6,CDKN1A,CEBPA,CHD7,CLEC4E,CLEC6A,CR1L,CSF1,CSK,CTNNB1,CXCR1,CXCR2,DCLRE1C,DGKA,DNAJB1,DNMT1,EGR1,EGR2,EGR3,ELAVL1,ENTPD1,ETS2,EZH2,FAS,FCER1G,FCGR2A,FGL2,FOSL2,FOXO3,FYB1,GADD45B,GADD45G,GFI1,GRB2,HAVCR2,HECTD1,HLA-A,HLA-DQA1,HLA-DQB1,HN…
Cell-mediated Immune Response,Cellular Development,Cellular Function and Maintenance,Cellular Growth and Proliferation,Embryonic Development,Hematological System Development and Function,Hematopoiesis,Lymphoid Tissue Structure and Development,Organ Development,Organismal Development,Tissue Development	T cell development	25.983		4.226	ABCG1,ADORA2B,AHR,AKT1,AKT2,ANXA1,APAF1,ATG5,BCL10,BCL2,BCL2A1,BHLHE40,BIRC5,BRAF,BTNL2,C5AR1,CARD9,CBFB,CCL17,CCL5,CD244,CD274,CD3D,CD69,CD74,CD80,CD83,CD86,CDK6,CDKN1A,CEBPA,CHD7,CLEC4E,CLEC6A,CR1L,CSF1,CSK,CTNNB1,CXCR1,CXCR2,DCLRE1C,DGKA,DNAJB1,DNMT1,EGR1,EGR2,EGR3,ELAVL1,ENTPD1,ETS2,EZH2,FAS,FCER1G,FCGR2A,FGL2,FOSL2,FOXO3,FYB1,GADD45B,GADD45G,GFI1,GRB2,HAVCR2,HLA-A,HLA-DQA1,HLA-DQB1,HNRNPL,HR…
Cellular Movement,Immune Cell Trafficking	Migration of lymphatic system cells	25.7011		3.628	ACTB,ADAM8,ADRB2,AKT1,ALOX5,ANXA1,ANXA2,APP,BCL2,C3,CAMP,CCL17,Ccl2,CCL3L3,CCL4,CCL5,Ccl6,Ccl9,CCR1,CCR3,CD274,CD44,CD69,CD74,CD80,CD86,CEACAM1,Chil3/Chil4,CIB1,CRK,CSF3,CTNNB1,CTSG,CXCL16,CXCL3,CXCR2,CYTIP,DDIT4,DEK,EGR2,ELMO1,EZR,F11R,FAS,FLOT1,FN1,FOS,FYB1,GCNT1,GNAI2,GPR132,GRK6,GSDMD,HCLS1,HDC,HLA-A,HNRNPL,HRAS,ICAM1,IKBKG,IL15,IL16,IL18BP,IL1A,IL1B,IL23A,IL4R,INPP5D,IRF7,ITGA5,ITGAL,ITGB2,J…
Cellular Function and Maintenance	Internalization of cells	25.5768		5.13	ABI1,ACE,ADRB2,AGER,ANXA1,APP,ARF6,ARPC3,ATG5,ATG7,BECN1,BRAF,BRK1,C3,CAMP,CD14,CD36,CD44,CDKN1A,CEACAM1,CERK,CERS2,CLEC6A,CLEC7A,CLIP1,CLN3,CMAS,CNN2,CSF1,CSF1R,CSF2RB,CSF3,CSF3R,CSK,CTNNB1,CYRIB,DNM2,ETS2,EZR,FAS,FCER1G,FCGR2A,FCGR3A/FCGR3B,FCN1,FGR,FMR1,FPR1,GLRX,GNAI2,GRB2,GRK6,GRN,GSN,HCK,HSH2D,ICAM1,IDH1,IL15,IL1B,INPP5D,IQSEC1,ISG15,ITGAL,ITGB2,JUNB,MAPK1,MAPKAPK2,MYD88,NCKAP1L,NFE2L2,NOD2…
Cell-To-Cell Signaling and Interaction,Inflammatory Response	Immune response of phagocytes	25.567		3.315	ACE,ADRB2,AGER,ANXA1,APP,ATG5,ATG7,ATP1A1,BECN1,BRAF,C3,CAMP,CCL4,CD14,CD36,CD44,CD68,CD74,CD80,CD86,CDKN1A,CLEC6A,CNN2,CSF1,CSF1R,CSF2RB,CSF3,CST3,CXCL3,EGLN3,ELMO1,ERN1,F3,FAS,FCER1G,FCGR2A,FCGR3A/FCGR3B,FCN1,FGR,FN1,FPR1,GLRX,GRK6,GRN,GSN,HCK,HSH2D,ICAM1,IGHM,IL10RA,IL15,IL1B,IL1RN,IL6R,INPP5D,IRF2,ISG15,ITGAL,ITGAX,ITGB2,LILRB3,LILRB4,MAP3K8,MAPKAPK2,MYD88,NCKAP1L,NFE2L2,NOD2,OSM,Otud5,PADI4,…
Cell-mediated Immune Response,Cellular Function and Maintenance,Hematological System Development and Function	T cell homeostasis	25.51		4.225	ABCG1,ADORA2B,AHR,AKT1,AKT2,ANXA1,APAF1,ATG5,BCL10,BCL2,BCL2A1,BHLHE40,BIRC5,BRAF,BTNL2,C5AR1,CARD9,CBFB,CCL17,CCL5,CD244,CD274,CD3D,CD69,CD74,CD80,CD83,CD86,CDK6,CDKN1A,CEBPA,CHD7,CLEC4E,CLEC6A,CR1L,CSF1,CSK,CTNNB1,CXCR1,CXCR2,DCLRE1C,DGKA,DNAJB1,DNMT1,EGR1,EGR2,EGR3,ELAVL1,ENTPD1,ETS2,EZH2,FAS,FCER1G,FCGR2A,FGL2,FOSL2,FOXO3,FYB1,GADD45B,GADD45G,GFI1,GRB2,HAVCR2,HLA-A,HLA-DQA1,HLA-DQB1,HNRNPL,HR…
Cellular Function and Maintenance	Homeostasis of blood cells	25.2284		4.406	ABCG1,ADORA2B,AHR,AKT1,AKT2,AMPD3,ANXA1,APAF1,ATG5,BCL10,BCL2,BCL2A1,BHLHE40,BIRC5,BRAF,BTNL2,C5AR1,CARD9,CBFB,CCL17,Ccl2,CCL5,CD244,CD274,CD3D,CD69,CD74,CD80,CD83,CD86,CDK6,CDKN1A,CEBPA,CHD7,CLEC4E,CLEC6A,CR1L,CSF1,CSF1R,CSF2RB,CSK,CTNNB1,CXCR1,CXCR2,DCLRE1C,DGKA,DNAJB1,DNMT1,EGR1,EGR2,EGR3,ELAVL1,ENTPD1,ETS2,EZH2,FAS,FCER1G,FCGR2A,FGL2,FOSL2,FOXO3,FYB1,GADD45B,GADD45G,GFI1,GRB2,HAVCR2,HECTD1,HL…
Cellular Movement,Hematological System Development and Function,Immune Cell Trafficking	Lymphocyte migration	25.1152		3.216	ACTB,ADAM8,AKT1,ALOX5,ANXA1,ANXA2,APP,BCL2,C3,CAMP,CCL17,Ccl2,CCL3L3,CCL4,CCL5,Ccl6,Ccl9,CCR1,CCR3,CD274,CD44,CD69,CD74,CD80,CD86,CEACAM1,Chil3/Chil4,CRK,CSF3,CTNNB1,CTSG,CXCL16,CXCL3,CXCR2,CYTIP,DDIT4,DEK,EGR2,ELMO1,EZR,F11R,FAS,FLOT1,FN1,FOS,FYB1,GCNT1,GNAI2,GPR132,GRK6,GSDMD,HCLS1,HDC,HLA-A,HNRNPL,HRAS,ICAM1,IKBKG,IL15,IL16,IL18BP,IL1A,IL1B,IL23A,IL4R,INPP5D,IRF7,ITGA5,ITGAL,ITGB2,JAK3,KMT2D,L…
Cell-To-Cell Signaling and Interaction,Hematological System Development and Function	Activation of myeloid cells	24.6345		3.242	ABHD12,ACE,ADORA2B,AGER,AHR,ANXA1,ANXA2,APP,ATF3,ATG7,C1QA,C3,C5AR1,CAMP,CCL17,Ccl2,CCL4,CCL5,CD14,CD274,CD300A,CD300LB,CD300LD,CD300LF,CD36,CD44,CD80,CD84,CD86,CEBPA,CERK,CHI3L1,Chil3/Chil4,CLEC4E,CLN3,CSF1,CSF1R,CSF3,CST3,CTSG,CXCL3,CXCR2,DDIT3,ELANE,FAS,FCER1G,FCGR2A,FCGR3A/FCGR3B,FN1,FPR1,FPR2,GPR137B,GRN,GSDMD,GZMA,HAVCR2,HCK,HLA-A,HPSE,ICAM1,IFI35,IL15,IL16,IL18RAP,IL1A,IL1B,IL1RN,IL23A,IL2…
Cardiovascular System Development and Function,Organismal Development	Angiogenesis	24.3585		2.598	ABI1,ACTG1,ADAM8,ADORA2B,ADRB2,AGER,AGGF1,AHR,AKT1,ALOX5,ALOX5AP,ANTXR2,ANXA1,ANXA2,ANXA3,AP1S2,APP,ARAP3,ARHGAP24,ARID4B,ATF3,ATG7,B4GALT1,BCAS3,BCL2,BECN1,BIRC5,BMX,BRAF,BRMS1,BTG1,C1GALT1C1,C1QA,C3,C5AR1,CAMP,CAPNS1,CAV2,CCDC88A,Ccl2,CCL5,CCM2,CCR3,CCRL2,CD36,CD44,CD82,CD9,CDC16,CDK1,CDK4,CDK6,CDKN1A,CDKN2D,CEACAM1,CEBPD,CHD7,CHI3L1,CKLF,CRTC2,CSF1,CSF1R,CSF2RB,CSF3,CSK,CST3,CTBP2,CTCF,CTNNB1,…
Cell-To-Cell Signaling and Interaction	Immune response of myeloid cells	24.327		4.024	ABI1,ACE,ADRB2,AGER,ANXA1,APP,ARPC3,ATG5,ATG7,ATP1A1,BECN1,BRK1,C3,CAMP,CD14,CD36,CD44,CDKN1A,CERK,CERS2,CLEC6A,CNN2,CSF1,CSF1R,CSF2RB,CSF3,CTSG,CXCL3,CYRIB,EGLN3,ELMO1,ERN1,F3,FAS,FCER1G,FCGR2A,FCGR3A/FCGR3B,FCN1,FGR,FN1,FPR1,GLRX,GNAI2,GRK6,GRN,GSN,HCK,HSH2D,ICAM1,IL10RA,IL15,IL1B,IL1RN,IL6R,INPP5D,IRF2,ISG15,ITGAL,ITGB2,JUNB,LILRB3,MAPK1,MAPKAPK2,MYD88,NCKAP1L,NFE2L2,NOD2,OSM,PADI4,PFKFB3,PGLY…
Cardiovascular System Development and Function	Development of vasculature	23.9431		2.595	ABI1,ACE,ACTA2,ACTG1,ADAM19,ADAM8,ADORA2B,ADRB2,AGER,AGGF1,AHR,AKT1,ALOX5,ALOX5AP,Anp32b,ANTXR2,ANXA1,ANXA2,ANXA3,AP1S2,APP,ARAP3,ARHGAP24,ARID3B,ARID4A,ARID4B,ATF3,ATG7,B4GALT1,BCAS3,BCL2,BECN1,BIRC5,BMX,BRAF,BRMS1,BTG1,C1GALT1C1,C1QA,C3,C5AR1,CAMP,CAPN2,CAPNS1,CAV2,CBFB,CCDC88A,Ccl2,CCL5,CCM2,CCR3,CCRL2,CD36,CD44,CD82,CD9,CDC16,CDK1,CDK4,CDK6,CDKN1A,CDKN2D,CEACAM1,CEBPD,CHD7,CHI3L1,CKLF,COLGALT…
Cell-To-Cell Signaling and Interaction,Hematological System Development and Function	Interaction of phagocytes	23.3344		3.545	AGER,AKT2,ANXA1,APP,ARAP3,ARF6,B4GALT1,C3,CAMP,CCL5,CCR1,CD14,CD37,CD44,CD69,CD80,CD83,CD86,CEACAM1,Cmah,CSF1,CSF3R,CTSG,CXCL2,CXCL3,CXCR1,CXCR2,DNAJC1,F3,FCGR2A,FCGR3A/FCGR3B,FGR,FN1,FPR1,FYB1,GDF15,GLRX,HCK,HDAC4,HPSE,ICAM1,IL15,IL1A,IL1B,INPP5D,ITGA5,ITGAL,ITGAX,ITGB2,LCP1,LILRB3,LSP1,MSN,MYD88,NCKAP1L,NEU1,NOD1,PKM,PLAUR,PLCB3,PLTP,PPARG,PRTN3,PTGS2,PTPN6,PTPRC,RAC1,RAC2,RELA,S100A9,SELE,SELL…

## Sheet: Canonical Pathways
Ingenuity Canonical Pathways	-log(B-H p-value)	z-score	Molecules
Cell degranulation	62	4.422	ACP3,ADAM8,ADGRE5,AGPAT2,ALDH3B1,ALDOA,ALOX5,AMPD3,ANXA2,AP1M1,AP2A2,APAF1,APRT,ARHGAP45,ARL8A,ARPC5,ARSB,ATG7,ATP6V0A1,B4GALT1,BIN2,BST1,C3,C5AR1,CAB39,CAMP,CAND1,CAP1,CD14,CD177,CD300A,CD36,CD44,CD53,CD68,CEACAM1,CHI3L1,CHIT1,CKAP4,CLEC4D,CMTM6,CNN2,CPNE1,CRISPLD2,CST3,CTSA,CTSD,CTSG,CXCR1,CXCR2,CYBA,DGAT1,DNAJC3,DOK3,DYNLT1,ELANE,FCER1G,FCGR2A,FCGR3A/FCGR3B,FCN1,FGL2,FGR,FPR1,FPR2,FTH1,FTL,FUC…
Macrophage Alternative Activation Signaling Pathway	13.5	3.371	ADORA2B,AKT2,CCL17,CD36,Chil3/Chil4,CREB3,CREB5,CSF1,CSF1R,DUSP1,EIF4EBP1,FCER1G,FOS,FPR1,GRB2,H3-3A/H3-3B,HLA-DQA1,HLA-DQB1,HLA-DRB5,IGHM,IL10RA,IL13RA1,IL1A,IL1B,IL1R2,IL1RN,IL2RG,IL4R,JAK3,KDM6B,MAPK1,MAPK13,NFKB1,NFKB2,NFKBIA,NFKBIB,NFKBID,NFKBIE,NR1H2,NR1H3,PIK3R1,PIK3R5,PPARG,REL,RELA,Retnla,SOCS3,STAT1,STAT3,STAT6,TGFB1,THBS1,TNF,TSC22D3,ZC3H12A
IL-8 Signaling	13.4	2.887	AKT1,AKT2,BCL2,BRAF,CCND2,CXCR1,CXCR2,EIF4EBP1,ELP1,FOS,GNAI2,GNAQ,GNAS,GNB1,GNB2,GNG12,GNG5,HBEGF,HRAS,ICAM1,IKBKE,IKBKG,IQGAP1,IRAK1,IRAK2,ITGAX,ITGB2,MAP2K2,MAPK1,MMP9,MPO,MYL12B,MYL2,NCF2,NFKB1,NFKBIA,NFKBIB,NFKBIE,PIK3R1,PIK3R5,PTGS2,PTK2B,RAC1,RAC2,RAF1,RALA,RALB,RAP1B,RAP2B,RELA,RHOC,RHOF,RHOG,RHOV,RND1,RRAS,VASP,VEGFC
Remodeling	12.1	4.677	ADAM19,ADAM8,AKT1,AKT2,BCL2,BIRC3,BRAF,Calm1 (includes others),CHP1,COL11A2,CREB3,CREB5,CSF1,CSF1R,CTNNB1,CTSK,ELP1,FCGR2A,FCGR3A/FCGR3B,FOS,FOXO3,GRB2,GSN,HCST,HRAS,IKBKE,IKBKG,IL18RAP,IL1B,IL1R2,IL1RAP,ITGA5,LCP2,MAP2K2,MAP2K7,MAPK1,MAPK13,MMP12,MMP25,MMP8,MMP9,NFATC1,NFKB1,NFKBIA,NFKBIB,NFKBID,NFKBIE,PIK3R1,PIK3R5,PPP3R1,PTK2B,RAC1,RAC2,RAF1,RALA,RALB,RAP1B,RAP2B,RELA,RHOC,RHOF,RHOG,RHOV,RND1,…
Activin Inhibin Signaling Pathway	11.9	3.474	AKT1,AKT2,CCND2,CDKN1A,CEBPA,COL11A2,CTNNB1,EGLN3,FOS,FOSB,FOSL1,FOSL2,FOXO3,IGHM,IKBKE,IKBKG,IL18RAP,IL1A,IL1B,IL1R2,IL1RAP,IL1RN,LIPE,MAP2K2,MAP2K7,MAPK1,MAPK13,MAX,MDM2,MXD1,MYD88,NFATC1,NFKB1,NFKB2,NFKBIA,PIK3R1,PIK3R5,PNPLA2,PPARG,PTGS2,SKIL,SMAD1,SNAI1,STAT3,TCF3,TCF7L2,TGFB1,TGFBR3,TGIF2,Tlr13,TLR2,TLR6,TNF,TNFRSF1A,TNFRSF1B,TNFSF13B
Fibrosis Signaling Pathway	11.8	3.13	ACTA2,AKT1,AKT2,BCL2,BRAF,Calm1 (includes others),CCDC88A,CCL5,COL11A2,CREB3,CREB5,CSNK1E,CTNNB1,EZH2,FOS,FTH1,FTL,GNAI2,HRAS,ICAM1,IKBKE,IKBKG,IL18RAP,IL1A,IL1B,IL1R2,IL1RAP,IL1RN,IRAK1,IRAK2,ITGA5,ITGAL,ITGAX,ITGB2,MAP2K2,MAP2K7,MAPK1,MAPK13,MYD88,MYL12A,MYL12B,MYL2,NCF2,NFKB1,NFKB2,NFKBIA,NFKBIB,NFKBID,NFKBIE,PIK3R1,PIK3R5,PPARG,PRKACA,PRKACB,PRKAR1A,PTEN,RAC1,RAC2,RAF1,RALA,RALB,RAP1B,RAP2B,R…
Interleukin-4 and Interleukin-13 signaling	11.5	3.124	AKT1,ALOX5,ANXA1,BCL2,BIRC5,CD36,CDKN1A,CEBPD,FN1,FOS,FOXO3,HSPA8,ICAM1,IL13RA1,IL1A,IL1B,IL23A,IL2RG,IL4R,IL6R,ITGAX,ITGB2,JAK3,JUNB,MMP9,OSM,PIK3R1,PIM1,PTGS2,SOCS3,STAT1,STAT3,STAT6,TGFB1,TNF,TNFRSF1B,ZEB1
Tumor Microenvironment Pathway	11.4	2.598	AKT1,AKT2,BCL2,BRAF,CD274,CD44,CSF1,CSF3,FAS,FN1,FOS,FOXO3,HLA-A,HLA-E,HRAS,ICAM1,IL1B,IL6R,ITGA5,MAP2K2,MAPK1,MMP12,MMP25,MMP8,MMP9,NFKB1,NFKB2,OSM,PDCD1LG2,PIK3R1,PIK3R5,PTGS2,RAC1,RAF1,RALA,RALB,RAP1B,RAP2B,REL,RELA,RRAS,SLC2A1,SLC2A3,SPP1,STAT3,TGFB1,TNF,TNFRSF1A,VEGFC
Role of Tissue Factor in Cancer	11.2	3.434	AKT1,AKT2,BCL2,BIRC5,BRAF,CFL1,CSF1,EGR1,F3,FGR,FOS,GNAQ,HBEGF,HCK,HRAS,IKBKE,IKBKG,IL1B,MAP2K2,MAP2K7,MAPK1,MAPK13,MMP9,NFKB1,NFKB2,PIK3R1,PIK3R5,PLAUR,PPP2CA,PTEN,PTGS2,PTK2B,PTPA,PTPN11,PXN,RAC1,RAF1,RALA,RALB,RAP1B,RAP2B,RBL1,RRAS,SNAI1,TGFB1,TGFBR1,TGFBR2,TGFBR3,TNF,TNFRSF1A,TNFRSF1B,VEGFC,ZEB1
Pathogen Induced Cytokine Storm Signaling Pathway	10.7	5.889	BHLHE40,C3,CCL17,Ccl2,CCL3L3,CCL4,CCL5,Ccl6,Ccl7,Ccl9,CCR1,CCR3,CGAS,CKLF,CLEC7A,COL11A2,CSF2RB,CXCL16,CXCL2,Cxcl3,CXCL3,CXCR1,CXCR2,FOS,FTH1,FTL,GSDMD,GSDME,HLA-DQA1,HLA-DQB1,HLA-DRB5,IL15,IL18RAP,IL1A,IL1B,IL1R2,IL1RAP,IL1RN,IL23A,IL6R,IRF1,IRF7,LTB,LYST,MAPK1,MAPK13,MLKL,MYD88,NFKB1,NFKB2,NLRP12,NLRP3,NOD1,NOD2,OSM,PYCARD,SLC2A1,SLC2A3,SOCS3,STAT1,STAT3,STAT4,STING1,STX11,STXBP2,TGFB1,Tlr13,TL…
TREM1 Signaling	10.4	3.78	AKT1,AKT2,CD83,CD86,CXCL3,GRB2,ICAM1,IL1B,IRAK1,ITGA5,ITGAX,MAPK1,MPO,MYD88,NFKB1,NFKB2,NLRP12,NLRP3,NOD1,NOD2,REL,RELA,STAT3,Tlr13,TLR2,TLR6,TNF,TREM1,TYROBP
Interleukin-10 signaling	9.54	4.583	CCL4,CCL5,CCR1,CD80,CD86,CSF1,CSF3,CXCL2,FPR1,ICAM1,IL10RA,IL1A,IL1B,IL1R2,IL1RN,PTAFR,PTGS2,STAT3,TNF,TNFRSF1A,TNFRSF1B
Neuroinflammation Signaling Pathway	9.47	4.464	AGER,AKT1,AKT2,APP,BCL2,BIRC3,BIRC5,CCL5,CD80,CD86,CHP1,CREB3,CREB5,CSF1R,CTNNB1,ELP1,FAS,FOS,GABBR1,GRINA,HLA-A,HLA-DQA1,HLA-DQB1,HLA-DRB5,HLA-E,ICAM1,IKBKE,IKBKG,IL1B,IL6R,IRAK1,IRAK2,IRF7,JAK3,MAPK1,MAPK13,MMP9,MYD88,NCF2,NFATC1,NFE2L2,NFKB1,NFKB2,NLRP3,PIK3R1,PIK3R5,PPP3R1,PSENEN,PTGS2,PYCARD,RAC1,RAC2,REL,RELA,STAT1,TGFB1,TGFBR1,TGFBR2,TGFBR3,Tlr13,TLR2,TLR6,TNF,TNFRSF1A,TYROBP
Production of Nitric Oxide and Reactive Oxygen Species in Macrophages	9.41	3.479	AKT1,AKT2,ARG2,CYBA,ELP1,FOS,IKBKE,IKBKG,IRF1,JAK3,MAP2K7,MAP3K3,MAP3K8,MAPK1,MAPK13,MPO,NCF2,NCF4,NFKB1,NFKB2,NFKBIA,NFKBIB,NFKBID,NFKBIE,PCYOX1,PIK3R1,PIK3R5,PPP1R11,PPP1R12A,PPP2CA,PTPA,PTPN6,RAC1,RAC2,RAP1B,REL,RELA,RHOC,RHOF,RHOG,RHOV,RND1,STAT1,TLR2,TNF,TNFRSF1A,TNFRSF1B
FAT10 Cancer Signaling Pathway	9.41	2.828	AKT1,AKT2,CTNNB1,IKBKE,IKBKG,MAD2L1,NFKB1,NFKB2,NFKBIA,NFKBIB,NFKBIE,REL,RELA,STAT3,TCF7L2,TGFB1,TGFBR1,TGFBR2,TGFBR3,TNF,TNFRSF1A,TNFRSF1B
NLR signaling pathways	9.14	3.545	AAMP,APP,BCL2,BIRC3,CARD9,CASP4,IKBKG,IRAK1,IRAK2,MAPK13,NFKB1,NFKB2,NLRP3,NOD1,NOD2,PSTPIP1,PYCARD,RELA,SUGT1,TNFAIP3,TXN,UBC,UBE2V1
iNOS Signaling	9.14	2.828	Calm1 (includes others),CD14,FOS,IKBKE,IKBKG,IRAK1,IRAK2,IRF1,JAK3,MAPK1,MAPK13,MYD88,NFKB1,NFKB2,NFKBIA,NFKBIB,NFKBID,NFKBIE,REL,RELA,STAT1
Multiple Sclerosis Signaling Pathway	8.81	3.111	BRAF,C1QA,C1QB,C1QC,C3,CAPN2,CAPNS1,DUSP1,DUSP6,EZH2,FAS,GRINA,HLA-A,HLA-DQA1,HLA-DQB1,HLA-DRB5,HLA-E,IL15,IL1A,IL1B,IL23A,IRF1,LTB,MAPK1,MAPK13,MBP,MMP9,MPO,NCOA3,NFKB1,NFKB2,NLRP12,NLRP3,NR1H3,OSM,PARP1,PARP10,PARP12,PPARG,PYCARD,STAT1,SUZ12,TGFB1,Tlr13,TLR2,TLR6,TNF,TNFRSF1A,TNFSF13B,TNFSF14
RHO GTPase cycle	8.76	3.354	ABCD3,ABI1,ABR,ACTB,ACTG1,ACTN1,ADD3,AKAP13,ARAP1,ARAP3,ARHGAP24,ARHGAP25,ARHGAP30,ARHGAP4,ARHGAP45,ARHGEF3,ARL13B,ATP6AP1,BASP1,BCAP31,BRK1,C1QBP,CAPZB,CCDC88A,CDC42EP2,CKAP4,CSK,CYBA,CYFIP2,DDX39B,DNMBP,EMD,ESYT1,FAM91A1,FGD2,FGD3,FLOT1,FLOT2,GFOD1,GMIP,GRB2,HNRNPC,IQGAP1,IQGAP2,IQGAP3,LETM1,LMNB1,NCF2,NCF4,NCKAP1L,OSBPL11,PGRMC2,PICALM,PIK3R1,PLXND1,PTK2B,RAB7A,RAC1,RAC2,RACGAP1,RHOC,RHOF,RHOG…
Pyroptosis Signaling Pathway	8.38	3.157	CASP4,ELAVL1,FOXO3,GBP2,GBP7,GSDMD,GSDME,GZMA,IL1A,IL1B,IRF2,MAPK1,MAPK13,NEK7,NFKB1,NFKB2,NLRP12,NLRP3,PRKACA,PRKACB,PRKAR1A,PTGER4,PYCARD,Tlr13,TLR2,TLR6,TNF,TNFRSF1A,TNFRSF1B
Molecular Mechanisms of Cancer	8.33	4.454	ADGRE1,Adgre4,ADGRE5,ADORA2B,ADRB2,AKT1,AKT2,APAF1,ARHGEF3,AURKA,BCL2,BIRC3,BRAF,C5AR1,C5AR2,CCND2,CCR1,CCR3,CCRL2,CDC25C,CDK4,CDK6,CDKN1A,CDKN2C,CDKN2D,CHEK2,CHRM3,CRK,CSF2RB,CTNNB1,CXCR1,CXCR2,DIABLO,E2F4,FAS,FOS,FPR1,FPR2,GABBR1,GNAI2,GNAQ,GNAS,GNB1,GNB2,GNG12,GNG5,GPR132,GPR137,GPR137B,GPR160,GPR35,GRB2,GSK3A,HCAR2,HDAC4,HES1,HRAS,HRH2,ID1,IL10RA,IL13RA1,IL18RAP,IL1A,IL1B,IL1R2,IL2RG,IL4R,IL6…
Interferon gamma signaling	8.28	3.9	CD44,GBP2,GBP6,GBP7,HLA-A,HLA-DQA1,HLA-DQB1,HLA-DRB5,HLA-E,ICAM1,IFI30,IRF1,IRF2,IRF7,MID1,OAS2,OAS3,OASL,PIAS1,PTAFR,PTPN11,PTPN6,SOCS3,STAT1,SUMO1,TRIM14,TRIM25,TRIM26,TRIM8
GŒ±q Signaling	8.01	2.556	AKT1,AKT2,Calm1 (includes others),CHP1,CHRM3,CSK,GNAI2,GNAQ,GNAS,GNB1,GNB2,GNG12,GNG5,IKBKE,IKBKG,ITPR2,MAP2K2,MAPK1,NFATC1,NFKB1,NFKB2,NFKBIA,NFKBIB,NFKBID,NFKBIE,PIK3R1,PIK3R5,PLCB3,PPP3R1,PTK2B,RAC1,RAC2,RAF1,REL,RELA,RGS2,RHOC,RHOF,RHOG,RHOV,RND1
FcŒ≥ Receptor-mediated Phagocytosis in Macrophages and Monocytes	7.66	3.402	ACTA2,ACTB,ACTG1,AKT1,AKT2,ARF6,ARPC1A,ARPC1B,ARPC3,ARPC5,CRK,EZR,FCGR2A,FCGR3A/FCGR3B,FGR,FYB1,HCK,INPP5D,LCP2,MAPK1,PIK3R1,PTEN,PTK2B,PXN,RAB11B,RAC1,RAC2,VASP
Cachexia Signaling Pathway	7.47	2.954	ADRB2,AKT1,AKT2,BCL2,BECN1,CAPN2,CAPNS1,CASP4,CEBPD,DDIT4,EIF2B5,ERN1,FOXO3,GDF15,GNAS,GSK3A,HSPA2,HSPA4,HSPA5,HSPA8,IGF1R,IKBKE,IKBKG,IL15,IL18RAP,IL1A,IL1B,IL1R2,IL1RAP,IL1RN,IL6R,LIPE,LTB,MALAT1,MAP1LC3B,MAPK1,MAPK13,MYD88,NFKB1,NFKB2,OSM,PIK3R1,PIK3R5,PNPLA2,PPARG,PRKAB1,PRKACA,PRKACB,PRKAR1A,PSMB4,PSMB9,PTEN,SOCS3,STAT1,STAT3,STAT4,STAT6,TGFB1,TGFBR1,TGFBR2,TGFBR3,TNF,TNFRSF1A,TNFRSF1B,TNFSF…
CGAS-STING Signaling Pathway	7.45	3.888	ATG5,ATP6AP1,ATP6V0A1,ATP6V0D2,ATP6V0E1,ATP6V1E1,ATP6V1F,ATP6V1G1,CD274,CDKN1A,CGAS,GSDMD,ICAM1,IKBKE,IKBKG,IL15,IL1A,IL1B,IRF1,LTB,MAP1LC3B,NFKB1,NFKB2,NFKBIA,NLRP3,OSM,PYCARD,RELA,STAT1,STAT6,STING1,TGFB1,TNF,TNFSF13B,TNFSF14
ILK Signaling	7.43	4.11	ACTA2,ACTB,ACTG1,ACTN1,AKT1,AKT2,CFL1,CREB3,CREB5,CTNNB1,FN1,FOS,GSK3A,ILKAP,ITGB2,MAPK1,MMP9,MYH10,MYL2,NFKB1,NFKB2,PIK3R1,PIK3R5,PPP1R12A,PPP2CA,PTEN,PTGS2,PTPA,PXN,RAC1,RAC2,REL,RELA,RHOC,RHOF,RHOG,RHOV,RND1,RSU1,SNAI1,TNF,TNFRSF1A,VCL,VEGFC
Cardiac Hypertrophy Signaling (Enhanced)	7.11	2.753	ACE,ADRB2,AKAP13,AKT1,AKT2,Calm1 (includes others),CHP1,CSF2RB,CTNNB1,CXCR1,CXCR2,EIF2B5,EIF4EBP1,GNAI2,GNAQ,GNAS,GNB1,GNB2,GNG12,GNG5,GSK3A,HDAC4,HRAS,IGF1R,IKBKE,IKBKG,IL10RA,IL13RA1,IL15,IL18RAP,IL1A,IL1B,IL1R2,IL2RG,IL4R,IL6R,ITGA5,ITGAL,ITGAX,ITGB2,ITPR2,LTB,MAP2K2,MAP2K7,MAP3K3,MAP3K8,MAPK1,MAPK13,MAPKAPK2,MAPKAPK3,MKNK1,NFATC1,NFKB1,NFKB2,OSM,PDE1B,PDE4B,PIK3R1,PIK3R5,PLCB3,PPP3R1,PRKACA,P…
Signaling by Rho Family GTPases	7	3.244	ACTA2,ACTB,ACTG1,ARHGEF3,ARPC1A,ARPC1B,ARPC3,ARPC5,CDC42EP2,CFL1,CLIP1,EZR,FOS,GNAI2,GNAQ,GNAS,GNB1,GNB2,GNG12,GNG5,IQGAP1,ITGA5,ITGAL,ITGAX,ITGB2,MAP2K2,MAP2K7,MAPK1,MSN,MYL12A,MYL12B,MYL2,NCF2,NFKB1,NFKB2,PIK3R1,PIK3R5,PPP1R12A,PTK2B,RAC1,RAC2,RAF1,RDX,REL,RELA,RHOC,RHOF,RHOG,RHOV,RND1,SEPTIN11,STMN1
Serotonin Receptor Signaling	7	2.621	ADRB2,AKT1,AKT2,APP,BCL2,BRAF,BST1,Calm1 (includes others),CAV2,CD44,Cmah,CREB3,CREB5,EIF4EBP1,FGR,FOXO3,GNAI2,GNAQ,GNAS,GNB1,GNB2,GNG12,GNG5,H3-3A/H3-3B,HCK,HRAS,IL1B,LIPE,MAP1LC3B,MAP2K2,MAP2K7,MAPK1,MAPK13,MMP9,MYL2,NFKB1,NFKB2,NFKBIA,ORAI1,ORAI2,PIK3R1,PIK3R5,PLA2G7,PLAUR,PLCB3,PNPLA2,PPP1R12A,PRKACA,PRKACB,PRKAR1A,PTGS2,PTS,RAB4B,RAC1,RAC2,RAF1,RALA,RALB,RAP1B,RAP2B,RBL1,RHOC,RHOF,RHOG,RHOV,…
Interleukin-1 family signaling	6.88	3.182	ALOX5,FBXW11,IKBKG,IL18BP,IL18RAP,IL1A,IL1B,IL1R2,IL1RAP,IL1RN,IRAK1,IRAK2,MAP3K3,MAP3K8,MYD88,NFKB1,NFKBIA,NOD1,NOD2,PELI1,PSMB4,PSMB9,PTPN11,PTPN23,PTPN6,PTPN7,RELA,SQSTM1,STAT3,TNIP2,UBC,UBE2V1
Macrophage Classical Activation Signaling Pathway	6.49	2.722	ACOD1,CCL5,CD14,CD80,CD86,EZH2,GBP2,HLA-DQA1,HLA-DQB1,HLA-DRB5,IKBKG,IL13RA1,IL15,IL1A,IL1B,IL23A,IRAK1,IRF1,LTB,MYD88,NCF2,NFKB1,NFKB2,NFKBIA,NFKBIB,NFKBID,NFKBIE,OSM,PKM,PPARG,RELA,SOCS3,STAT1,STAT3,STAT6,SUZ12,TGFB1,TNF,TNFSF13B,TNFSF14
Interferon alpha/beta signaling	6.47	4.264	EGR1,GBP2,HLA-A,HLA-E,IFI35,IFIT1,IFIT3,IFITM2,IRF1,IRF2,IRF7,ISG15,ISG20,OAS2,OAS3,OASL,PTPN11,PTPN6,RSAD2,SAMHD1,SOCS3,STAT1
TAK1-dependent IKK and NF-kappa-B activation	5.76	2.5	AGER,APP,IKBKG,IRAK1,IRAK2,LRRC14,N4BP1,NFKB1,NFKB2,NFKBIA,NFKBIB,NOD1,NOD2,RELA,UBC,UBE2V1
Oxytocin Signaling Pathway	5.56	2.546	AKT1,AKT2,Calm1 (includes others),CAMKK1,CAMKK2,CCL5,CD36,CHP1,CREB3,CREB5,FOS,GNAI2,GNAQ,GNB1,GNB2,GNG12,GNG5,GRB2,GUCY2C,HRAS,ITPR2,LIPE,MAPK1,MAPK13,MYH10,MYL2,NFATC1,NFE2L2,NFKB1,NFKB2,PIK3R1,PIK3R5,PLCB3,PNPLA2,PPARG,PPP1R12A,PPP3R1,PRKAB1,PRKACA,PRKACB,PRKAR1A,PTGS2,RAF1,RALA,RALB,RAP1B,RAP2B,REL,RELA,RRAS
Pulmonary Fibrosis Idiopathic Signaling Pathway	5.45	2.61	ACTA2,ACTB,ACTG1,AKT1,AKT2,BCL2,BIRC5,BRAF,COL11A2,CTNNB1,EGR1,EIF4EBP1,EZH1,EZH2,FN1,FOS,FOXO3,GRB2,HES1,HRAS,IL13RA1,IL1B,MAPK1,MAPK13,MMP12,MMP25,MMP8,MMP9,NFKB1,NFKB2,PIK3R1,PIK3R5,PINK1,PTEN,PTK2B,RAF1,RALA,RALB,RAP1B,RAP2B,REL,RELA,RRAS,SFTPC,SNAI1,STAT3,STAT6,SUZ12,TCF3,TCF7L2,TGFB1,TGFBR1,TGFBR2,TGFBR3,THBS1
Hypoxia Signaling in the Cardiovascular System	5.35	2.53	AKT1,CDC34,CREB3,CREB5,LDHA,MDM2,NFKBIA,NFKBIB,NFKBID,NFKBIE,PTEN,SUMO1,UBE2B,UBE2D1,UBE2D3,UBE2E3,UBE2H,UBE2J2,UBE2M,UBE2Q1,UBE2V1
Role of Pattern Recognition Receptors in Recognition of Bacteria and Viruses	5.32	3.838	C1QA,C1QB,C1QC,C3,C5AR1,CCL5,CLEC6A,CLEC7A,IL15,IL1A,IL1B,IRF7,LTB,MAPK1,MYD88,NFKB1,NFKB2,NLRP3,NOD1,NOD2,OAS2,OAS3,OSM,PIK3R1,PIK3R5,REL,RELA,TGFB1,TLR2,TLR6,TNF,TNFSF13B,TNFSF14
G-Protein Coupled Receptor Signaling	5.32	3.148	ADGRE1,Adgre4,ADGRE5,ADORA2B,ADRB2,AKT1,AKT2,BRAF,C5AR1,C5AR2,Calm1 (includes others),CCR1,CCR3,CCRL2,CHP1,CHRM3,CREB3,CREB5,CRK,CTNNB1,CXCR1,CXCR2,DUSP1,DUSP6,ELP1,FOS,FOXO3,FPR1,FPR2,GABBR1,GNAI2,GNAQ,GNAS,GNB1,GNB2,GNG12,GNG5,GPR132,GPR137,GPR137B,GPR160,GPR35,GRB2,GRK6,HCAR2,HRAS,HRH2,IKBKE,IKBKG,MAP2K2,MAP2K7,MAP3K3,MAP3K8,MAPK1,MAPK13,MKNK1,MYL12A,MYL12B,MYL2,NFATC1,NFKB1,NFKB2,NFKBIA,NFKBI…
Crosstalk between Dendritic Cells and Natural Killer Cells	5.17	4.123	ACTA2,ACTB,ACTG1,CD69,CD80,CD83,CD86,CSF2RB,FAS,HLA-A,HLA-DRB5,HLA-E,IL15,IL2RG,ITGAL,LTB,NFKB1,NFKB2,REL,RELA,TNF,TNFRSF1B,TYROBP
DDX58/IFIH1-mediated induction of interferon-alpha/beta	5.1	2.837	AGER,APP,ATG5,IKBKE,IKBKG,IRF7,ISG15,NFKB1,NFKB2,NFKBIA,NFKBIB,PIN1,RELA,TAX1BP1,TNFAIP3,TOMM70,TRIM25,UBA7,UBC,UBE2D1,UBE2D3
p38 MAPK Signaling	5.02	2.887	CREB3,CREB5,DDIT3,DUSP1,EEF2K,FAS,H3-3A/H3-3B,IL18RAP,IL1A,IL1B,IL1R2,IL1RAP,IL1RN,IRAK1,IRAK2,MAPK13,MAPKAPK2,MAPKAPK3,MAX,MKNK1,STAT1,TGFB1,TGFBR1,TGFBR2,TNF,TNFRSF1A,TNFRSF1B
Iron uptake and transport	4.76	3.153	ATP6AP1,ATP6V0A1,ATP6V0D2,ATP6V0E1,ATP6V1E1,ATP6V1F,ATP6V1G1,CAND1,FBXL5,FTH1,FTL,HFE,MCOLN1,NEDD8,SLC40A1,TF,UBC
IL-23 Signaling Pathway	4.58	2.673	AKT1,AKT2,IL1B,IL23A,NFKB1,NFKB2,NFKBIA,PIK3R1,PIK3R5,REL,RELA,SOCS3,STAT3,STAT4,TNF
NGF-stimulated transcription	4.32	3.606	DNM2,EGR1,EGR2,EGR3,F3,FOS,FOSB,FOSL1,ID1,ID3,JUNB,SGK1,TRIB1
Th1 Pathway	4.3	3.922	CD274,CD3D,CD80,CD86,GRB2,HAVCR2,HLA-A,HLA-DQA1,HLA-DQB1,HLA-DRB5,ICAM1,IL10RA,IL27,IL6R,IRF1,ITGB2,JAK3,NFATC1,NFKB1,PIK3R1,PIK3R5,PSENEN,SOCS3,STAT1,STAT3,STAT4
TCR signaling	4.17	3.53	BCL10,CD101,CD3D,CDC34,CSK,FBXW11,FYB1,HLA-DQA1,HLA-DQB1,HLA-DRB5,IKBKG,INPP5D,LCP2,NFKB1,NFKBIA,PAG1,PIK3R1,PSMB4,PSMB9,PTEN,PTPRC,RELA,UBC,UBE2D1,UBE2V1,VASP
Costimulation by the CD28 family	4.09	2.524	AKT1,AKT2,CD274,CD3D,CD80,CD86,CSK,GRB2,HLA-DQA1,HLA-DQB1,HLA-DRB5,MAP3K8,PDCD1LG2,PIK3R1,PPP2CA,PRR5L,PTPN11,PTPN6,RAC1
IL-9 Signaling	4.01	2.714	IL2RG,JAK3,NFKB1,NFKB2,PIK3R1,PIK3R5,REL,RELA,SOCS3,STAT1,STAT3,TNF
MIF-mediated Glucocorticoid Regulation	4.01	2.714	CD14,CD74,MAPK1,NFKB1,NFKB2,NFKBIA,NFKBIB,NFKBID,NFKBIE,PTGS2,REL,RELA
Role of Hypercytokinemia/hyperchemokinemia in the Pathogenesis of Influenza	4	4.025	CCL4,CCL5,CXCL3,IFIT3,IL1A,IL1B,IL1RN,IRF7,ISG15,ISG20,MYD88,NFKB1,NFKB2,NLRP3,OAS2,OAS3,PYCARD,RSAD2,STAT1,TNF
Th2 Pathway	3.88	2.6	CCR1,CCR3,CD3D,CD80,CD86,GFI1,GRB2,HLA-A,HLA-DQA1,HLA-DQB1,HLA-DRB5,ICAM1,IL2RG,IL4R,ITGB2,JAK3,NFKB1,PIK3R1,PIK3R5,PSENEN,SOCS3,STAT4,STAT6,TGFB1,TGFBR1,TGFBR2,TGFBR3
RAB GEFs exchange GTP for GDP on RABs	3.81	2.683	AKT1,AKT2,DENND1C,DENND3,DENND4A,DENND5A,DENND6A,GDI1,RAB1B,RAB31,RAB5A,RAB5B,RAB6A,RAB7A,RAB8A,RAB8B,RABGEF1,RIN3,SBF1,ULK1
Pyroptosis	3.81	2.53	CASP4,CHMP2A,CHMP3,ELANE,GSDMD,GSDME,IL1A,IL1B,IRF1,IRF2
MIF Regulation of Innate Immunity	3.77	2.887	CD14,CD74,FOS,MAPK1,NFKB1,NFKB2,NFKBIA,NFKBIB,NFKBID,NFKBIE,PTGS2,REL,RELA
IL-17 Signaling	3.77	2.611	AKT1,AKT2,CCL17,Chil3/Chil4,CSF3,CXCL3,FOS,HRAS,IL15,IL1A,IL1B,LTB,MAPK1,MAPK13,mir-23,MMP9,NFKB1,OSM,PIK3R1,PIK3R5,PTGS2,RALA,RALB,RAP1B,RAP2B,RELA,RRAS,SRSF1,TGFB1,TNF,TNFSF13B,TNFSF14,VEGFC
Interleukin-2 family signaling	3.57	3.051	CSF2RB,GRB2,HAVCR2,IL2RG,INPP5D,INPP5K,JAK3,PIK3R1,PTK2B,PTPN6,STAT1,STAT3,STAT4
Regulation of Actin-based Motility by Rho	3.57	2.668	ACTA2,ACTB,ARPC1A,ARPC1B,ARPC3,ARPC5,CFL1,GSN,ITGA5,ITGAL,ITGAX,ITGB2,MYL12A,MYL12B,MYL2,PPP1R12A,RAC1,RAC2,RHOC,RHOF,RHOG,RHOV,RND1
Role of Osteoblasts in Rheumatoid Arthritis Signaling Pathway	3.52	3.042	AKT1,AKT2,BCL2,CSNK1E,CTNNB1,CTSA,CTSD,CTSE,CTSG,CTSK,IGF1R,IL15,IL1A,IL1B,IL6R,JAK3,LTB,MAPK1,MMP12,MMP25,MMP8,MMP9,OSM,PIK3R1,PIK3R5,PTGS2,RUNX2,SMAD1,STAT1,STAT3,STAT4,STAT6,TCF3,TCF7L2,TGFB1,TNF,TNFSF13B,TNFSF14,VEGFC
Macroautophagy	3.09	2.84	ATG101,ATG5,ATG7,BECN1,CHMP2A,CHMP3,GABARAP,GABARAPL2,MAP1LC3B,PRKAB1,RRAGC,ULK1,UVRAG,WDR45,WDR45B
IL-13 Signaling Pathway	3.03	2.985	AKT1,AKT2,CD36,CHI3L1,CTNNB1,DUSP1,FGR,FOSL2,HBEGF,HCK,IL13RA1,IL4R,MAPK1,MAPK13,PIK3R1,PIK3R5,Retnla,SOCS3,STAT1,STAT3,STAT6,TGFB1
Late endosomal microautophagy	2.97	3.162	ARL13B,CHMP2A,CHMP3,HSPA8,PLIN2,UBAP1,UBC,VPS28,VPS37B,VPS37C
Phagosome Formation	2.85	5.159	ADGRE1,Adgre4,ADGRE5,ADORA2B,ADRB2,AKT1,AKT2,AP1M1,AP1S2,ARF6,ARPC1A,ARPC1B,ARPC3,ARPC5,BCL10,C3,C5AR1,C5AR2,CARD9,CCR1,CCR3,CCRL2,CD14,CD36,CFL1,CHRM3,CLEC4D,CLEC4E,CLEC7A,CLIP1,CXCR1,ELMO1,FCER1G,FCGR2A,FCGR3A/FCGR3B,FGR,FN1,FPR1,FPR2,GABBR1,GPR132,GPR137,GPR137B,GPR160,GPR35,GRB2,HCAR2,HCK,HRAS,HRH2,IGHM,ITGA5,ITGAL,ITGAX,ITGB2,ITPR2,MAP2K2,MAP2K7,MAPK1,MYD88,MYH10,MYL12A,MYL12B,MYL2,P2RY13,P2…
Cell surface interactions at the vascular wall	2.65	2.828	CD177,CD244,CD44,CD74,CD84,CEACAM1,F11R,FCER1G,FN1,GLG1,GRB2,HRAS,IGHM,INPP5D,ITGA5,ITGAL,ITGAX,ITGB2,JAML,PIK3R1,PPIA,PTPN11,PTPN6,SELE,SELL,SELP,SELPLG,SLC16A3,SLC3A2,SLC7A11,TGFB1,TREM1
IL-7 Signaling Pathway	2.61	2.84	AKT1,AKT2,BCL2,FOXO3,GRB2,GSK3A,IGHM,IL2RG,JAK3,MAPK1,MAPK13,NFATC1,PIK3R1,PIK3R5,SLC2A1,STAT1
S100 Family Signaling Pathway	2.6	5.06	ADGRE1,Adgre4,ADGRE5,ADORA2B,ADRB2,AGER,AKT1,AKT2,ANXA1,ANXA2,APP,BCL2,BRAF,C5AR1,C5AR2,Calm1 (includes others),CCL4,CCR1,CCR3,CCRL2,CD36,CDKN1A,CHRM3,CREB3,CREB5,CTNNB1,CTSD,CXCR1,EZR,FCGR2A,FCGR3A/FCGR3B,FOS,FPR1,FPR2,GABBR1,GPR132,GPR137,GPR137B,GPR160,GPR35,HBEGF,HCAR2,HRH2,IGHM,IL10RA,IL1B,IL23A,IQGAP1,IRAK1,IRAK2,ITPR2,MAP2K2,MAP2K7,MAP3K8,MAPK1,MAPK13,MMP12,MMP25,MMP8,MMP9,MYD88,NCF2,NFKB1…
Fcgamma receptor (FCGR) dependent phagocytosis	2.12	2.711	ABI1,ACTB,ACTG1,AHCYL1,ARPC1A,ARPC1B,ARPC3,ARPC5,BRK1,CFL1,CRK,CYFIP2,ELMO1,FCGR2A,FCGR3A/FCGR3B,FGR,GRB2,HCK,ITPR2,MAPK1,MYO1C,NCKAP1L,PIK3R1,RAC1
IL-15 Production	2.1	3.9	BMX,CLK1,CLK3,CLK4,CSF1R,CSK,FGR,HCK,IGF1R,IL15,IRF1,JAK3,MAP2K7,MATK,NFKB1,NFKB2,PTK2B,REL,RELA,STAT1
Endosomal Sorting Complex Required For Transport (ESCRT)	2.07	2.828	CHMP2A,CHMP3,CHMP5,UBAP1,UBC,VPS28,VPS37B,VPS37C
Glycerophospholipid biosynthesis	2.06	2.668	ABHD4,AGPAT2,AGPAT4,CDIPT,CDS2,CHPT1,CPNE1,DGAT1,GPAT3,GPCPD1,LPCAT1,LPCAT2,MGLL,PCTP,PNPLA2,SLC44A1,SLC44A2
Insulin Secretion Signaling Pathway	1.89	2.667	CHRM3,CREB3,CREB5,CRTC2,EIF2B5,EIF4A2,EIF4EBP1,EIF4G1,FGR,GNAQ,GNAS,HCK,ITPR2,JAK3,MAPK1,MAPK13,NAPA,NAPG,PIK3R1,PIK3R5,PLCB3,PRKACA,PRKACB,PRKAR1A,RAP1B,SCNN1A,SLC2A1,SLC2A3,SRP14,STAT1,STAT3,STAT4,STAT6,TCF3,VTI1A,VTI1B
SUMOylation of intracellular receptors	1.78	2.646	HDAC4,NR1H2,NR1H3,PIAS1,PPARG,RARA,SUMO1
Immunoregulatory interactions between a Lymphoid and a non-Lymphoid cell	1.4	4.707	C3,CD300A,CD300C,CD300E,CD300LB,CD300LD,CD300LF,CD3D,FCGR3A/FCGR3B,HCST,HLA-A,HLA-E,ICAM1,ITGAL,ITGB2,JAML,LAIR1,LILRA5,LILRB3,LILRB4,PILRA,PILRB,SELL,SH2D1B,TREM1,TYROBP
T Cell Receptor Signaling	1.3	2.75	AKT1,AKT2,BCL10,Calm1 (includes others),CD3D,CD80,CD86,CHP1,CSK,CTNNB1,DUSP5,DUSP6,ELP1,FCER1G,FOS,FOXO3,FYB1,GRB2,GSK3A,H2-K2/H2-Q9,H2-T22,H2-T24,HLA-A,HLA-DQA1,HLA-DQB1,HLA-DRB5,HLA-E,HRAS,ICAM1,IKBKE,IKBKG,ITGAL,ITGB2,LCP2,MAP2K2,MAP2K7,MAPK1,MAPK13,NFATC1,NFKB1,NFKB2,NFKBIA,NFKBIB,NFKBIE,PAG1,PIK3R1,PIK3R5,PPP3R1,PTK2B,PTPN11,PTPN6,PTPN7,PTPRC,RAC1,RAF1,RALA,RALB,RAP1B,RAP2B,RASA1,REL,RELA,RR…
TR/RXR Activation	1.08	3.153	AKT1,AKT2,CCNA2,FOXM1,H3-3A/H3-3B,HP,ITGA5,MBP,MDM2,NCOA3,PIK3R1,PIK3R5,PINK1,PPARG,SLC16A3,SLC2A1,VEGFC
G alpha (i) signalling events	0.92	3.157	ANXA1,APP,C3,C5AR1,CCL4,CCL5,CCR1,CCR3,CXCL16,CXCL2,CXCL3,CXCR1,CXCR2,FPR1,FPR2,GABBR1,GNAI2,GNAS,GNB1,GNB2,GNG12,GNG5,GNGT2,GPSM3,HCAR2,P2RY13,RGS1,RGS14,RGS3
Microautophagy Signaling Pathway	0.864	3.771	CHMP2A,CHMP3,CHMP5,COL11A2,HSPA8,MAP1LC3B,PRKAB1,PSMB4,PSMB9,RAB7A,RETREG1,SEC24A,SQSTM1,STX17,TFEB,VAMP8,VPS28,VPS37B,VPS37C
Integrin cell surface interactions	0.777	2.714	CD44,F11R,FN1,ICAM1,ITGA5,ITGAL,ITGAX,ITGB2,SPP1,THBS1,VWF
CREB Signaling in Neurons	0.745	3.101	ADGRE1,Adgre4,ADGRE5,ADORA2B,ADRB2,AKT1,AKT2,C5AR1,C5AR2,Calm1 (includes others),CCR1,CCR3,CCRL2,CHRM3,CREB3,CREB5,CXCR1,FPR1,FPR2,GABBR1,GNAI2,GNAQ,GNAS,GNB1,GNB2,GNG12,GNG5,GPR132,GPR137,GPR137B,GPR160,GPR35,GRB2,HCAR2,HRAS,HRH2,IGF1R,ITPR2,MAP2K2,MAPK1,P2RY13,P2RY2,PIK3R1,PIK3R5,PLCB3,PRKACA,PRKACB,PRKAR1A,PTAFR,PTGER4,RAF1,RALA,RALB,RAP1B,RAP2B,RRAS,TGFB1,TGFBR1,TGFBR2,TGFBR3
WNK Renal Signaling Pathway	0.56	2.828	AKT1,AKT2,ANAPC5,BIRC3,Calm1 (includes others),MDM2,PIK3R1,PIK3R5,SCNN1A,SGK1,SUGT1,TNF
Class A/1 (Rhodopsin-like receptors)	0.401	4.017	ADORA2B,ADRB2,ANXA1,APP,C3,C5AR1,C5AR2,CCL17,CCL4,CCL5,CCR1,CCR3,CCRL2,CHRM3,CXCL16,CXCL2,CXCL3,CXCR1,CXCR2,FPR1,FPR2,GPR132,GPR35,HCAR2,HRH2,P2RY13,P2RY2,PROK2,PTAFR,PTGER4
FAK Signaling	0.289	4.849	ADGRE1,Adgre4,ADGRE5,ADORA2B,ADRB2,AKT1,AKT2,ARPC1A,ARPC1B,ARPC3,ARPC5,C5AR1,C5AR2,CAPN2,CAPNS1,CCR1,CCR3,CCRL2,CD3D,CHRM3,COL11A2,CRK,CSF2RB,CSK,CTNNB1,CXCR1,CXCR2,ETS2,FCER1G,FOS,FPR1,FPR2,GABBR1,GPR132,GPR137,GPR137B,GPR160,GPR35,GRB2,GSK3A,HCAR2,HRAS,HRH2,IGF1R,IL10RA,IL13RA1,IL18RAP,IL1R2,IL2RG,IL4R,IL6R,ITGA5,ITGAL,ITGAX,ITGB2,MAP2K2,MAPK1,MAPK13,MDM2,MMP9,NCOA3,NEDD9,NFKB1,NFKB2,P2RY13,P2R…
Systemic Lupus Erythematosus in T Cell Signaling Pathway	0.239	3.81	AKT1,AKT2,CASP4,CD3D,CD44,CD80,CD86,CHP1,CREB3,CREB5,CREM,DNMT1,EZR,FAS,FCER1G,FOS,GADD45A,GNAI2,GRB2,H2-K2/H2-Q9,H2-T22,H2-T24,HLA-A,HLA-DQA1,HLA-DQB1,HLA-DRB5,HLA-E,HRAS,IL23A,ITGAL,MAP2K2,MAP2K7,MAPK1,MSN,ORAI1,PIK3R1,PIK3R5,PPP2CA,PPP3R1,PTPA,RAC1,RAC2,RALA,RALB,RAP1B,RAP2B,RDX,RHOC,RHOF,RHOG,RHOV,RND1,RRAS,SELPLG,STAT3
Dendritic Cell Maturation	0	5.898	AKT1,AKT2,CD3D,CD80,CD83,CD86,COL11A2,CREB3,CREB5,ELP1,FCER1G,FCGR2A,FCGR3A/FCGR3B,HLA-A,HLA-DQA1,HLA-DQB1,HLA-DRB5,HLA-E,ICAM1,IGHM,IKBKE,IKBKG,IL15,IL1A,IL1B,IL1RN,IL23A,LTB,MAPK1,MAPK13,MYD88,NFKB1,NFKB2,NFKBIA,NFKBIB,NFKBID,NFKBIE,PIK3R1,PIK3R5,PLCB3,REL,RELA,STAT1,STAT4,TLR2,TNF,TNFRSF1A,TNFRSF1B,TYROBP
TEC Kinase Signaling	0	4.041	ACTA2,ACTB,ACTG1,BMX,CD3D,FAS,FCER1G,FGR,FOS,GNAI2,GNAQ,GNAS,GNB1,GNB2,GNG12,GNG5,HCK,ITGA5,ITGAL,ITGAX,ITGB2,JAK3,NFKB1,NFKB2,PIK3R1,PIK3R5,PTK2B,RAC1,RAC2,REL,RELA,RHOC,RHOF,RHOG,RHOV,RND1,STAT1,STAT3,STAT4,STAT6,TNF,TNFRSF21
CD28 Signaling in T Helper Cells	0	2.921	AKT1,AKT2,ARPC1A,ARPC1B,ARPC3,ARPC5,BCL10,Calm1 (includes others),CD3D,CD80,CD86,CHP1,CSK,ELP1,FCER1G,FOS,GRB2,HLA-A,HLA-DQA1,HLA-DQB1,HLA-DRB5,IKBKE,IKBKG,ITPR2,LCP2,MAP2K2,NFATC1,NFKB1,NFKB2,NFKBIA,NFKBIB,NFKBID,NFKBIE,PIK3R1,PIK3R5,PPP3R1,PTPN11,PTPN6,PTPRC,RAC1,REL,RELA
Th17 Activation Pathway	0	2.668	AHR,CD3D,FCER1G,IL1B,IL23A,IL6R,IRAK1,IRAK2,JAK3,MYD88,NFATC1,NFKB1,NFKB2,PTGER4,REL,RELA,SOCS3,STAT3,STAT4
