# Supplementary material for: Atypical pericapillary Ly6G⁺Nur77⁺ macrophages initiate type-2 immune responses to allergens in the mouse lung
Source: Nat Commun. 2026 Jan 22;17:1946. doi: 10.1038/s41467-026-68652-5 (PMC12929616; doi:10.1038/s41467-026-68652-5)
Supplement: Supplementary file 7 — Supplementary Data 5 [file 41467_2026_68652_MOESM7_ESM.xlsx]

## Sheet: macrophage subsets
Genes up in Macropahges subsets
Subtype	pre_PraM		Subtype	PraM		Subtype	intestine CD207+ Mφ		Subtype	intestine CD209+ Mφ		Subtype	gonad_macrophage		Subtype	Adrenalgland_macrophage		Subtype	Kupffer_cell		Subtype	red_pulp		Subtype	langerhans		Subtype	microglia		Subtype	osteoclast		Subtype	HeMP		Subtype	YSdMP_AFP_low		Subtype	YSdMP_AFP_high		Subtype	S100B+ACY3+ MP
Gene	SESN1		Gene	NAMPT		Gene	CD207		Gene	SLAMF7		Gene	IL4I1		Gene	CYP11B1		Gene	SPIC		Gene	PPBP		Gene	TACSTD2		Gene	SALL1		Gene	ANPEP		Gene	QPRT		Gene	GTSE1		Gene	AHSG		Gene	CCR2
	RNASE1			PLAUR			LGALS2			DNASE1L3			MMP9			CYP17A1			AHSP			NQO1			HLA-DQB2			PDPN			PARM1			ACTG1			STMN1			TF			RAN
	AFF3			METRNL			ADAM8			ADAMDEC1			SLAMF8			SULT2A1			HEMGN			CETP			CD207			SIGLEC8			CTSK			CFL1			NUSAP1			FGB			LAPTM4B
	HRH1			MCL1			FCER1A			HLA-DOA			HLA-C			STAR			CDH5			RBP7			CD1A			HTRA1			KIAA0040			IGF2BP1			PRC1			APOA2			HMGA1
	SNX6			IL1RN			PLAC8			HLA-DQA1			HLA-B			C1QB			CETP			PIR			CD1E			OLR1			SIGLEC15			RNF141			CDK1			APOB			LDHB
	DAB2			SOCS3			CIITA			ITGB7			HLA-A			MS4A6A			APOA2			CD5L			CDH1			OLFML3			NRIP3			UQCRH			NCAPD2			AFP			CNN2
	CD28			SOD2			NAPSB			FPR3			B2M			DHCR24			ALB			BLVRB			PLEK2			BHLHE41			ACP5			BEX3			ANLN			APOA1			CD1C
	PCDH12			THBD			PAK1			CD209			CTSH			FKBP5			AHSG			S100A9			PARM1			C3			MMP9			UQCR10			UBE2C			SNX3			IGF2BP1
	LYVE1			SRGN			SPN			JAML			HLA-DQA1			C1QC			TF			CALM3			CLDN1			P2RY12			FLNA			CD1C			CENPF			TTR			S100B
	F13A1			ZFP36			DNASE1L3			CLEC10A			CD44			INS-IGF2			APOB			CREG1			HLA-DQA2			GNB4			ANXA2			ANAPC11			SMC4			FSCN1			EIF5A
	NRP1			C5AR1			LSP1			SASH1			TMEM176A			B2M			CD5L			ADI1			FCER1A			SORL1			RAB13			COX4I1			PRR11			HMGA2			SNHG3
	TXNIP			KLF4			GUCY1A3			FGL2			FPR3			C1QA			VCAM1			TALDO1			PKIB			PLXDC2			OXR1			CNN2			TACC3			HPGDS			CCT7
	NCF2			TFRC			HLA-DQA1			AHR			TMEM176B			CD163			MARCO			TMSB10			HLA-DQA1			GAL3ST4			VIM			COX5A			CCNA2			IGFBP4			C1QBP
	MS4A4A			NR4A2			HLA-DOA			C11orf96			VCAM1			EBI3			APOA1			TIMD4			S100B			TMEM119			TCIRG1			PFN1			BIRC5			BLVRB			PAICS
	MAN1A1			IER3			CD48			ITGA4			ANXA1			GFRA2			AFP			GCLM			CD52			LHFPL2			S100A10			HMGA1			HMMR			PFN1			ACY3
	WWP1			JUNB			CLEC10A			HLA-DQB1			ANTXR1			LIPA			FGB			HMOX1			FCGBP			DNASE2			LMNA			PHB			CENPE			TPM1			MIF
	CD36			PTGS2			CD52			CD74			S100A10			HLA-C			GFRA2			TXN			PTGS2			APOC2			RALA			EIF5A			HMGB2			AGR2			PLAC8
	MRC1			PLIN2			HLA-DPB1			HES1			HLA-DQB1			HLA-B			CFP			TSPAN4			HLA-DPB1			SOCS6			BIRC3			SUSD3			TPX2			TIMD4			TYMS
	CD163			THBS1			HLA-DRB1			HLA-DRA			CD74			MS4A4A			RXRA			CSTB			S100A4			TREM2			THOP1			RAN			ASPM			ANAPC11			H2AFZ
	IGFBP4			NR4A3			JAML			HLA-DPA1			HLA-DRA			GIMAP7			SDC3			CTSD			LMNA			CH25H			JDP2			HMGA2			KPNA2			BLVRA			CKS1B
	PLTP			KLF6			RUNX3			RUNX3			HLA-DMA			CLIC2			LIPA			LIPA			HLA-DRA			FCGR1A			EXT1			LDHB			TMPO			PYGL			PCLAF
	USP36			RASGEF1B			HLA-DRA			LYZ			HLA-DPB1			CD93			CLIC2			LGALS1			HLA-DQB1			P2RY13			CA2			MZT2B			NCAPG			CD36			PCNA
	FOLR2			CDKN1A			HLA-DQB1			HLA-DPB1			ANXA2			MSR1			ACTN1			PRDX1			S100A6			APOE			NFATC1			MIF			CCNB1			S100A4			PTTG1
	ITSN1			NR4A1			HLA-DRB5			HLA-DMA			STAT1			ITGA4			SCD			EDNRB			S100A10			MAP1B			ANXA1			S100A4			CKAP2			DAB2			HMGB2
	BLVRB			IL1B			APOBR			HLA-DRB1			HLA-DRB1			MS4A7			CD82			PLA2G7			CD74			FCGR3A			FILIP1L			AGR2			H2AFX			MRC1			ISG15
	TTN			CSRNP1			NAP1L1			TMEM176B			HLA-DPA1			HLA-DRB5			TIMD4			MS4A6A			IL1RN			RGS16			S100A4			ENO1			PTTG1			LYVE1			HMGA2
	CD14			MAFF			CD74			CD163L1			FCN1			PDK4			HMOX1			ANXA1			HLA-DRB1			APOC1			CKB			PCNA			H2AFZ			STMN1			KPNA2
	LILRB5			CD83			HLA-DPA1			HLA-DRB5			SELENOP			FCGR3A			EPB41L2			LGMN			HLA-DRB5			CSF1			LGALS3			H2AFZ			TYMS			PMP22			DHRS9
	PMP22			IER2			LYZ			ARL4C			VIM			TXNIP			SERPINA1			IGFBP4			HLA-DPA1			SPP1			SPARC			FSCN1			ARL6IP1			H2AFZ			S100A4
	AGR2			BTG2			FGL2			SELENOP			S100A6			LILRB5			FCGR3A			BAG3			NR4A3			RGS1			CSTB			ACY3			AGR2			CD14			TPX2
