# Supplementary material for: Atypical pericapillary Ly6G⁺Nur77⁺ macrophages initiate type-2 immune responses to allergens in the mouse lung
Source: Nat Commun. 2026 Jan 22;17:1946. doi: 10.1038/s41467-026-68652-5 (PMC12929616; doi:10.1038/s41467-026-68652-5)
Supplement: Supplementary file 10 — Source data [file 41467_2026_68652_MOESM10_ESM.xlsx]

## Sheet: Figure 1c
Figure 1c
sen					HDM					HDM AEBSF					HDM E-64					HDM HI
20819.1	26074.3	21943.3			132265	75415.7	114081	118138	117766	116200	96357.8	117122	97012.7	104813	38996.7	42784.4	31804.6	34663.1	31475.6	27841.3	29061.2	23408.1	36444.1	25432.6

## Sheet: Figure 1d
Figure 1d
SEN					HDM					HDM AEBSF					HDM E-64					HDM HI
0.75	0.94	0.97			19	15.8	15.7	15.4	14.2	18.8	16.7	16	15	13.9	2.63	2.85	3.59	3.65	4.46	1.26	1.43	1.91	0.96	1.86
156.143	245.099	212.85			25130.3	11915.7	17910.8	18193.3	16722.8	21845.6	16091.7	18739.5	14551.9	14569	1025.61	1219.35	1141.79	1265.2	1403.81	350.801	415.575	447.095	349.864	473.046

## Sheet: Figure 1f
Figure 1f
Derp1					Derp1-E-64
87270.7	67112.1	81567	72544.5	76315.9	13979.2	27797.7	20676.7	21398.8	18840.1

## Sheet: Figure 1g
Figure 1g
Derp1					Derp1-E-64
19.8	18.5	16.7	15.2	23.9	0.49	1.94	3.17	1.82	3.2
17279.6	12415.7	13621.7	11026.8	18239.5	68.4979	539.274	655.45	389.457	602.883

## Sheet: Figure 1i
Figure 1i
PA					PA E-64
85000.6	104149	86882.9	74949.6	83779.8	13247.2	13477.6	14874.7	12954.9	13063

## Sheet: Figure 1j
Figure 1j
PA					PA E-64
24.3	16.7	23.8	24.4	18.6	1.78	5.6	4.26	2.96	4.66
20655.1	17392.8	20678.1	18287.7	15583	235.799	754.747	633.662	383.464	608.738

## Sheet: Figure 1m
Figure 1m
HDM					HDM-E-64
36958.2	43091.7	42463.8	55326	38849.7	9127.6	11318.1	9322.75	14383.2	14684.2
63.1	68.9	71.8	65.5	70.3	41.1	36.9	42.3	43.8	41.9
23320.6	29690.2	30489	36238.5	27311.4	3751.45	4176.37	3943.52	6299.85	6152.7

## Sheet: Figure 1o
Figure 1o
OVA					OVA+Derp1					OVA+Derp1-E-64
397.43	509.268	568.308	806	824.544	16516.8	17552.3	14876.3	14137.7	17682	309.778	624.4	388.835	1187.93	405.194
8.33	4.76	6.21	4.65	9.24	60	65.9	78.3	55.8	52	4	14.4	6.9	11.7	3.12
33.1059	24.2412	35.2919	37.479	76.1879	9910.11	11566.9	11648.2	7888.86	9194.64	12.3911	89.9136	26.8296	138.987	12.6421

## Sheet: Figure 1p
Figure 1p
OVA					OVA+PA					OVA+PA-E-64
397.43	509.268	568.308	806	824.544	14194	16187.8	17039.5	15320.5	15291.2	720.366	1028.58	505.128	755.8	939.315
8.33	4.76	6.21	4.65	9.24	52.3	61.2	53.7	50.5	53.8	4.74	2.27	7.58	13	3.12
33.1059	24.2412	35.2919	37.479	76.1879	7423.44	9906.92	9150.22	7736.84	8226.68	34.1453	23.3488	38.2887	98.254	29.3066

## Sheet: Figure 1s
Figure 1s
WT						PAR2 KO
20.7	19.1	26.4	19.2	19.7	18.9	8.78	10.2	13.2	8.74	7.45	11.5
33200	29700	39500	34700	45000	32900	8620	11100	17800	10000	9540	10900

[truncated: 106 more sheets: Figure 1v, Figure 1y, Figure 2b, Figure 2c, Figure 2d, Figure 2f, Figure 2h, Figure 2i, Figure 2j, Figure 2l, Figure 3b, Figure 3c, Figure 3d, Figure 3e, Figure 3f, Figure 3g, Figure 3k, Figure 3l, Figure 3m, Figure 3n …]
